# Supplementary material for: Mixed crystal of bis­(ammonium/oxonium) tetra­aqua-μ3-fluorido-dodeca­kis­(μ2-tri­fluoro­acetato)octa­hedro-hexa­ytterbiate(III) tetra­hydrate, [(NH4)1–x (H3O) x ]2[Yb6F8(O2CCF3)12(H2O)4]·4H2O (x = 1/4), containing a hexa­nuclear ytterbium(III) carboxyl­ate complex with face-capping fluoride ligands and comprising an unusual kind of substitutional disorder
Source: Acta Crystallogr E Crystallogr Commun. 2022 May 17;78(Pt 6):608–14. doi: 10.1107/S2056989022004790 (PMC9431779; doi:10.1107/S2056989022004790)
Supplement: Supplementary file 1 [file e-78-00608-sup1.cif]

##############################################################################
#                                                                            #
# This CIF contains the data in a paper accepted for publication in          #
# Acta Crystallographica Section E. It conforms to the requirements of       #
# Notes for Authors for Acta Crystallographica Section E, and has been       #
# peer reviewed under the auspices of the IUCr Commission on Journals.       #
#                                                                            #
# Full details of the Crystallographic Information File format               #
# are given in the paper "The Crystallographic Information File (CIF):       #
# a New Standard Archive File for Crystallography" by S. R. Hall, F. H.      #
# Allen and I. D. Brown [Acta Cryst. (1991), A47, 655-685].                  #
#                                                                            #
# The current version of the core CIF dictionary is obtainable from          #
# ftp://ftp.iucr.org/pub/cif_core.dic.                                       #
#                                                                            #
# Software is freely available for graphical display of the structure(s)     #
# in this CIF. For information consult the CIF software page                 #
# http://www.iucr.org/resources/cif/software.                                #
#                                                                            #
# This file may be used for bona fide research purposes within the           #
# scientific community so long as proper attribution is given to the journal # 
# article from which it was obtained.                                        #
#                                                                            #
##############################################################################
data_I
_audit_creation_method     'SHELXL-2018/3'
_journal_date_recd_electronic     2022-02-24
_journal_date_accepted     2022-05-04
_journal_name_full     'Acta Crystallographica, Section E'
_journal_year     2022
_journal_volume     78
_journal_issue      6
_journal_page_first     0
_journal_page_last     0
_journal_paper_category     GM
_journal_paper_doi     10.1107/S2056989022004790
_journal_coeditor_code     WM5637
_publ_contact_author_name     'Walter Frank'
_publ_contact_author_address
;
Institut f\"ur Anorganische Chemie und Strukturchemie, Lehrstuhl II: Material-
 und Strukturforschung, Heinrich-Heine-Universit\"at D\"usseldorf, D-40225
 D\"usseldorf, Germany
;
_publ_contact_author_email     wfrank@hhu.de
_publ_contact_author_fax     ?
_publ_contact_author_phone     ?
_publ_section_title
;\
Mixed crystal of bis(ammonium/oxonium)
tetraaqua-\m~3~-fluorido-dodecakis(\m~2~-trifluoroacetato)<i>octahedro</i>-\
hexaytterbiate(III) tetrahydrate,
[(NH~4~)~1--~<i>~x~</i>(H~3~O)<i>~x~</i>]~2~[Yb~6~F~8~(O~2~CCF~3~)~12~(H~2~O)\
~4~]\\cdot4H~2~O (<i>x</i> = 1/4), containing a hexanuclear ytterbium(III)
carboxylate complex with face-capping fluoride ligands and comprising an
unusual kind of substitutional disorder
;
_publ_section_title_footnote     .
loop_
    _publ_author_name
    _publ_author_footnote
    _publ_author_address
    'Morsbach, Florian' .
;
Institut f\"ur Anorganische Chemie und Strukturchemie, Lehrstuhl II: Material-
 und Strukturforschung, Heinrich-Heine-Universit\"at D\"usseldorf, D-40225
 D\"usseldorf, Germany
;
    'Frank, Walter' .
;
Institut f\"ur Anorganische Chemie und Strukturchemie, Lehrstuhl II: Material-
 und Strukturforschung, Heinrich-Heine-Universit\"at D\"usseldorf, D-40225
 D\"usseldorf, Germany
;
_publ_section_synopsis
;\
By an oxidative synthesis in aqueous trifluoroacetic acid, the mixed
ammonium/oxonium crystalline solid
[(NH~4~)~1--~<i>~x~</i>(H~3~O)<i>~x~</i>]~2~[Yb~6~F~8~(O~2~CCF~3~)~12~(H~2~O)\
~4~]\\cdot4H~2~O is obtained from ytterbium(II) trifluoroacetate. It is the
first example of a substance containing an <i>octahedro</i>-hexanuclear
ytterbium(III) complex with \m~3~-face-capping fluorido ligands and comprises
an unusual kind of substitutional disorder.The effects of the disordered
cation position on the coordination of additional <i>O</i>,<i>O</i>'-bridging
carboxylato and aqua ligands are discussed in detail.
;
_chemical_name_systematic
;\
Bis(ammonium/oxonium)
tetraaquaocta-\m~3~-fluorido-dodecakis(\m~2~-trifluoroacetato)-\
<i>octahedro</i>-hexaytterbiate(III) tetrahydrate
;
_chemical_name_common     ?
_chemical_formula_moiety
                    '1.5(H4 N 1+), 0.5(H3 O 1+), C24 H8 F44 O28 Yb6 2-, 4(H2 O)'
_chemical_formula_sum     'C24 H23.50 F44 N1.50 O32.50 Yb6'
_chemical_formula_iupac
                     '(N H4)1.5 (H3 O)0.5 [Yb6 (C2 F3 O2)12 F8 (H2 O1)4], 4H2 O'
_chemical_formula_weight     2727.15
_chemical_melting_point     ?
_space_group_crystal_system     monoclinic
_space_group_name_H-M_alt     'P 21/n'
_space_group_name_Hall     '-P 2yn'
loop_
    _space_group_symop_operation_xyz
    'x, y, z'
    '-x+1/2, y+1/2, -z+1/2'
    '-x, -y, -z'
    'x-1/2, -y-1/2, z-1/2'
_cell_length_a     12.1449(13)
_cell_length_b     17.5051(16)
_cell_length_c     15.1885(16)
_cell_angle_alpha     90
_cell_angle_beta     102.999(4)
_cell_angle_gamma     90
_cell_volume     3146.3(6)
_cell_formula_units_Z     2
_cell_measurement_reflns_used     9176
_cell_measurement_theta_min     2.27
_cell_measurement_theta_max     30.59
_cell_measurement_temperature     120(2)
_exptl_crystal_description     'block'
_exptl_crystal_colour     'colorless'
_exptl_crystal_size_max     0.170
_exptl_crystal_size_mid     0.110
_exptl_crystal_size_min     0.052
_exptl_crystal_density_diffrn     2.879
_exptl_crystal_density_meas     ?
_exptl_crystal_density_method     ?
_exptl_crystal_F_000     2508
_exptl_absorpt_coefficient_mu     9.042
_exptl_absorpt_correction_type     multi-scan
_exptl_absorpt_process_details
;
(<i>SADABS</i>; Krause <i>et al.</i>, 2015)
;
_exptl_absorpt_correction_T_min     0.665
_exptl_absorpt_correction_T_max     1.000
_diffrn_ambient_temperature     120(2)
_diffrn_source     'sealed tube'
_diffrn_radiation_type     MoK\a
_diffrn_radiation_wavelength     0.71073
_diffrn_measurement_device_type     'Bruker APEXII CCD'
_diffrn_measurement_method     '\f and \w scans'
_diffrn_detector_area_resol_mean     ?
_diffrn_reflns_number     48765
_diffrn_reflns_av_R_equivalents     0.0350
_diffrn_reflns_av_unetI/netI     0.0220
_diffrn_reflns_theta_min     1.802
_diffrn_reflns_theta_max     27.500
_diffrn_reflns_theta_full     25.242
_diffrn_measured_fraction_theta_max     0.998
_diffrn_measured_fraction_theta_full     0.999
_diffrn_reflns_limit_h_min     -15
_diffrn_reflns_limit_h_max     15
_diffrn_reflns_limit_k_min     -22
_diffrn_reflns_limit_k_max     22
_diffrn_reflns_limit_l_min     -19
_diffrn_reflns_limit_l_max     19
_refine_special_details     ?
_reflns_number_total     7213
_reflns_number_gt     6768
_reflns_threshold_expression     'I > 2\s(I)'
_refine_ls_structure_factor_coef     Fsqd
_refine_ls_matrix_type     full
_refine_ls_R_factor_all     0.0209
_refine_ls_R_factor_gt     0.0186
_refine_ls_wR_factor_gt     0.0427
_refine_ls_wR_factor_ref     0.0438
_refine_ls_goodness_of_fit_ref     1.075
_refine_ls_restrained_S_all     1.103
_refine_ls_number_reflns     7213
_refine_ls_number_parameters     717
_refine_ls_number_restraints     268
_refine_ls_hydrogen_treatment     mixed
_refine_ls_weighting_scheme     calc
_refine_ls_weighting_details
              'w=1/[\s^2^(Fo^2^)+(0.0153P)^2^+6.7213P] where P=(Fo^2^+2Fc^2^)/3'
_atom_sites_solution_hydrogens     difmap
_atom_sites_solution_primary     direct
_atom_sites_solution_secondary     difmap
_refine_ls_shift/su_max     0.002
_refine_ls_shift/su_mean     0.000
_refine_diff_density_max     0.961
_refine_diff_density_min     -0.887
_refine_ls_extinction_method     none
_refine_ls_extinction_coef     .
loop_
    _atom_type_symbol
    _atom_type_description
    _atom_type_scat_dispersion_real
    _atom_type_scat_dispersion_imag
    _atom_type_scat_source
    'C' 'C' 0.0033 0.0016
                         'International Tables Vol C Tables 4.2.6.8 and 6.1.1.4'
    'H' 'H' 0.0000 0.0000
                         'International Tables Vol C Tables 4.2.6.8 and 6.1.1.4'
    'N' 'N' 0.0061 0.0033
                         'International Tables Vol C Tables 4.2.6.8 and 6.1.1.4'
    'O' 'O' 0.0106 0.0060
                         'International Tables Vol C Tables 4.2.6.8 and 6.1.1.4'
    'F' 'F' 0.0171 0.0103
                         'International Tables Vol C Tables 4.2.6.8 and 6.1.1.4'
    'Yb' 'Yb' -0.3850 5.5486
                         'International Tables Vol C Tables 4.2.6.8 and 6.1.1.4'
_computing_data_collection
;
APEX2 (Bruker, 2014)
;
_computing_cell_refinement
;
SAINT (Bruker, 2014)
;
_computing_data_reduction
;
SAINT (Bruker, 2014)
;
_computing_structure_solution
;
SHELXT (Sheldrick, 2015<i>a</i>)
;
_computing_structure_refinement
;
SHELXL (Sheldrick, 2015<i>b</i>)
;
_computing_molecular_graphics
;
DIAMOND (Brandenburg, 2020), SHELXTL (Sheldrick, 2008)
;
_computing_publication_material
;
publCIF (Westrip, 2010)
;
loop_
    _atom_site_type_symbol
    _atom_site_label
    _atom_site_fract_x
    _atom_site_fract_y
    _atom_site_fract_z
    _atom_site_U_iso_or_equiv
    _atom_site_adp_type
    _atom_site_calc_flag
    _atom_site_occupancy
    _atom_site_disorder_assembly
    _atom_site_disorder_group
    Yb Yb1 0.45797(2) 0.64420(2) 0.47775(2) 0.01292(4) Uani d 1 . .
    Yb Yb2 0.41912(2) 0.47533(2) 0.31832(2) 0.01477(4) Uani d 1 . .
    Yb Yb3 0.71762(2) 0.52450(2) 0.47250(2) 0.01390(4) Uani d 1 . .
    F F1 0.54171(14) 0.56846(10) 0.39369(11) 0.0148(3) Uani d 1 . .
    F F2 0.61494(14) 0.59078(9) 0.56047(12) 0.0150(3) Uani d 1 . .
    F F3 0.34576(14) 0.54633(10) 0.41953(11) 0.0144(3) Uani d 1 . .
    F F4 0.58154(14) 0.43124(9) 0.41390(11) 0.0145(3) Uani d 1 . .
    F F5 0.7250(3) 0.77519(17) 0.30917(17) 0.0626(9) Uani d 1 . .
    F F6 0.85133(18) 0.78640(15) 0.43135(19) 0.0484(7) Uani d 1 . .
    F F7 0.6979(2) 0.84737(12) 0.4135(2) 0.0457(6) Uani d 1 . .
    F F8 0.4230(4) 0.7285(3) 0.1531(4) 0.0512(14) Uani d 0.749(4) A 1
    F F9 0.2777(4) 0.7738(3) 0.1940(5) 0.0304(11) Uani d 0.749(4) A 1
    F F10 0.2603(5) 0.6762(4) 0.1066(4) 0.0437(14) Uani d 0.749(4) A 1
    F F8A 0.2313(12) 0.6858(12) 0.1283(11) 0.048(5) Uani d 0.251(4) A 2
    F F9A 0.4019(14) 0.7031(10) 0.1268(11) 0.056(5) Uani d 0.251(4) A 2
    F F10A 0.3186(15) 0.7817(9) 0.1959(18) 0.053(6) Uani d 0.251(4) A 2
    F F11 0.7963(4) 0.5569(5) 0.1769(4) 0.079(2) Uani d 0.524(2) A 1
    F F12 0.6733(9) 0.4814(4) 0.1043(6) 0.077(3) Uani d 0.524(2) A 1
    F F13 0.6286(6) 0.5964(4) 0.1241(5) 0.069(2) Uani d 0.524(2) A 1
    O O8 0.5527(8) 0.4900(7) 0.2337(7) 0.0203(13) Uani d 0.749(4) A 1
    O O9 0.7214(8) 0.5232(4) 0.3210(7) 0.0178(12) Uani d 0.749(4) A 1
    C C5 0.6511(4) 0.5141(2) 0.2478(3) 0.0176(9) Uani d 0.749(4) A 1
    C C6 0.6887(3) 0.5381(2) 0.1630(3) 0.0293(12) Uani d 0.524(2) A 1
    F F11A 0.5725(10) 0.4478(6) 0.0149(6) 0.051(3) Uani d 0.251(4) A 2
    F F12A 0.5402(13) 0.5632(6) 0.0381(10) 0.081(5) Uani d 0.251(4) A 2
    F F13A 0.6809(12) 0.5075(12) 0.1199(14) 0.082(6) Uani d 0.251(4) A 2
    O O8A 0.532(3) 0.482(2) 0.222(3) 0.0203(13) Uani d 0.251(4) A 2
    O O9A 0.3984(10) 0.4521(6) 0.1033(8) 0.031(3) Uani d 0.251(4) A 2
    C C5A 0.4914(10) 0.4755(7) 0.1383(8) 0.017(3) Uani d 0.251(4) A 2
    C C6A 0.5735(11) 0.4983(5) 0.0796(6) 0.036(4) Uani d 0.251(4) A 2
    C C6B 0.6887(3) 0.5381(2) 0.1630(3) 0.0293(12) Uani d 0.2247(11) A 3
    F F11B 0.6105(11) 0.5475(10) 0.0931(9) 0.059(4) Uani d 0.2247(11) A 3
    F F12B 0.7644(11) 0.4909(7) 0.1435(8) 0.046(3) Uani d 0.2247(11) A 3
    F F13B 0.7478(12) 0.6044(7) 0.1744(8) 0.047(3) Uani d 0.2247(11) A 3
    F F14 0.1535(2) 0.72832(17) 0.63021(17) 0.0524(7) Uani d 1 . .
    F F15 0.1150(2) 0.78175(12) 0.50072(18) 0.0403(6) Uani d 1 . .
    F F16 0.01836(18) 0.68636(13) 0.52708(19) 0.0430(6) Uani d 1 . .
    F F17 0.4294(4) 0.8118(3) 0.7341(4) 0.058(2) Uani d 0.608(11) B 1
    F F18 0.5947(6) 0.8386(3) 0.7221(4) 0.053(2) Uani d 0.608(11) B 1
    F F19 0.5704(8) 0.7692(3) 0.8300(3) 0.065(3) Uani d 0.608(11) B 1
    F F17A 0.6285(6) 0.7902(5) 0.8017(6) 0.045(3) Uani d 0.392(11) B 2
    F F18A 0.4547(8) 0.7724(5) 0.7927(7) 0.060(3) Uani d 0.392(11) B 2
    F F19A 0.5093(10) 0.8468(3) 0.7011(4) 0.050(3) Uani d 0.392(11) B 2
    C C12 0.9654(5) 0.5666(4) 0.7508(4) 0.0251(11) Uani d 0.749(4) A 1
    F F20 0.9848(3) 0.5158(3) 0.8172(3) 0.0571(12) Uani d 0.749(4) A 1
    F F21 1.0494(4) 0.5633(3) 0.7093(3) 0.0490(14) Uani d 0.749(4) A 1
    F F22 0.9698(3) 0.6338(2) 0.7904(3) 0.0528(12) Uani d 0.749(4) A 1
    C C12A 0.9711(13) 0.5553(11) 0.7414(13) 0.0251(11) Uani d 0.251(4) A 2
    F F20A 1.0361(15) 0.5984(8) 0.7057(12) 0.054(5) Uani d 0.251(4) A 2
    F F21A 0.9744(10) 0.5820(11) 0.8220(8) 0.066(4) Uani d 0.251(4) A 2
    F F22A 1.0184(9) 0.4883(6) 0.7513(10) 0.061(4) Uani d 0.251(4) A 2
    N N1 0.2926(7) 0.8306(4) 0.3919(6) 0.0273(12) Uani d 0.749(4) A 1
    H H12 0.301083 0.802939 0.343121 0.041 Uiso d 0.749(4) A 1
    H H13 0.265981 0.799714 0.430668 0.041 Uiso d 0.749(4) A 1
    H H14 0.360537 0.850338 0.420455 0.041 Uiso d 0.749(4) A 1
    H H15 0.242715 0.869256 0.373385 0.041 Uiso d 0.749(4) A 1
    O O1 0.2814(19) 0.8472(13) 0.4011(18) 0.0273(12) Uani d 0.251(4) A 2
    H H1 0.264846 0.800676 0.402434 0.041 Uiso d 0.251(4) A 2
    H H2 0.337858 0.858452 0.442138 0.041 Uiso d 0.251(4) A 2
    H H3 0.225795 0.875305 0.402624 0.041 Uiso d 0.251(4) A 2
    O O2 0.5001(5) 0.8750(4) 0.5075(4) 0.0683(19) Uani d 0.749(4) A 1
    H H4 0.544(5) 0.911(3) 0.525(4) 0.102 Uiso d 0.749(4) A 1
    H H5 0.496(7) 0.851(3) 0.554(2) 0.102 Uiso d 0.749(4) A 1
    O O3 0.6573(7) 0.9867(5) 0.5240(5) 0.0665(17) Uani d 0.749(4) A 1
    H H6 0.619(6) 1.027(3) 0.509(6) 0.100 Uiso d 0.749(4) A 1
    H H7 0.711(5) 0.998(4) 0.569(4) 0.100 Uiso d 0.749(4) A 1
    O O2A 0.4546(17) 0.8903(14) 0.5274(14) 0.0683(19) Uani d 0.251(4) A 2
    H H4A 0.491(13) 0.879(7) 0.579(4) 0.102 Uiso d 0.251(4) A 2
    H H5A 0.46(2) 0.9376(15) 0.525(9) 0.102 Uiso d 0.251(4) A 2
    O O3A 0.668(3) 0.9730(17) 0.5589(18) 0.0665(17) Uani d 0.251(4) A 2
    H H6A 0.729(11) 0.956(12) 0.590(16) 0.100 Uiso d 0.251(4) A 2
    H H7A 0.628(16) 0.934(8) 0.543(18) 0.100 Uiso d 0.251(4) A 2
    O O4 0.74437(19) 0.65322(13) 0.44643(16) 0.0212(5) Uani d 1 . .
    O O5 0.59075(19) 0.72520(12) 0.44714(15) 0.0194(5) Uani d 1 . .
    O O6 0.38017(19) 0.69039(13) 0.33511(15) 0.0198(5) Uani d 1 . .
    O O7 0.35962(19) 0.58759(13) 0.24358(15) 0.0203(5) Uani d 1 . .
    O O10 0.28607(18) 0.69187(12) 0.48928(15) 0.0183(4) Uani d 1 . .
    O O11 0.18769(19) 0.59112(13) 0.52273(16) 0.0214(5) Uani d 1 . .
    O O12 0.49566(19) 0.72565(12) 0.60049(15) 0.0185(5) Uani d 1 . .
    O O13 0.5663(2) 0.65211(13) 0.72162(15) 0.0208(5) Uani d 1 . .
    O O14 0.84720(19) 0.54572(14) 0.60512(16) 0.0226(5) Uani d 1 . .
    O O15 0.76951(18) 0.55146(13) 0.72604(15) 0.0204(5) Uani d 1 . .
    O O16 0.9075(2) 0.54443(14) 0.44699(17) 0.0219(5) Uani d 1 . .
    H H8 0.906(5) 0.538(3) 0.3925(16) 0.033 Uiso d 0.749(4) A 1
    H H8A 0.960(8) 0.519(4) 0.478(9) 0.033 Uiso d 0.251(4) A 2
    H H9 0.928(4) 0.5886(13) 0.458(3) 0.033 Uiso d 1 . .
    O O17 0.3486(3) 0.4558(2) 0.1490(2) 0.0263(8) Uani d 0.749(4) A 1
    H H10 0.358(5) 0.4098(12) 0.151(4) 0.039 Uiso d 0.749(4) A 1
    H H11 0.396(6) 0.475(3) 0.123(5) 0.039 Uiso d 0.749(4) A 1
    O O17A 0.731(3) 0.5080(16) 0.327(2) 0.0178(12) Uani d 0.251(4) A 2
    H H10A 0.796(3) 0.525(6) 0.338(3) 0.027 Uiso d 0.251(4) A 2
    H H11A 0.692(6) 0.538(4) 0.290(6) 0.027 Uiso d 0.251(4) A 2
    C C1 0.6872(3) 0.71285(17) 0.4349(2) 0.0168(6) Uani d 1 . .
    C C2 0.7424(3) 0.7812(2) 0.3970(2) 0.0237(7) Uani d 1 . .
    C C3 0.3584(3) 0.65671(18) 0.2611(2) 0.0170(6) Uani d 1 . .
    C C4 0.3288(3) 0.7092(2) 0.1773(2) 0.0280(8) Uani d 1 . .
    C C7 0.2064(3) 0.65978(18) 0.5141(2) 0.0176(6) Uani d 1 . .
    C C8 0.1216(3) 0.7149(2) 0.5428(2) 0.0241(7) Uani d 1 . .
    C C9 0.5313(3) 0.71245(18) 0.6826(2) 0.0181(6) Uani d 1 . .
    C C10 0.5304(3) 0.7826(2) 0.7442(2) 0.0258(7) Uani d 1 . .
    C C11 0.8490(3) 0.55266(18) 0.6861(2) 0.0209(7) Uani d 1 . .
loop_
    _atom_site_aniso_label
    _atom_site_aniso_U_11
    _atom_site_aniso_U_22
    _atom_site_aniso_U_33
    _atom_site_aniso_U_12
    _atom_site_aniso_U_13
    _atom_site_aniso_U_23
    Yb1 0.01250(6) 0.01161(6) 0.01467(7) 0.00037(4) 0.00311(5) 0.00005(4)
    Yb2 0.01271(7) 0.01391(7) 0.01816(7) -0.00026(4) 0.00445(5) -0.00032(5)
    Yb3 0.01161(7) 0.01416(7) 0.01668(7) -0.00050(4) 0.00478(5) -0.00059(5)
    F1 0.0149(8) 0.0153(8) 0.0143(8) -0.0003(7) 0.0037(7) 0.0003(7)
    F2 0.0134(8) 0.0141(8) 0.0177(9) 0.0005(7) 0.0039(7) 0.0011(7)
    F3 0.0131(8) 0.0143(8) 0.0161(9) 0.0005(6) 0.0039(7) 0.0006(6)
    F4 0.0144(8) 0.0140(8) 0.0148(8) -0.0004(7) 0.0027(7) 0.0005(7)
    F5 0.100(2) 0.0670(19) 0.0231(13) -0.0320(17) 0.0179(14) 0.0085(12)
    F6 0.0210(11) 0.0392(14) 0.081(2) -0.0076(10) 0.0033(12) 0.0276(13)
    F7 0.0431(14) 0.0205(11) 0.0783(19) -0.0005(10) 0.0238(14) 0.0125(11)
    F8 0.051(3) 0.057(3) 0.056(4) 0.001(2) 0.034(3) 0.027(3)
    F9 0.039(2) 0.023(2) 0.027(2) 0.0093(17) 0.005(2) 0.0089(15)
    F10 0.072(4) 0.035(2) 0.016(2) 0.005(2) -0.006(2) 0.0019(16)
    F8A 0.051(8) 0.061(9) 0.022(8) 0.014(7) -0.013(6) 0.004(6)
    F9A 0.072(8) 0.067(9) 0.037(7) 0.005(6) 0.031(6) 0.022(6)
    F10A 0.094(15) 0.027(7) 0.040(8) 0.009(8) 0.017(11) 0.016(5)
    F11 0.046(3) 0.134(5) 0.060(3) -0.020(3) 0.021(3) 0.031(4)
    F12 0.132(7) 0.055(4) 0.065(5) -0.014(4) 0.069(5) -0.016(3)
    F13 0.089(4) 0.062(3) 0.070(4) 0.027(3) 0.042(3) 0.045(3)
    O8 0.018(4) 0.029(3) 0.014(3) -0.002(3) 0.003(3) -0.002(2)
    O9 0.016(2) 0.021(4) 0.017(2) 0.003(2) 0.0043(15) 0.000(2)
    C5 0.022(2) 0.0148(19) 0.018(2) 0.0031(16) 0.0091(17) 0.0011(15)
    C6 0.023(2) 0.039(3) 0.029(3) 0.003(2) 0.014(2) 0.004(2)
    F11A 0.061(7) 0.059(7) 0.040(6) -0.001(5) 0.027(5) -0.012(5)
    F12A 0.119(12) 0.049(7) 0.097(10) 0.000(7) 0.073(10) 0.022(7)
    F13A 0.097(10) 0.098(11) 0.065(9) -0.032(8) 0.046(8) 0.009(8)
    O8A 0.018(4) 0.029(3) 0.014(3) -0.002(3) 0.003(3) -0.002(2)
    O9A 0.025(5) 0.035(6) 0.033(6) -0.013(5) 0.005(5) -0.006(5)
    C5A 0.017(6) 0.024(7) 0.012(6) -0.002(5) 0.004(5) 0.005(5)
    C6A 0.047(8) 0.044(7) 0.016(6) 0.000(7) 0.008(6) 0.001(6)
    C6B 0.023(2) 0.039(3) 0.029(3) 0.003(2) 0.014(2) 0.004(2)
    F11B 0.039(7) 0.107(12) 0.029(7) -0.004(8) 0.005(5) 0.044(8)
    F12B 0.048(5) 0.057(5) 0.045(5) 0.021(4) 0.034(4) 0.009(4)
    F13B 0.068(6) 0.040(5) 0.037(5) -0.020(4) 0.025(4) 0.004(4)
    F14 0.0543(16) 0.0700(19) 0.0323(13) 0.0223(14) 0.0084(12) -0.0208(13)
    F15 0.0373(13) 0.0237(11) 0.0648(17) 0.0139(9) 0.0218(12) 0.0038(11)
    F16 0.0192(11) 0.0327(12) 0.0807(19) 0.0015(9) 0.0185(11) -0.0160(12)
    F17 0.037(2) 0.064(4) 0.071(4) 0.017(2) 0.006(2) -0.039(4)
    F18 0.066(4) 0.028(2) 0.072(4) -0.019(3) 0.028(3) -0.024(2)
    F19 0.123(7) 0.039(3) 0.023(2) 0.019(3) -0.004(3) -0.0125(19)
    F17A 0.035(4) 0.044(4) 0.047(5) 0.005(3) -0.013(3) -0.031(4)
    F18A 0.063(6) 0.063(5) 0.068(6) -0.012(4) 0.049(5) -0.032(5)
    F19A 0.101(10) 0.022(3) 0.026(3) 0.015(4) 0.010(4) -0.004(2)
    C12 0.0169(18) 0.034(3) 0.023(2) 0.0023(17) 0.0010(15) -0.003(2)
    F20 0.0298(19) 0.077(3) 0.053(3) -0.001(2) -0.0149(18) 0.029(2)
    F21 0.0161(17) 0.094(4) 0.037(2) -0.005(3) 0.0057(16) -0.024(3)
    F22 0.0268(18) 0.058(3) 0.063(3) -0.0015(18) -0.0120(18) -0.037(2)
    C12A 0.0169(18) 0.034(3) 0.023(2) 0.0023(17) 0.0010(15) -0.003(2)
    F20A 0.030(7) 0.070(8) 0.056(7) -0.029(7) -0.001(5) 0.010(7)
    F21A 0.031(6) 0.138(13) 0.029(6) 0.001(8) 0.007(5) -0.030(8)
    F22A 0.034(6) 0.045(6) 0.089(9) 0.014(5) -0.019(6) 0.008(6)
    N1 0.035(2) 0.014(4) 0.033(3) 0.002(2) 0.008(2) -0.002(2)
    O1 0.035(2) 0.014(4) 0.033(3) 0.002(2) 0.008(2) -0.002(2)
    O2 0.061(4) 0.082(4) 0.050(3) -0.013(4) -0.013(3) 0.018(3)
    O3 0.057(3) 0.067(4) 0.067(5) 0.002(3) -0.003(4) 0.008(4)
    O2A 0.061(4) 0.082(4) 0.050(3) -0.013(4) -0.013(3) 0.018(3)
    O3A 0.057(3) 0.067(4) 0.067(5) 0.002(3) -0.003(4) 0.008(4)
    O4 0.0186(11) 0.0205(12) 0.0256(12) -0.0030(9) 0.0070(10) 0.0004(9)
    O5 0.0182(11) 0.0177(11) 0.0229(12) -0.0036(9) 0.0060(9) -0.0008(9)
    O6 0.0212(11) 0.0203(11) 0.0174(11) 0.0005(9) 0.0029(9) 0.0028(9)
    O7 0.0213(11) 0.0220(12) 0.0168(11) 0.0013(9) 0.0026(9) 0.0021(9)
    O10 0.0173(11) 0.0177(11) 0.0199(11) 0.0038(9) 0.0042(9) 0.0008(9)
    O11 0.0180(11) 0.0182(11) 0.0300(13) 0.0015(9) 0.0097(10) -0.0013(9)
    O12 0.0192(11) 0.0175(11) 0.0184(11) -0.0010(9) 0.0033(9) -0.0021(9)
    O13 0.0231(12) 0.0208(12) 0.0178(11) -0.0013(9) 0.0031(9) -0.0024(9)
    O14 0.0181(11) 0.0262(12) 0.0227(12) -0.0018(9) 0.0030(9) -0.0039(10)
    O15 0.0163(11) 0.0228(12) 0.0206(12) -0.0024(9) 0.0010(9) -0.0029(9)
    O16 0.0165(11) 0.0257(12) 0.0236(13) -0.0030(10) 0.0043(10) -0.0022(10)
    O17 0.0266(18) 0.0310(18) 0.0194(17) -0.0003(15) 0.0009(15) -0.0031(14)
    O17A 0.016(2) 0.021(4) 0.017(2) 0.003(2) 0.0043(15) 0.000(2)
    C1 0.0202(15) 0.0158(14) 0.0131(14) -0.0061(12) 0.0013(12) -0.0008(11)
    C2 0.0206(16) 0.0244(17) 0.0257(18) -0.0033(13) 0.0046(14) 0.0070(13)
    C3 0.0121(14) 0.0215(16) 0.0171(15) 0.0013(12) 0.0031(12) 0.0047(12)
    C4 0.037(2) 0.0267(18) 0.0210(17) 0.0025(15) 0.0070(15) 0.0056(14)
    C7 0.0156(15) 0.0197(15) 0.0167(15) 0.0035(12) 0.0020(12) -0.0027(12)
    C8 0.0190(16) 0.0241(17) 0.0289(18) 0.0024(13) 0.0048(14) -0.0065(14)
    C9 0.0154(14) 0.0196(15) 0.0196(16) -0.0035(12) 0.0045(12) -0.0036(12)
    C10 0.0313(19) 0.0241(17) 0.0215(17) 0.0025(14) 0.0046(14) -0.0034(13)
    C11 0.0179(16) 0.0179(15) 0.0236(17) -0.0011(12) -0.0026(13) -0.0017(13)
_geom_special_details
;
 All esds (except the esd in the dihedral angle between two l.s. planes)
 are estimated using the full covariance matrix.  The cell esds are taken
 into account individually in the estimation of esds in distances, angles
 and torsion angles; correlations between esds in cell parameters are only
 used when they are defined by crystal symmetry.  An approximate (isotropic)
 treatment of cell esds is used for estimating esds involving l.s. planes.
;
loop_
    _geom_bond_atom_site_label_1
    _geom_bond_atom_site_label_2
    _geom_bond_site_symmetry_2
    _geom_bond_distance
    _geom_bond_publ_flag
    Yb1 F1 . 2.2375(17) ?
    Yb1 F2 . 2.2382(17) ?
    Yb1 F3 . 2.2431(17) ?
    Yb1 F4 3_666 2.2444(17) ?
    Yb1 O5 . 2.273(2) ?
    Yb1 O10 . 2.291(2) ?
    Yb1 O6 . 2.306(2) ?
    Yb1 O12 . 2.309(2) ?
    Yb2 O8A . 2.23(4) ?
    Yb2 O15 3_666 2.286(2) ?
    Yb2 F2 3_666 2.2895(17) ?
    Yb2 O8 . 2.299(13) ?
    Yb2 O7 . 2.303(2) ?
    Yb2 F4 . 2.3035(17) ?
    Yb2 F3 . 2.3061(17) ?
    Yb2 F1 . 2.3276(17) ?
    Yb2 O13 3_666 2.329(2) ?
    Yb2 O17 . 2.544(3) ?
    Yb2 C5A . 3.054(11) ?
    Yb3 O17A . 2.27(4) ?
    Yb3 O14 . 2.290(2) ?
    Yb3 O9 . 2.312(11) ?
    Yb3 O11 3_666 2.321(2) ?
    Yb3 F3 3_666 2.3210(17) ?
    Yb3 O4 . 2.323(2) ?
    Yb3 F2 . 2.3316(17) ?
    Yb3 F1 . 2.3321(17) ?
    Yb3 F4 . 2.3509(17) ?
    Yb3 O16 . 2.448(2) ?
    F5 C2 . 1.306(4) ?
    F6 C2 . 1.312(4) ?
    F7 C2 . 1.327(4) ?
    F8 C4 . 1.322(6) ?
    F9 C4 . 1.341(6) ?
    F10 C4 . 1.333(6) ?
    F8A C4 . 1.315(14) ?
    F9A C4 . 1.302(14) ?
    F10A C4 . 1.311(15) ?
    F11 C6 . 1.317(2) ?
    F12 C6 . 1.319(2) ?
    F13 C6 . 1.315(2) ?
    O8 C5 . 1.240(10) ?
    O9 C5 . 1.250(11) ?
    C5 C6 . 1.519(6) ?
    F11A C6A . 1.320(2) ?
    F12A C6A . 1.320(2) ?
    F13A C6A . 1.320(2) ?
    O8A C5A . 1.26(4) ?
    O9A C5A . 1.207(17) ?
    C5A C6A . 1.532(14) ?
    C6B F11B . 1.266(14) ?
    C6B F12B . 1.318(11) ?
    C6B F13B . 1.355(12) ?
    F14 C8 . 1.317(4) ?
    F15 C8 . 1.327(4) ?
    F16 C8 . 1.321(4) ?
    F17 C10 . 1.305(5) ?
    F18 C10 . 1.342(5) ?
    F19 C10 . 1.305(6) ?
    F17A C10 . 1.316(7) ?
    F18A C10 . 1.313(7) ?
    F19A C10 . 1.297(7) ?
    C12 F21 . 1.315(7) ?
    C12 F22 . 1.316(7) ?
    C12 F20 . 1.326(8) ?
    C12 C11 . 1.549(6) ?
    C12A F20A . 1.296(18) ?
    C12A F22A . 1.301(18) ?
    C12A F21A . 1.302(18) ?
    C12A C11 . 1.531(15) ?
    N1 H12 . 0.9100 ?
    N1 H13 . 0.9100 ?
    N1 H14 . 0.9099 ?
    N1 H15 . 0.9099 ?
    O1 H1 . 0.8400 ?
    O1 H2 . 0.8401 ?
    O1 H3 . 0.8401 ?
    O2 H4 . 0.830(2) ?
    O2 H5 . 0.830(2) ?
    O3 H6 . 0.852(17) ?
    O3 H7 . 0.849(18) ?
    O2A H4A . 0.830(2) ?
    O2A H5A . 0.830(3) ?
    O3A H6A . 0.83(2) ?
    O3A H7A . 0.84(2) ?
    O4 C1 . 1.244(4) ?
    O5 C1 . 1.246(4) ?
    O6 C3 . 1.244(4) ?
    O7 C3 . 1.239(4) ?
    O10 C7 . 1.248(4) ?
    O11 C7 . 1.236(4) ?
    O12 C9 . 1.246(4) ?
    O13 C9 . 1.239(4) ?
    O14 C11 . 1.231(4) ?
    O15 C11 . 1.251(4) ?
    O16 H8 . 0.831(19) ?
    O16 H8A . 0.84(2) ?
    O16 H9 . 0.817(19) ?
    O17 H10 . 0.81(2) ?
    O17 H11 . 0.84(2) ?
    O17A H10A . 0.830(2) ?
    O17A H11A . 0.830(2) ?
    C1 C2 . 1.544(4) ?
    C3 C4 . 1.545(5) ?
    C7 C8 . 1.544(4) ?
    C9 C10 . 1.546(4) ?
loop_
    _geom_angle_atom_site_label_1
    _geom_angle_atom_site_label_2
    _geom_angle_atom_site_label_3
    _geom_angle_site_symmetry_1
    _geom_angle_site_symmetry_3
    _geom_angle
    _geom_angle_publ_flag
    F1 Yb1 F2 . . 68.51(6) ?
    F1 Yb1 F3 . . 68.68(6) ?
    F2 Yb1 F3 . . 105.52(6) ?
    F1 Yb1 F4 . 3_666 105.62(6) ?
    F2 Yb1 F4 . 3_666 68.79(6) ?
    F3 Yb1 F4 . 3_666 68.20(6) ?
    F1 Yb1 O5 . . 79.54(7) ?
    F2 Yb1 O5 . . 79.72(7) ?
    F3 Yb1 O5 . . 142.37(7) ?
    F4 Yb1 O5 3_666 . 142.72(7) ?
    F1 Yb1 O10 . . 142.97(7) ?
    F2 Yb1 O10 . . 141.71(7) ?
    F3 Yb1 O10 . . 79.93(7) ?
    F4 Yb1 O10 3_666 . 79.02(7) ?
    O5 Yb1 O10 . . 119.28(8) ?
    F1 Yb1 O6 . . 79.31(7) ?
    F2 Yb1 O6 . . 142.28(7) ?
    F3 Yb1 O6 . . 79.24(7) ?
    F4 Yb1 O6 3_666 . 141.72(7) ?
    O5 Yb1 O6 . . 75.44(8) ?
    O10 Yb1 O6 . . 75.89(8) ?
    F1 Yb1 O12 . . 142.51(7) ?
    F2 Yb1 O12 . . 79.38(7) ?
    F3 Yb1 O12 . . 141.46(7) ?
    F4 Yb1 O12 3_666 . 78.91(7) ?
    O5 Yb1 O12 . . 76.05(8) ?
    O10 Yb1 O12 . . 74.46(8) ?
    O6 Yb1 O12 . . 120.44(8) ?
    O8A Yb2 O15 . 3_666 122.8(7) ?
    O15 Yb2 F2 3_666 3_666 77.47(7) ?
    O15 Yb2 O8 3_666 . 130.11(18) ?
    F2 Yb2 O8 3_666 . 141.6(3) ?
    O8A Yb2 O7 . . 78.4(11) ?
    O15 Yb2 O7 3_666 . 81.21(8) ?
    F2 Yb2 O7 3_666 . 137.25(7) ?
    O8 Yb2 O7 . . 79.2(3) ?
    O8A Yb2 F4 . . 82.4(9) ?
    O15 Yb2 F4 3_666 . 140.92(7) ?
    F2 Yb2 F4 3_666 . 66.91(6) ?
    O8 Yb2 F4 . . 77.2(3) ?
    O7 Yb2 F4 . . 136.54(7) ?
    O8A Yb2 F3 . . 142.9(10) ?
    O15 Yb2 F3 3_666 . 78.19(7) ?
    F2 Yb2 F3 3_666 . 64.51(6) ?
    O8 Yb2 F3 . . 137.7(3) ?
    O7 Yb2 F3 . . 75.12(7) ?
    F4 Yb2 F3 . . 99.50(6) ?
    O8A Yb2 F1 . . 82.3(8) ?
    O15 Yb2 F1 3_666 . 140.92(7) ?
    F2 Yb2 F1 3_666 . 99.78(6) ?
    O8 Yb2 F1 . . 75.12(19) ?
    O7 Yb2 F1 . . 74.92(7) ?
    F4 Yb2 F1 . . 64.05(6) ?
    F3 Yb2 F1 . . 66.11(6) ?
    O15 Yb2 O13 3_666 3_666 81.76(8) ?
    F2 Yb2 O13 3_666 3_666 76.31(7) ?
    O8 Yb2 O13 . 3_666 81.8(3) ?
    O7 Yb2 O13 . 3_666 136.28(8) ?
    F4 Yb2 O13 . 3_666 74.85(7) ?
    F3 Yb2 O13 . 3_666 138.88(7) ?
    F1 Yb2 O13 . 3_666 136.15(7) ?
    O15 Yb2 O17 3_666 . 65.63(10) ?
    F2 Yb2 O17 3_666 . 131.62(10) ?
    O8 Yb2 O17 . . 64.50(19) ?
    O7 Yb2 O17 . . 67.64(10) ?
    F4 Yb2 O17 . . 129.63(9) ?
    F3 Yb2 O17 . . 130.81(9) ?
    F1 Yb2 O17 . . 128.60(9) ?
    O13 Yb2 O17 3_666 . 68.65(10) ?
    O8A Yb2 C5A . . 20.9(8) ?
    O15 Yb2 C5A 3_666 . 101.9(2) ?
    F2 Yb2 C5A 3_666 . 149.4(2) ?
    O7 Yb2 C5A . . 71.3(2) ?
    F4 Yb2 C5A . . 100.8(2) ?
    F3 Yb2 C5A . . 145.9(2) ?
    F1 Yb2 C5A . . 99.1(2) ?
    O13 Yb2 C5A 3_666 . 73.4(2) ?
    O17A Yb3 O14 . . 133.8(9) ?
    O14 Yb3 O9 . . 135.5(3) ?
    O14 Yb3 O11 . 3_666 82.90(8) ?
    O9 Yb3 O11 . 3_666 84.38(16) ?
    O14 Yb3 F3 . 3_666 74.74(7) ?
    O9 Yb3 F3 . 3_666 141.5(2) ?
    O11 Yb3 F3 3_666 3_666 75.69(7) ?
    O17A Yb3 O4 . . 85.1(7) ?
    O14 Yb3 O4 . . 84.13(9) ?
    O9 Yb3 O4 . . 78.74(19) ?
    O11 Yb3 O4 3_666 . 139.80(8) ?
    F3 Yb3 O4 3_666 . 136.04(7) ?
    O17A Yb3 F2 . . 141.7(7) ?
    O14 Yb3 F2 . . 76.44(7) ?
    O9 Yb3 F2 . . 135.08(17) ?
    O11 Yb3 F2 3_666 . 137.83(7) ?
    F3 Yb3 F2 3_666 . 63.63(6) ?
    O4 Yb3 F2 . . 74.24(7) ?
    O17A Yb3 F1 . . 78.4(8) ?
    O14 Yb3 F1 . . 140.07(7) ?
    O9 Yb3 F1 . . 73.3(2) ?
    O11 Yb3 F1 3_666 . 133.95(7) ?
    F3 Yb3 F1 3_666 . 97.34(6) ?
    O4 Yb3 F1 . . 74.91(7) ?
    F2 Yb3 F1 . . 65.39(6) ?
    O17A Yb3 F4 . . 74.9(9) ?
    O14 Yb3 F4 . . 136.97(7) ?
    O9 Yb3 F4 . . 77.7(2) ?
    O11 Yb3 F4 3_666 . 72.99(7) ?
    F3 Yb3 F4 3_666 . 65.16(6) ?
    O4 Yb3 F4 . . 136.25(7) ?
    F2 Yb3 F4 . . 98.13(6) ?
    F1 Yb3 F4 . . 63.25(6) ?
    O17A Yb3 O16 . . 65.8(9) ?
    O14 Yb3 O16 . . 68.32(8) ?
    O9 Yb3 O16 . . 67.3(3) ?
    O11 Yb3 O16 3_666 . 69.60(8) ?
    F3 Yb3 O16 3_666 . 131.44(7) ?
    O4 Yb3 O16 . . 70.24(8) ?
    F2 Yb3 O16 . . 131.62(7) ?
    F1 Yb3 O16 . . 131.20(7) ?
    F4 Yb3 O16 . . 130.25(7) ?
    Yb1 F1 Yb2 . . 111.91(7) ?
    Yb1 F1 Yb3 . . 112.59(7) ?
    Yb2 F1 Yb3 . . 115.60(7) ?
    Yb1 F2 Yb2 . 3_666 112.17(7) ?
    Yb1 F2 Yb3 . . 112.58(7) ?
    Yb2 F2 Yb3 3_666 . 115.21(7) ?
    Yb1 F3 Yb2 . . 112.51(7) ?
    Yb1 F3 Yb3 . 3_666 113.46(7) ?
    Yb2 F3 Yb3 . 3_666 114.98(7) ?
    Yb1 F4 Yb2 3_666 . 111.42(7) ?
    Yb1 F4 Yb3 3_666 . 112.27(7) ?
    Yb2 F4 Yb3 . . 115.81(7) ?
    C5 O8 Yb2 . . 135.7(7) ?
    C5 O9 Yb3 . . 136.4(7) ?
    O8 C5 O9 . . 129.5(8) ?
    O8 C5 C6 . . 114.2(6) ?
    O9 C5 C6 . . 116.3(6) ?
    F13 C6 F11 . . 107.9(5) ?
    F13 C6 F12 . . 107.5(6) ?
    F11 C6 F12 . . 106.4(6) ?
    F13 C6 C5 . . 110.7(4) ?
    F11 C6 C5 . . 114.2(4) ?
    F12 C6 C5 . . 109.9(6) ?
    C5A O8A Yb2 . . 120(2) ?
    O9A C5A O8A . . 126(2) ?
    O9A C5A C6A . . 120.0(12) ?
    O8A C5A C6A . . 114(2) ?
    O9A C5A Yb2 . . 88.0(8) ?
    C6A C5A Yb2 . . 151.3(8) ?
    F13A C6A F12A . . 106.3(11) ?
    F13A C6A F11A . . 105.6(11) ?
    F12A C6A F11A . . 105.7(9) ?
    F13A C6A C5A . . 117.8(13) ?
    F12A C6A C5A . . 109.5(10) ?
    F11A C6A C5A . . 111.1(10) ?
    F11B C6B F12B . . 108.8(9) ?
    F11B C6B F13B . . 105.8(8) ?
    F12B C6B F13B . . 101.0(8) ?
    F21 C12 F22 . . 107.6(6) ?
    F21 C12 F20 . . 108.1(5) ?
    F22 C12 F20 . . 105.7(5) ?
    F21 C12 C11 . . 112.7(5) ?
    F22 C12 C11 . . 111.6(5) ?
    F20 C12 C11 . . 110.9(5) ?
    F20A C12A F22A . . 106.1(14) ?
    F20A C12A F21A . . 107.0(15) ?
    F22A C12A F21A . . 107.2(15) ?
    F20A C12A C11 . . 113.2(16) ?
    F22A C12A C11 . . 112.6(13) ?
    F21A C12A C11 . . 110.4(14) ?
    H12 N1 H13 . . 109.5 ?
    H12 N1 H14 . . 109.5 ?
    H13 N1 H14 . . 109.5 ?
    H12 N1 H15 . . 109.5 ?
    H13 N1 H15 . . 109.5 ?
    H14 N1 H15 . . 109.5 ?
    H1 O1 H2 . . 111.7 ?
    H1 O1 H3 . . 111.7 ?
    H2 O1 H3 . . 111.6 ?
    H4 O2 H5 . . 105.4(6) ?
    H6 O3 H7 . . 107(5) ?
    H4A O2A H5A . . 105.4(6) ?
    H6A O3A H7A . . 106(5) ?
    C1 O4 Yb3 . . 138.0(2) ?
    C1 O5 Yb1 . . 131.0(2) ?
    C3 O6 Yb1 . . 129.9(2) ?
    C3 O7 Yb2 . . 138.1(2) ?
    C7 O10 Yb1 . . 129.8(2) ?
    C7 O11 Yb3 . 3_666 138.6(2) ?
    C9 O12 Yb1 . . 130.9(2) ?
    C9 O13 Yb2 . 3_666 136.9(2) ?
    C11 O14 Yb3 . . 138.5(2) ?
    C11 O15 Yb2 . 3_666 133.8(2) ?
    Yb3 O16 H8 . . 109(4) ?
    Yb3 O16 H8A . . 118(10) ?
    Yb3 O16 H9 . . 111(3) ?
    H8 O16 H9 . . 105(4) ?
    H8A O16 H9 . . 104(5) ?
    Yb2 O17 H10 . . 94(4) ?
    Yb2 O17 H11 . . 108(6) ?
    H10 O17 H11 . . 109(4) ?
    Yb3 O17A H10A . . 92(5) ?
    Yb3 O17A H11A . . 116(10) ?
    H10A O17A H11A . . 106(5) ?
    O4 C1 O5 . . 129.6(3) ?
    O4 C1 C2 . . 115.3(3) ?
    O5 C1 C2 . . 115.0(3) ?
    F5 C2 F6 . . 109.2(3) ?
    F5 C2 F7 . . 106.5(3) ?
    F6 C2 F7 . . 106.3(3) ?
    F5 C2 C1 . . 109.5(3) ?
    F6 C2 C1 . . 112.9(3) ?
    F7 C2 C1 . . 112.1(3) ?
    O7 C3 O6 . . 130.2(3) ?
    O7 C3 C4 . . 114.6(3) ?
    O6 C3 C4 . . 115.1(3) ?
    F9A C4 F10A . . 108.5(11) ?
    F9A C4 F8A . . 106.7(9) ?
    F10A C4 F8A . . 107.9(11) ?
    F8 C4 F10 . . 108.0(4) ?
    F8 C4 F9 . . 107.7(4) ?
    F10 C4 F9 . . 106.6(5) ?
    F9A C4 C3 . . 111.9(9) ?
    F10A C4 C3 . . 114.5(12) ?
    F8A C4 C3 . . 107.0(10) ?
    F8 C4 C3 . . 109.0(4) ?
    F10 C4 C3 . . 113.1(4) ?
    F9 C4 C3 . . 112.2(4) ?
    O11 C7 O10 . . 130.0(3) ?
    O11 C7 C8 . . 115.3(3) ?
    O10 C7 C8 . . 114.6(3) ?
    F14 C8 F16 . . 107.6(3) ?
    F14 C8 F15 . . 107.5(3) ?
    F16 C8 F15 . . 107.1(3) ?
    F14 C8 C7 . . 109.4(3) ?
    F16 C8 C7 . . 112.3(3) ?
    F15 C8 C7 . . 112.8(3) ?
    O13 C9 O12 . . 129.9(3) ?
    O13 C9 C10 . . 115.8(3) ?
    O12 C9 C10 . . 114.3(3) ?
    F19 C10 F17 . . 108.5(5) ?
    F19A C10 F18A . . 108.5(6) ?
    F19A C10 F17A . . 107.1(6) ?
    F18A C10 F17A . . 106.6(6) ?
    F19 C10 F18 . . 105.9(5) ?
    F17 C10 F18 . . 105.6(4) ?
    F19A C10 C9 . . 114.2(4) ?
    F19 C10 C9 . . 114.2(3) ?
    F17 C10 C9 . . 112.0(3) ?
    F18A C10 C9 . . 109.5(4) ?
    F17A C10 C9 . . 110.7(4) ?
    F18 C10 C9 . . 110.2(3) ?
    O14 C11 O15 . . 129.8(3) ?
    O14 C11 C12A . . 110.5(8) ?
    O15 C11 C12A . . 119.4(8) ?
    O14 C11 C12 . . 117.3(4) ?
    O15 C11 C12 . . 112.9(4) ?
loop_
    _geom_hbond_atom_site_label_D
    _geom_hbond_atom_site_label_H
    _geom_hbond_atom_site_label_A
    _geom_hbond_site_symmetry_A
    _geom_hbond_distance_DH
    _geom_hbond_distance_HA
    _geom_hbond_distance_DA
    _geom_hbond_angle_DHA
    _geom_hbond_publ_flag
    N1 H12 O6 . 0.91 2.21 2.883(8) 130.6 yes
    N1 H15 O17 2 0.91 1.86 2.766(7) 171.5 yes
    N1 H13 O10 . 0.91 2.08 2.853(10) 142.3 yes
    N1 H14 O2 . 0.91 1.95 2.837(9) 164.7 yes
    O1 H2 O2A . 0.84 1.78 2.619(18) 175.3 yes
    O1 H3 O9A 2 0.84 2.01 2.842(16) 172.6 yes
    O1 H1 O10 . 0.84 2.30 3.03(3) 145.2 yes
    O2 H4 O3 . 0.830(2) 1.91(3) 2.704(11) 159(7) yes
    O2 H5 O12 . 0.830(2) 2.31(5) 2.978(7) 138(6) yes
    O3 H6 O2 3_676 0.852(17) 2.218(18) 3.055(10) 167(8) yes
    O3 H7 O17 4_676 0.849(18) 2.010(19) 2.835(9) 163(8) yes
    O2A H4A F19A . 0.830(2) 1.90(7) 2.68(2) 156(17) yes
    O2A H5A O3A 3_676 0.830(3) 2.35(14) 2.96(3) 131(16) yes
    O3A H7A O2A . 0.84(2) 2.20(15) 2.91(4)  14E1(2)
                                                   yes
    O3A H6A O9A 4_676 0.83(2) 2.6(2) 3.03(4) 115(19) yes
    O16 H8 O9 . 0.831(19) 2.28(6) 2.639(10) 107(4) yes
    O16 H8A O16 3_766 0.84(2) 2.07(2) 2.903(5) 179(17) yes
    O16 H9 F16 1_655 0.817(19) 2.17(2) 2.954(3) 160(4) yes
    O17 H11 O8 . 0.84(2) 2.25(8) 2.593(7) 105(7) yes
    O17 H10 O13 3_666 0.81(2) 2.22(5) 2.754(4) 123(5) yes
    O17A H10A O16 . 0.830(2) 1.92(2) 2.56(3) 134(5) yes
_shelx_space_group_comment
;
The symmetry employed for this shelxl refinement is uniquely defined
by the following loop, which should always be used as a source of
symmetry information in preference to the above space-group names.
They are only intended as comments.
;
_shelx_estimated_absorpt_T_min     0.309
_shelx_estimated_absorpt_T_max     0.651
_shelx_hkl_file
;
   1   0   0    0.11    0.04
   1   0   0    0.06    0.02
   1   0   0    0.16    0.03
  -1   0   0    0.04    0.01
  -1   0   0   -0.01    0.01
  -1   0   0    0.06    0.02
   2   0   0   21.86    0.99
  -2   0   0   22.88    0.97
  -2   0   0   23.26    0.99
  -2   0   0   21.54    0.99
  -2   0   0   20.60    1.03
   2   0   0   22.65    0.98
   2   0   0   18.69    0.97
   3   0   0    0.07    0.07
  -3   0   0    0.13    0.07
  -3   0   0    0.04    0.14
  -3   0   0    0.04    0.06
  -3   0   0    0.18    0.05
   3   0   0    0.23    0.05
   3   0   0    0.02    0.05
   4   0   0   66.55    3.08
  -4   0   0   69.30    3.07
   4   0   0   68.04    3.11
  -4   0   0   73.52    3.11
   5   0   0    0.42    0.10
  -5   0   0    0.35    0.13
  -5   0   0    0.25    0.23
  -5   0   0    0.21    0.07
   6   0   0  130.02    5.85
   6   0   0  134.52    5.81
  -6   0   0  128.97    5.85
  -7   0   0    0.06    0.14
   7   0   0    0.16    0.11
  -7   0   0    0.04    0.14
   7   0   0    0.03    0.05
   7   0   0    0.00    0.10
   8   0   0   46.85    2.44
  -8   0   0   62.77    2.57
   8   0   0   45.43    2.51
   8   0   0   61.34    2.48
   9   0   0    0.06    0.10
  -9   0   0   -0.08    0.07
   9   0   0   -0.04    0.18
   9   0   0    0.05    0.10
  -9   0   0   -0.04    0.17
 -10   0   0    2.51    0.37
 -10   0   0    2.54    0.57
  10   0   0    2.86    0.28
  10   0   0    2.90    0.38
  11   0   0    0.14    0.23
 -11   0   0    0.13    0.45
 -11   0   0    0.26    0.25
  11   0   0    0.14    0.12
 -12   0   0   23.25    1.42
  12   0   0   24.83    1.23
 -12   0   0   26.34    1.75
  13   0   0   -0.19    0.13
 -13   0   0   -0.48    0.48
 -13   0   0   -0.44    0.26
 -13   0   0    0.37    1.16
 -14   0   0   15.06    1.44
  14   0   0   15.44    0.84
 -14   0   0   16.60    2.42
  15   0   0   -0.12    0.13
 -15   0   0   -0.10    1.25
 -15   0   0   -0.53    0.56
 -16   0   0   54.73    4.82
 -16   0   0   59.86    3.56
 -16   0   0   65.97    3.32
   0  -1   0    0.00    0.00
   0   1   0    0.00    0.00
  -1  -1   0  422.56   17.98
   1  -1   0  390.15   17.97
  -1  -1   0  408.02   17.97
   1  -1   0  428.53   18.04
   1  -1   0  435.26   17.99
  -1   1   0  385.52   17.98
  -1   1   0  403.44   18.02
  -1   1   0  428.11   18.34
  -1   1   0  390.64   17.97
  -2  -1   0    0.17    0.04
   2  -1   0    0.23    0.07
   2  -1   0    0.31    0.16
  -2  -1   0    0.04    0.11
   2  -1   0    0.17    0.07
   2  -1   0    0.26    0.04
  -2  -1   0    0.08    0.04
  -2  -1   0    0.26    0.07
  -2   1   0    0.11    0.06
  -2   1   0    0.20    0.15
   2   1   0    0.12    0.04
   2   1   0    0.20    0.11
  -2   1   0    0.11    0.03
   2   1   0    0.09    0.07
   2   1   0    0.08    0.04
  -2   1   0    0.40    0.08
   3  -1   0   29.73    1.34
  -3  -1   0   28.46    1.34
   3  -1   0   28.26    1.32
  -3  -1   0   30.66    1.33
  -3  -1   0   29.53    1.32
  -3  -1   0   29.95    1.41
  -3   1   0   27.63    1.34
   3   1   0   29.16    1.34
   3   1   0   28.85    1.32
  -3   1   0   29.61    1.32
   3   1   0   30.34    1.39
   3   1   0   28.73    1.31
  -3   1   0   30.58    1.43
   4  -1   0   24.41    1.17
  -4  -1   0   26.05    1.16
  -4  -1   0   24.09    1.17
   4  -1   0   25.05    1.14
   4  -1   0   24.41    1.16
  -4  -1   0   25.86    1.26
  -4  -1   0   25.49    1.14
   4   1   0   24.61    1.14
  -4   1   0   25.42    1.18
  -4   1   0   25.13    1.14
   4   1   0   23.24    1.17
   5  -1   0   15.40    0.78
  -5  -1   0   16.51    0.80
   5  -1   0   15.93    0.75
   5  -1   0   13.88    0.80
  -5  -1   0   16.40    0.97
  -5  -1   0   15.82    0.75
   5   1   0   15.61    0.81
   5   1   0   15.49    0.74
  -5   1   0   15.51    0.76
  -5   1   0   15.68    0.81
   5   1   0   15.73    0.75
  -6  -1   0   26.91    1.49
  -6  -1   0   25.79    1.30
   6  -1   0   26.97    1.26
   6  -1   0   27.04    1.29
  -6   1   0   27.58    1.26
   6   1   0   26.57    1.25
   6   1   0   26.16    1.32
   6   1   0   27.56    1.26
  -6   1   0   27.97    1.51
  -6   1   0   26.72    1.33
   7  -1   0  292.96   12.79
  -7  -1   0  287.10   12.98
  -7  -1   0  291.65   12.82
   7  -1   0  289.14   12.76
   7  -1   0  287.09   12.83
   7   1   0  290.11   12.75
   7   1   0  284.37   12.75
  -7   1   0  294.45   13.00
  -7   1   0  297.48   12.84
   7   1   0  293.16   12.83
   8  -1   0   58.85    2.84
  -8  -1   0   62.01    2.84
   8  -1   0   62.28    2.79
  -8  -1   0   58.36    3.01
   8   1   0   61.58    2.85
  -8   1   0   63.46    2.86
  -8   1   0   58.55    3.03
   8   1   0   60.69    2.75
  -9  -1   0    3.85    0.41
   9  -1   0    3.70    0.33
   9  -1   0    4.07    0.43
  -9   1   0    4.06    0.61
  -9   1   0    3.45    0.39
   9   1   0    3.51    0.29
 -10  -1   0    3.82    0.45
 -10  -1   0    3.75    0.65
  10  -1   0    4.06    0.33
  10  -1   0    3.51    0.43
  10   1   0    4.34    0.32
 -10   1   0    3.73    0.66
 -10   1   0    3.80    0.45
  11  -1   0   21.75    1.08
 -11  -1   0   20.95    1.49
 -11  -1   0   20.85    1.22
  11  -1   0   20.02    1.22
 -11   1   0   20.93    1.53
  11   1   0   20.53    1.21
  11   1   0   21.23    1.05
 -11   1   0   21.02    1.24
 -12  -1   0    1.17    0.57
  12  -1   0    1.19    0.21
 -12  -1   0    1.24    0.34
  12  -1   0    1.34    0.36
 -12   1   0    1.24    0.57
 -12   1   0    1.43    0.37
  12   1   0    1.09    0.20
 -12   1   0    1.90    1.34
 -13  -1   0   20.47    1.61
  13  -1   0   19.56    1.04
 -13   1   0   19.11    1.57
 -13   1   0   21.26    1.29
 -13   1   0   20.67    2.54
  13   1   0   18.67    0.99
 -14  -1   0    2.41    0.77
 -14  -1   0    4.87    1.72
  14  -1   0    3.96    0.38
 -14   1   0    3.84    0.59
 -14   1   0    4.02    1.70
  14   1   0    3.53    0.32
 -14   1   0    3.79    0.86
 -15  -1   0   -0.05    0.59
  15  -1   0    0.58    0.20
 -15  -1   0    1.18    1.46
 -15   1   0    0.58    0.67
 -15   1   0    0.85    1.44
  15   1   0    0.52    0.14
 -16  -1   0    5.96    0.86
 -16  -1   0    7.74    1.19
 -16  -1   0    6.84    2.22
 -16   1   0    6.74    1.16
 -16   1   0    7.68    0.95
 -16   1   0    7.76    2.33
   0  -2   0  279.69   12.34
   0   2   0  284.04   12.34
   1  -2   0    1.11    0.07
   1  -2   0    1.14    0.28
   1  -2   0    0.81    0.08
   1  -2   0    1.06    0.10
   1  -2   0    0.89    0.12
  -1   2   0    1.00    0.24
  -1   2   0    1.08    0.07
  -1   2   0    0.94    0.08
  -1   2   0    0.85    0.12
  -1   2   0    1.02    0.09
   2  -2   0   28.60    1.20
   2  -2   0   23.12    1.21
  -2  -2   0   26.81    1.22
  -2  -2   0   26.99    1.21
   2  -2   0   25.62    1.22
   2  -2   0   28.06    1.29
  -2   2   0   25.33    1.21
  -2   2   0   26.33    1.22
  -2   2   0   28.75    1.20
  -2   2   0   27.58    1.49
  -3  -2   0   33.38    1.45
   3  -2   0   33.98    1.48
   3  -2   0   31.24    1.45
   3  -2   0   30.70    1.48
  -3  -2   0   32.26    1.51
  -3  -2   0   32.88    1.44
  -3  -2   0   30.74    1.47
  -3   2   0   33.30    1.49
  -3   2   0   32.39    1.56
  -3   2   0   33.44    1.45
   3   2   0   31.15    1.48
   3   2   0   31.55    1.47
  -4  -2   0    0.19    0.16
  -4  -2   0    0.56    0.10
   4  -2   0    0.45    0.11
   4  -2   0    0.68    0.12
   4  -2   0    0.45    0.08
  -4  -2   0    0.46    0.07
  -4  -2   0    0.43    0.09
  -4   2   0    0.27    0.11
  -4   2   0    0.33    0.19
  -4   2   0    0.39    0.07
   4   2   0    0.72    0.13
   4   2   0    0.31    0.06
  -5  -2   0    5.79    0.54
   5  -2   0    5.29    0.37
   5  -2   0    5.40    0.32
  -5  -2   0    5.55    0.35
  -5  -2   0    5.36    0.31
  -5  -2   0    4.71    0.36
   5   2   0    5.52    0.40
  -5   2   0    5.47    0.32
  -5   2   0    5.40    0.40
   5   2   0    5.43    0.30
  -5   2   0    4.61    0.53
   6  -2   0   90.70    4.04
   6  -2   0   87.93    4.06
  -6  -2   0   86.65    4.17
  -6  -2   0   92.42    4.04
   6  -2   0   87.34    4.00
   6   2   0   90.29    3.98
  -6   2   0   90.90    4.01
   6   2   0   89.64    4.06
  -6   2   0   90.83    4.22
  -6   2   0   91.85    4.07
  -7  -2   0  102.15    4.64
   7  -2   0  100.03    4.66
   7  -2   0  105.93    4.63
   7  -2   0  102.71    4.59
  -7  -2   0  102.80    4.80
  -7   2   0  103.18    4.84
   7   2   0  105.85    4.57
  -7   2   0  104.86    4.67
   7   2   0  100.37    4.65
   8  -2   0   31.34    1.62
   8  -2   0   31.99    1.53
  -8  -2   0   33.73    1.60
  -8  -2   0   32.18    1.80
   8  -2   0   33.44    1.57
   8   2   0   32.70    1.62
  -8   2   0   31.29    1.62
   8   2   0   33.09    1.50
  -8   2   0   32.33    1.82
   9  -2   0   46.69    2.23
  -9  -2   0   47.88    2.28
   9  -2   0   46.85    2.29
  -9  -2   0   48.64    2.51
   9  -2   0   46.33    2.19
   9   2   0   48.37    2.29
  -9   2   0   47.74    2.31
  -9   2   0   48.22    2.53
   9   2   0   45.81    2.15
  10  -2   0   20.63    1.20
 -10  -2   0   21.32    1.19
  10  -2   0   21.96    1.08
 -10  -2   0   21.96    1.47
  10   2   0   21.50    1.20
 -10   2   0   21.80    1.49
 -10   2   0   21.37    1.23
  10   2   0   20.62    1.03
 -11  -2   0    1.97    0.57
  11  -2   0    1.53    0.34
 -11  -2   0    1.42    0.32
  11  -2   0    1.19    0.21
  11   2   0    1.62    0.19
 -11   2   0    1.29    0.53
 -11   2   0    1.78    0.36
 -11   2   0    1.71    1.30
 -12  -2   0    7.87    0.98
 -12  -2   0    6.68    0.66
  12  -2   0    6.21    0.47
  12  -2   0    8.02    0.68
  12   2   0    6.01    0.40
 -12   2   0    6.57    0.90
 -12   2   0    5.89    0.65
 -12   2   0    7.19    1.78
  13  -2   0    0.95    0.21
 -13  -2   0    1.40    0.61
 -13   2   0    0.83    0.59
  13   2   0    0.95    0.16
 -13   2   0    0.93    1.29
 -13   2   0    0.74    0.35
 -14  -2   0   66.94    3.70
  14  -2   0   67.87    3.11
 -14   2   0   66.80    3.69
 -14   2   0   63.87    4.83
 -14   2   0   67.21    3.36
 -15  -2   0   22.11    2.85
 -15  -2   0   23.85    1.89
 -15   2   0   25.48    1.63
 -15   2   0   24.93    1.90
 -15   2   0   23.17    1.54
 -15   2   0   23.23    3.03
 -16  -2   0   21.92    3.11
 -16  -2   0   24.96    2.05
 -16  -2   0   26.84    1.76
 -16   2   0   24.32    3.33
 -16   2   0   26.16    2.05
 -16   2   0   27.68    1.79
   0  -3   0    0.18    0.02
   0   3   0    0.02    0.04
   1  -3   0   10.35    0.49
   1  -3   0   10.74    0.47
  -1  -3   0   10.13    0.45
   1  -3   0   10.43    0.49
   1  -3   0    8.89    0.62
   1  -3   0   10.32    0.54
   1  -3   0    9.92    0.52
   1  -3   0    9.65    0.48
  -1   3   0   10.24    0.48
   1   3   0    9.86    0.48
  -1   3   0   10.27    0.49
  -1   3   0   10.22    0.47
  -1   3   0   10.46    0.53
  -1   3   0   10.11    0.49
   2  -3   0    2.53    0.49
   2  -3   0    1.60    0.23
   2  -3   0    2.00    0.17
   2  -3   0    1.82    0.13
  -2   3   0    2.01    0.13
  -2   3   0    2.05    0.18
  -2   3   0    1.40    0.14
  -2   3   0    1.73    0.23
  -2   3   0    2.30    0.51
   3  -3   0  114.46    5.01
  -3  -3   0  110.19    5.01
  -3  -3   0  111.55    5.00
   3  -3   0  113.31    5.01
  -3  -3   0  113.76    4.96
  -3  -3   0  117.15    4.96
   3  -3   0  109.44    4.98
  -3   3   0  116.15    5.09
  -3   3   0  115.22    5.02
  -3   3   0  114.25    5.34
  -3   3   0  110.31    4.98
  -4  -3   0   16.53    0.79
  -4  -3   0   18.18    0.90
  -4  -3   0   17.31    0.80
   4  -3   0   16.90    0.85
  -4  -3   0   16.62    0.83
   4  -3   0   16.76    0.81
  -4   3   0   17.24    0.81
   4   3   0   17.33    0.83
  -4   3   0   16.15    0.85
  -4   3   0   16.62    1.30
   4   3   0   17.89    0.82
  -4   3   0   17.01    0.97
  -5  -3   0    4.24    0.45
   5  -3   0    3.99    0.27
   5  -3   0    4.17    0.34
   5  -3   0    3.72    0.33
  -5  -3   0    4.75    0.33
  -5  -3   0    4.42    0.26
  -5  -3   0    3.96    0.29
   5   3   0    3.72    0.34
  -5   3   0    4.03    0.51
  -5   3   0    3.85    0.27
  -5   3   0    4.36    0.37
   6  -3   0    3.67    0.36
   6  -3   0    4.35    0.35
  -6  -3   0    4.30    0.48
  -6  -3   0    4.75    0.33
   6  -3   0    4.71    0.31
  -6   3   0    4.34    0.40
   6   3   0    4.37    0.38
  -6   3   0    4.73    0.30
  -6   3   0    3.25    0.49
   6   3   0    4.78    0.25
   7  -3   0  187.30    8.40
  -7  -3   0  189.56    8.59
   7  -3   0  186.24    8.46
   7  -3   0  191.15    8.44
  -7  -3   0  192.78    8.43
  -7   3   0  192.45    8.65
   7   3   0  193.81    8.34
  -7   3   0  190.42    8.48
   7   3   0  189.80    8.45
  -8  -3   0   90.69    4.23
   8  -3   0   87.77    4.03
   8  -3   0   87.99    4.07
   8  -3   0   85.97    3.99
  -8  -3   0   89.35    4.04
  -8   3   0   87.41    4.27
  -8   3   0   92.34    4.94
   8   3   0   90.72    3.93
  -8   3   0   86.86    4.08
   8   3   0   89.10    4.06
   9  -3   0   95.13    4.44
   9  -3   0   96.02    4.39
  -9  -3   0   99.03    4.64
   9  -3   0   94.83    4.34
  -9  -3   0  100.59    4.42
  -9   3   0   99.16    5.43
   9   3   0   95.57    4.27
  -9   3   0   95.98    4.45
   9   3   0   96.47    4.42
  -9   3   0   93.53    4.66
  10  -3   0    2.29    0.37
 -10  -3   0    2.90    0.38
 -10  -3   0    2.78    0.58
  10  -3   0    2.86    0.30
  10   3   0    3.21    0.41
 -10   3   0    2.77    0.41
 -10   3   0    2.42    1.25
  10   3   0    2.95    0.23
 -10   3   0    3.43    0.68
 -11  -3   0   23.46    1.34
  11  -3   0   25.08    1.37
  11  -3   0   23.93    1.22
 -11  -3   0   21.26    1.59
 -11   3   0   23.27    2.50
 -11   3   0   25.32    1.66
 -11   3   0   25.13    1.40
  12  -3   0    3.33    0.34
 -12  -3   0    3.32    0.68
  12  -3   0    3.49    0.48
 -12   3   0    3.89    0.76
 -12   3   0    2.82    0.47
 -12   3   0    3.31    1.46
 -13  -3   0  105.57    5.33
  13  -3   0  107.86    5.03
  13  -3   0  105.12    4.83
 -13   3   0  103.92    5.03
 -13   3   0  111.67    6.59
 -13   3   0  105.65    5.34
  14  -3   0    1.90    0.29
 -14  -3   0    3.33    0.81
 -14   3   0    2.05    0.46
 -14   3   0    2.38    1.59
 -14   3   0    3.02    0.79
 -15  -3   0    9.10    1.23
 -15   3   0   11.55    2.61
 -15   3   0    8.52    1.21
 -15   3   0    9.15    0.95
 -15   3   0    9.92    1.01
 -16  -3   0    6.28    1.12
 -16  -3   0    6.17    0.86
 -16   3   0    5.34    0.77
 -16   3   0    4.32    0.99
 -16   3   0    4.89    0.80
 -16   3   0    6.57    2.20
   0  -4   0  365.90   16.54
   0  -4   0  384.00   16.49
   0  -4   0  371.67   16.49
   0   4   0  394.89   16.64
   0   4   0  369.47   16.52
   1  -4   0  404.43   17.71
   1  -4   0  392.72   17.75
  -1  -4   0  406.96   17.87
   1  -4   0  408.50   17.79
  -1  -4   0  396.83   17.69
   1  -4   0  395.76   17.88
   1  -4   0  403.41   17.79
  -1   4   0  396.24   17.74
   1   4   0  404.52   17.82
  -1   4   0  424.91   17.72
  -1   4   0  393.07   17.74
  -1   4   0  429.49   17.76
  -1   4   0  409.87   17.74
  -1   4   0  397.04   17.85
  -2  -4   0  166.24    7.41
   2  -4   0  175.87    7.42
   2  -4   0  159.89    7.41
   2  -4   0  172.14    7.49
   2  -4   0  171.29    7.69
   2  -4   0  172.01    7.40
  -2   4   0  168.47    7.41
  -2   4   0  174.08    7.43
  -2   4   0  168.89    7.46
  -2   4   0  161.88    7.54
  -2   4   0  166.21    7.46
  -3  -4   0   18.91    0.90
   3  -4   0   20.01    0.89
  -3  -4   0   19.55    0.90
   3  -4   0   19.37    0.92
  -3   4   0   18.86    1.01
  -3   4   0   18.79    0.89
  -3   4   0   18.21    0.92
  -4  -4   0   17.84    0.81
   4  -4   0   17.93    0.89
  -4  -4   0   17.65    0.82
  -4  -4   0   17.53    0.92
  -4  -4   0   17.19    0.87
   4  -4   0   17.48    0.84
  -4   4   0   17.64    0.90
  -4   4   0   18.83    1.03
  -4   4   0   17.59    0.84
  -5  -4   0   84.62    3.94
   5  -4   0   82.02    3.84
   5  -4   0   86.57    3.89
   5  -4   0   87.38    3.89
  -5  -4   0   87.96    3.83
  -5  -4   0   88.58    3.82
  -5  -4   0   83.15    3.86
  -5   4   0   85.30    4.03
  -5   4   0   89.70    3.84
  -5   4   0   87.32    3.90
  -5   4   0   85.43    4.49
   6  -4   0   70.15    3.26
  -6  -4   0   73.56    3.27
   6  -4   0   75.61    3.31
  -6  -4   0   70.94    3.40
  -6  -4   0   66.91    3.28
   6  -4   0   72.81    3.32
  -6   4   0   72.19    4.00
  -6   4   0   71.80    3.33
   6   4   0   76.20    3.26
  -6   4   0   74.62    3.27
  -6   4   0   74.21    3.49
  -7  -4   0    0.14    0.11
  -7  -4   0    0.42    0.28
   7  -4   0    0.29    0.14
   7  -4   0    0.26    0.10
   7  -4   0    0.20    0.16
   7   4   0    0.05    0.14
  -7   4   0    0.43    0.33
  -7   4   0    0.29    0.17
  -7   4   0    0.21    0.70
  -8  -4   0    0.12    0.13
   8  -4   0    0.08    0.16
   8  -4   0    0.08    0.13
  -8  -4   0    0.29    0.30
   8  -4   0    0.06    0.10
  -8   4   0    0.38    0.83
  -8   4   0   -0.09    0.33
   8   4   0    0.09    0.15
  -8   4   0    0.35    0.21
  -9  -4   0    0.20    0.18
  -9  -4   0    0.35    0.36
   9  -4   0    0.13    0.15
   9  -4   0    0.14    0.12
   9  -4   0    0.03    0.20
  -9   4   0    0.25    0.22
   9   4   0    0.06    0.19
  -9   4   0    0.62    0.99
  -9   4   0   -0.15    0.37
  10  -4   0   75.20    3.62
 -10  -4   0   76.98    3.83
 -10  -4   0   75.10    3.58
 -10  -4   0   82.06    3.58
  10  -4   0   74.32    3.50
 -10   4   0   77.83    3.88
 -10   4   0   76.37    4.74
 -10   4   0   76.48    3.64
 -11  -4   0    6.01    0.82
  11  -4   0    5.42    0.44
  11  -4   0    6.37    0.60
 -11   4   0    6.87    1.72
 -11   4   0    7.27    0.90
 -11   4   0    5.14    0.58
  12  -4   0   46.24    2.31
  12  -4   0   43.74    2.13
 -12  -4   0   44.49    2.57
 -12   4   0   43.23    2.31
 -12   4   0   45.97    3.66
 -12   4   0   43.82    2.61
  13  -4   0    5.24    0.45
 -13  -4   0    4.29    0.84
  13  -4   0    4.34    0.57
 -13   4   0    6.35    1.86
 -13   4   0    5.11    0.89
 -13   4   0    4.10    0.58
 -14  -4   0   99.24    5.07
  14  -4   0   96.56    4.51
 -14   4   0  103.16    5.10
 -14   4   0   95.20    4.74
 -14   4   0   97.00    6.38
 -14   4   0  101.29    4.83
 -15  -4   0   14.14    1.48
 -15   4   0   14.32    1.18
 -15   4   0   16.06    2.93
 -15   4   0   16.04    1.27
 -15   4   0   16.69    1.55
 -16  -4   0    9.47    1.05
 -16  -4   0    9.37    1.34
 -16   4   0   12.16    2.76
 -16   4   0   10.66    1.12
 -16   4   0    9.83    1.36
   0  -5   0    0.13    0.05
   0  -5   0    0.03    0.02
   0   5   0    0.09    0.05
   0   5   0    0.18    0.03
   1  -5   0   56.30    2.41
   1  -5   0   50.16    2.40
   1  -5   0   53.94    2.45
  -1  -5   0   53.15    2.37
   1  -5   0   56.34    2.40
  -1  -5   0   53.36    2.41
  -1   5   0   55.03    2.40
  -1   5   0   54.45    2.39
   1   5   0   53.97    2.41
  -1   5   0   53.82    2.42
  -2  -5   0  175.34    7.82
   2  -5   0  181.90    7.85
   2  -5   0  171.96    7.84
   2  -5   0  187.89    8.14
  -2  -5   0  175.15    7.84
   2  -5   0  182.82    7.83
   2  -5   0  175.26    7.92
  -2   5   0  175.47    7.84
  -2   5   0  188.16    7.83
  -2   5   0  176.59    7.89
  -2   5   0  172.99    7.84
   3  -5   0   38.48    1.74
   3  -5   0   39.21    1.78
   3  -5   0   37.04    1.76
  -3   5   0   39.16    1.74
  -3   5   0   39.35    1.76
  -3   5   0   39.25    1.85
  -3   5   0   36.87    2.06
   4  -5   0  101.50    4.41
   4  -5   0  102.23    4.46
   4  -5   0   86.03    4.43
  -4  -5   0  102.06    4.44
  -4  -5   0   99.94    4.43
  -4   5   0  103.57    4.41
  -4   5   0  102.09    4.56
  -4   5   0   98.23    4.94
  -4   5   0   99.90    4.45
  -5  -5   0    2.58    0.34
   5  -5   0    3.15    0.24
  -5  -5   0    3.12    0.22
   5  -5   0    3.17    0.31
  -5  -5   0    2.56    0.28
   5  -5   0    2.88    0.30
  -5  -5   0    3.00    0.21
  -5   5   0    3.19    0.34
  -5   5   0    2.26    0.43
  -5   5   0    3.34    0.24
  -6  -5   0  186.14    8.67
   6  -5   0  194.54    8.71
  -6  -5   0  191.47    8.76
   6  -5   0  198.49    8.65
  -6  -5   0  200.69    8.64
   6  -5   0  195.09    8.70
  -6   5   0  194.05    9.38
  -6   5   0  204.64    8.66
  -6   5   0  200.51    8.86
  -6   5   0  196.59    8.72
   7  -5   0  127.27    5.74
  -7  -5   0  124.68    5.67
  -7  -5   0  128.87    5.83
   7  -5   0  125.42    5.67
  -7   5   0  126.52    5.74
  -7   5   0  128.04    6.52
  -7   5   0  127.87    5.91
  -7   5   0  130.42    5.67
  -8  -5   0    5.15    0.61
   8  -5   0    5.91    0.39
  -8  -5   0    5.22    0.40
   8  -5   0    5.50    0.47
  -8   5   0    5.33    0.70
  -8   5   0    5.79    1.34
  -8   5   0    5.28    0.50
   9  -5   0   16.81    0.91
  -9  -5   0   19.13    0.96
   9  -5   0   18.07    1.03
  -9  -5   0   17.55    1.21
  -9  -5   0   16.31    0.96
  -9   5   0   16.95    1.04
  -9   5   0   17.65    1.27
  -9   5   0   16.71    2.00
 -10  -5   0   15.65    1.22
 -10  -5   0   17.42    0.92
  10  -5   0   15.56    0.87
 -10  -5   0   15.72    0.94
  10  -5   0   15.88    0.99
 -10   5   0   14.79    1.00
 -10   5   0   16.33    2.13
 -10   5   0   16.10    1.29
  11  -5   0    1.79    0.37
  11  -5   0    1.24    0.22
 -11  -5   0    0.82    0.50
 -11   5   0    1.78    1.32
 -11   5   0    0.90    0.33
 -11   5   0    1.01    0.56
 -12  -5   0    6.10    0.87
  12  -5   0    6.57    0.50
  12  -5   0    6.79    0.68
 -12   5   0    5.54    0.65
 -12   5   0    6.49    1.87
 -12   5   0    7.50    1.00
 -13  -5   0   30.32    2.06
  13  -5   0   33.34    1.78
  13  -5   0   30.96    1.57
 -13   5   0   32.22    3.22
 -13   5   0   28.18    2.06
 -13   5   0   30.06    1.77
  14  -5   0    0.20    0.19
 -14  -5   0    0.69    0.61
  14  -5   0    0.00    0.32
 -14   5   0   -0.08    1.36
 -14   5   0    0.08    0.35
 -14   5   0   -0.15    0.34
 -14   5   0   -0.32    0.54
 -15  -5   0    1.14    0.71
 -15   5   0    0.06    0.37
 -15   5   0   -0.39    0.60
 -15   5   0   -0.05    0.42
 -15   5   0    1.09    1.47
 -16  -5   0    1.21    0.55
 -16  -5   0    1.81    0.85
 -16   5   0    1.97    0.62
 -16   5   0    1.75    0.83
   0  -6   0  383.28   15.82
   0  -6   0  350.03   15.84
   0  -6   0  373.40   15.83
   0   6   0  349.43   15.88
   0   6   0  353.38   15.93
  -1  -6   0  177.57    8.45
   1  -6   0  199.50    8.27
   1  -6   0  187.19    8.29
   1  -6   0  196.51    8.33
   1  -6   0  187.30    8.26
   1  -6   0  174.81    8.26
  -1   6   0  178.94    8.31
   1   6   0  189.53    8.28
  -1   6   0  187.23    8.28
  -1   6   0  198.12    8.25
  -1   6   0  196.66    8.24
   2  -6   0    0.23    0.18
   2  -6   0    0.16    0.09
   2  -6   0    0.43    0.41
   2  -6   0    0.17    0.08
  -2   6   0    0.25    0.06
  -2   6   0    0.26    0.11
  -2   6   0    0.03    0.07
  -2   6   0    0.17    0.10
  -2   6   0    0.25    0.15
   3  -6   0   36.68    1.67
   3  -6   0   37.32    1.64
   3  -6   0   38.44    1.69
  -3   6   0   30.45    1.66
  -3   6   0   35.00    1.76
  -3   6   0   38.39    1.65
  -3   6   0   36.32    1.67
   4  -6   0   78.36    3.55
   4  -6   0   81.19    3.51
  -4  -6   0   81.45    3.48
  -4  -6   0   78.36    3.51
  -4  -6   0   75.91    3.51
  -4   6   0   77.87    3.52
  -4   6   0   78.75    3.65
  -4   6   0   82.80    3.51
  -4   6   0   75.37    3.54
  -4   6   0   75.08    3.96
  -5  -6   0  202.89    8.90
   5  -6   0  206.08    9.00
  -5  -6   0  205.22    8.90
  -5  -6   0  204.99    8.93
   5  -6   0  202.01    8.95
  -5  -6   0  190.14    8.97
  -5  -6   0  204.45    9.00
  -5   6   0  201.64    9.12
  -5   6   0  211.33    8.95
  -5   6   0  197.02    9.53
  -5   6   0  209.54    9.01
  -6  -6   0   38.78    1.98
  -6  -6   0   37.96    1.90
   6  -6   0   38.17    1.93
   6  -6   0   41.49    1.88
  -6  -6   0   43.04    1.88
  -6  -6   0   40.42    1.85
  -6   6   0   40.60    2.62
  -6   6   0   43.60    1.89
  -6   6   0   41.41    1.95
  -6   6   0   38.69    2.08
  -7  -6   0    6.10    0.40
  -7  -6   0    6.89    0.41
  -7  -6   0    6.50    0.61
   7  -6   0    6.40    0.48
   7  -6   0    6.48    0.41
  -7  -6   0    5.62    0.45
  -7   6   0    6.28    0.69
  -7   6   0    5.71    0.50
  -7   6   0    6.95    0.41
  -8  -6   0   31.62    1.45
   8  -6   0   27.51    1.50
   8  -6   0   29.06    1.43
  -8  -6   0   28.83    1.63
  -8  -6   0   29.84    1.44
  -8   6   0   29.13    1.53
  -8   6   0   29.96    1.73
   9  -6   0   25.45    1.37
  -9  -6   0   24.38    1.52
  -9  -6   0   27.64    1.34
   9  -6   0   24.77    1.26
  -9  -6   0   24.49    1.29
  -9   6   0   26.08    1.62
  -9   6   0   23.09    2.34
  -9   6   0   25.13    1.38
 -10  -6   0    1.05    0.46
 -10   6   0    2.35    0.38
 -10   6   0    2.66    0.62
 -10   6   0    2.53    1.31
 -11  -6   0    3.47    0.65
  11  -6   0    3.23    0.35
  11  -6   0    3.21    0.47
 -11   6   0    4.04    0.74
 -11   6   0    4.51    1.59
 -11   6   0    2.88    0.47
  12  -6   0    8.01    0.74
  12  -6   0    8.61    0.60
 -12  -6   0    7.84    0.98
 -12   6   0    7.93    1.03
 -12   6   0    9.07    2.02
 -12   6   0    9.61    0.83
  13  -6   0    8.66    0.81
 -13  -6   0   11.95    1.19
  13  -6   0    9.24    0.65
 -13   6   0   10.30    2.21
 -13   6   0   10.66    1.23
 -13   6   0    8.34    0.86
 -13   6   0    9.13    0.90
  14  -6   0    6.27    0.53
 -14  -6   0    6.98    1.04
  14  -6   0    5.59    0.69
 -14   6   0    5.59    0.96
 -14   6   0    7.95    2.15
 -14   6   0    5.78    0.72
 -14   6   0    5.29    0.74
 -15  -6   0   20.99    1.77
 -15   6   0   20.67    1.76
 -15   6   0   22.03    1.53
 -15   6   0   18.58    1.43
 -15   6   0   22.19    2.93
 -16  -6   0   14.19    1.65
 -16  -6   0   17.40    1.36
 -16   6   0   14.82    1.33
 -16   6   0   14.38    1.61
   0  -7   0    0.13    0.06
   0  -7   0    0.15    0.12
   0   7   0    0.27    0.04
   0   7   0    0.16    0.08
   1  -7   0  112.86    4.74
   1  -7   0  100.63    4.73
   1  -7   0  110.00    4.81
   1  -7   0  112.88    4.73
  -1   7   0  106.06    4.76
  -1   7   0  105.48    4.72
   1   7   0  103.52    4.75
  -2  -7   0   37.65    1.76
   2  -7   0   39.17    1.77
   2  -7   0   39.44    1.73
   2  -7   0   39.02    1.87
  -2  -7   0   38.67    1.70
   2  -7   0   36.29    1.87
   2  -7   0   35.84    1.75
   2  -7   0   38.94    2.15
  -2   7   0   39.28    1.72
  -2   7   0   40.22    1.76
  -2   7   0   36.83    1.76
   3  -7   0   18.66    0.96
   3  -7   0   20.61    0.94
   3  -7   0   19.78    0.98
  -3  -7   0   18.90    0.95
  -3  -7   0   20.23    0.89
  -3   7   0   19.04    1.07
  -3   7   0   19.57    0.97
  -3   7   0   19.06    1.00
  -3   7   0   20.19    0.93
  -3   7   0   20.12    0.97
  -4  -7   0    4.53    0.29
   4  -7   0    4.30    0.28
  -4  -7   0    4.10    0.29
   4  -7   0    3.71    0.32
  -4  -7   0    4.27    0.24
  -4   7   0    3.82    0.51
  -4   7   0    3.88    0.27
  -4   7   0    3.77    0.36
  -4   7   0    4.10    0.39
  -4   7   0    3.38    0.43
  -4   7   0    4.32    0.32
  -5  -7   0   10.67    0.64
  -5  -7   0   12.00    0.56
  -5  -7   0   11.50    0.52
   5  -7   0   11.28    0.59
   5  -7   0   10.13    0.62
  -5  -7   0   10.35    0.62
  -5   7   0    9.46    1.14
  -5   7   0   11.17    0.61
  -5   7   0   10.09    0.64
  -5   7   0   11.53    0.59
  -6  -7   0   70.08    3.29
  -6  -7   0   66.53    3.23
  -6  -7   0   73.28    3.17
   6  -7   0   71.25    3.27
  -6  -7   0   75.91    3.20
   6  -7   0   71.40    3.21
  -6   7   0   70.24    3.27
  -6   7   0   69.43    3.41
  -6   7   0   66.62    3.86
  -6   7   0   74.02    3.22
  -7  -7   0  117.09    5.30
  -7  -7   0  118.25    5.16
  -7  -7   0  105.25    5.17
  -7  -7   0  117.02    5.14
   7  -7   0  115.87    5.24
   7  -7   0  118.75    5.17
  -7   7   0  113.03    5.24
  -7   7   0  112.63    5.98
  -7   7   0  120.55    5.17
  -7   7   0  116.96    5.41
   8  -7   0  123.86    5.53
  -8  -7   0  122.04    5.71
   8  -7   0  124.87    5.62
  -8  -7   0  120.37    5.52
  -8   7   0  129.88    5.83
  -8   7   0  121.62    6.48
  -8   7   0  126.05    5.54
  -8   7   0  120.58    5.62
   9  -7   0    8.41    0.68
  -9  -7   0    9.70    0.89
   9  -7   0   10.52    0.61
  -9   7   0   10.18    0.75
  -9   7   0    9.36    1.75
  -9   7   0   10.42    0.99
  10  -7   0    0.13    0.13
  10  -7   0   -0.09    0.22
 -10  -7   0    0.45    0.41
 -10   7   0   -0.27    0.42
 -10   7   0   -0.05    0.24
 -10   7   0    0.79    1.13
 -11  -7   0   57.92    3.00
  11  -7   0   56.58    2.64
  11  -7   0   56.68    2.77
 -11   7   0   56.96    3.05
 -11   7   0   53.05    2.77
 -11   7   0   53.44    3.96
  12  -7   0   12.25    0.77
 -12  -7   0   12.36    1.21
  12  -7   0   13.50    0.96
 -12   7   0   12.67    1.03
 -12   7   0   12.24    0.97
 -12   7   0   14.84    2.44
 -12   7   0   11.16    1.22
 -13  -7   0    0.03    0.51
  13  -7   0    0.81    0.36
  13  -7   0    0.53    0.20
 -13   7   0    0.44    0.56
 -13   7   0    0.44    0.35
 -13   7   0    0.00    1.17
 -13   7   0    0.81    0.42
 -14  -7   0   13.33    1.40
  14  -7   0   13.75    1.07
  14  -7   0   13.29    0.86
 -14   7   0   13.69    1.11
 -14   7   0   15.20    1.45
 -14   7   0   15.18    2.68
 -14   7   0   13.49    1.16
 -15  -7   0    7.58    1.17
 -15   7   0    6.96    0.91
 -15   7   0    6.62    1.10
 -15   7   0   11.86    2.44
 -16  -7   0   11.70    1.52
 -16  -7   0   14.04    1.26
 -16   7   0   11.63    1.44
 -16   7   0   12.81    1.27
   0  -8   0   29.49    1.38
   0  -8   0   27.66    1.33
   0   8   0   28.81    1.31
   0   8   0   31.27    1.31
   0   8   0   29.35    1.37
   1  -8   0  221.04    9.19
   1  -8   0  201.84    9.19
   1  -8   0  215.47    9.28
  -1  -8   0  213.99    9.19
   1  -8   0  222.90    9.20
  -1   8   0  199.06    9.18
  -1   8   0  197.70    9.22
   1   8   0  204.82    9.22
  -2  -8   0   18.05    0.82
   2  -8   0   18.15    0.86
   2  -8   0   17.85    1.01
   2  -8   0   18.85    0.90
   2  -8   0   17.61    0.88
   2  -8   0   17.72    1.03
  -2   8   0   18.55    0.88
  -2   8   0   17.90    0.89
  -3  -8   0   22.92    1.01
   3  -8   0   20.11    1.07
   3  -8   0   22.13    1.05
  -3   8   0   21.29    1.08
  -3   8   0   22.76    1.08
  -3   8   0   21.20    1.10
  -3   8   0   24.90    1.05
   4  -8   0   32.58    1.46
   4  -8   0   29.15    1.49
  -4  -8   0   32.98    1.42
  -4   8   0   32.62    1.46
  -4   8   0   31.04    1.60
  -4   8   0   29.31    1.48
  -4   8   0   30.29    1.52
  -4   8   0   31.30    1.49
  -5  -8   0    5.37    0.36
  -5  -8   0    4.73    0.37
  -5  -8   0    4.59    0.27
   5  -8   0    4.29    0.30
  -5   8   0    4.33    0.65
  -5   8   0    3.60    0.36
  -5   8   0    4.15    0.33
  -5   8   0    4.05    0.30
  -5   8   0    4.36    0.42
   6  -8   0    7.27    0.51
  -6  -8   0    6.22    0.48
   6  -8   0    7.91    0.46
  -6  -8   0    7.72    0.40
  -6  -8   0    7.60    0.56
  -6   8   0    7.86    0.48
  -6   8   0    7.68    0.45
  -6   8   0    8.06    0.69
  -6   8   0    6.76    1.02
  -7  -8   0   90.45    4.05
   7  -8   0   94.08    4.16
  -7  -8   0   83.55    4.09
   7  -8   0   90.16    4.08
  -7  -8   0   91.22    4.20
  -7   8   0   88.34    4.15
  -7   8   0   92.63    4.32
  -7   8   0   91.75    4.10
  -7   8   0   89.43    4.83
  -7   8   0   93.90    4.08
  -8  -8   0   11.50    0.89
   8  -8   0   11.91    0.76
  -8  -8   0   11.22    0.66
   8  -8   0   10.73    0.66
  -8   8   0   11.38    0.79
  -8   8   0   11.46    0.99
  -8   8   0   11.79    0.67
  -8   8   0   12.63    0.69
  -8   8   0   10.33    1.61
   9  -8   0  103.32    4.79
   9  -8   0  106.43    4.70
  -9  -8   0  103.83    4.91
  -9   8   0  100.60    4.79
  -9   8   0  107.49    5.02
  -9   8   0  100.93    5.74
 -10  -8   0    0.61    0.43
  10  -8   0    1.31    0.22
  10  -8   0    1.09    0.31
 -10   8   0    1.19    0.52
 -10   8   0    1.14    0.33
 -10   8   0    1.24    1.12
  11  -8   0    6.24    0.64
 -11  -8   0    5.66    0.81
  11  -8   0    6.30    0.50
 -11   8   0    5.91    0.85
 -11   8   0    8.87    1.85
 -11   8   0    5.49    0.68
 -11   8   0    6.35    0.68
 -12  -8   0    4.55    0.77
  12  -8   0    3.68    0.41
  12  -8   0    4.02    0.56
 -12   8   0    3.85    0.79
 -12   8   0    3.39    0.59
 -12   8   0    3.88    0.56
 -12   8   0    4.78    1.57
  13  -8   0    1.67    0.42
 -13  -8   0    1.56    0.64
  13  -8   0    1.74    0.29
 -13   8   0    2.60    1.37
 -13   8   0    1.76    0.33
 -13   8   0    1.67    0.51
 -13   8   0    1.61    0.66
 -13   8   0    1.16    0.41
 -14  -8   0   -0.04    0.55
  14  -8   0   -0.15    0.31
 -14   8   0    0.12    0.36
 -14   8   0   -0.74    0.52
 -14   8   0    0.01    0.23
 -14   8   0    0.04    0.41
 -14   8   0    1.70    1.26
 -15  -8   0  105.92    5.65
  15  -8   0  109.59    5.42
 -15  -8   0  114.01    5.41
 -15   8   0  109.28    5.42
 -15   8   0  108.58    6.90
 -15   8   0  112.21    5.66
 -16  -8   0    3.57    0.73
 -16  -8   0    2.10    0.90
 -16   8   0    2.73    0.70
   0  -9   0    0.15    0.08
   0  -9   0    0.15    0.08
   0  -9   0    0.22    0.17
   0  -9   0    0.14    0.08
   0   9   0    0.08    0.10
   0   9   0    0.20    0.05
   0   9   0    0.18    0.04
   1  -9   0    0.78    0.11
   1  -9   0    0.73    0.14
   1  -9   0    0.56    0.23
  -1  -9   0    0.84    0.08
   1  -9   0    0.67    0.12
  -1   9   0    0.68    0.14
  -1   9   0    0.97    0.10
   1   9   0    0.96    0.15
  -2  -9   0   51.70    2.38
   2  -9   0   54.30    2.58
   2  -9   0   54.35    2.58
   2  -9   0   51.96    2.44
   2  -9   0   58.32    2.43
  -2   9   0   57.58    2.41
  -2   9   0   50.11    2.42
  -2   9   0   53.20    2.46
   3  -9   0   13.09    0.75
   3  -9   0   15.56    0.73
  -3  -9   0   14.61    0.68
  -3   9   0   15.10    0.78
  -3   9   0   15.56    0.72
  -3   9   0   14.22    0.76
  -3   9   0   14.87    0.73
   4  -9   0   62.09    2.73
   4  -9   0   57.79    2.76
  -4   9   0   61.13    2.78
  -4   9   0   59.03    2.74
  -4   9   0   58.82    2.75
  -4   9   0   62.49    2.72
   5  -9   0    0.16    0.11
   5  -9   0    0.30    0.10
  -5  -9   0    0.25    0.15
  -5  -9   0    0.60    0.15
  -5   9   0    0.33    0.18
  -5   9   0    0.33    0.24
  -5   9   0    0.20    0.16
  -5   9   0    0.47    0.11
  -5   9   0    0.45    0.14
   6  -9   0    0.21    0.10
  -6  -9   0    0.23    0.08
  -6  -9   0    0.04    0.19
  -6  -9   0    0.53    0.17
  -6   9   0    0.12    0.21
  -6   9   0    0.31    0.15
  -6   9   0    0.09    0.36
  -6   9   0    0.26    0.10
  -6   9   0    0.24    0.20
  -6   9   0    0.15    0.28
  -7  -9   0    4.27    0.31
   7  -9   0    4.76    0.35
  -7  -9   0    3.60    0.46
   7  -9   0    4.37    0.42
  -7   9   0    5.36    1.02
  -7   9   0    3.57    0.44
  -7   9   0    4.77    0.34
  -7   9   0    4.73    0.38
  -7   9   0    3.99    0.58
   8  -9   0  377.17   16.73
   8  -9   0  381.18   16.82
  -8  -9   0  370.88   16.87
  -8   9   0  372.34   17.52
  -8   9   0  384.14   16.74
  -8   9   0  388.84   16.86
  -8   9   0  367.21   16.80
  -8   9   0  401.64   17.01
   9  -9   0    9.68    0.61
  -9  -9   0    8.56    0.87
   9  -9   0    9.59    0.73
  -9   9   0    9.99    0.82
  -9   9   0   10.41    0.77
  -9   9   0    9.70    0.64
  -9   9   0   10.18    1.01
  -9   9   0    9.69    1.61
  10  -9   0   14.51    0.98
 -10  -9   0   14.99    1.17
  10  -9   0   15.55    0.87
 -10   9   0   15.42    1.95
 -10   9   0   16.46    0.89
 -10   9   0   15.58    1.07
 -10   9   0   13.56    0.99
 -10   9   0   14.76    1.26
  11  -9   0    3.94    0.52
  11  -9   0    4.29    0.42
 -11  -9   0    4.83    0.73
 -11   9   0    6.64    1.64
 -11   9   0    4.57    0.76
 -11   9   0    4.02    0.54
 -11   9   0    5.06    0.44
 -11   9   0    4.00    0.58
  12  -9   0   25.86    1.52
  12  -9   0   24.38    1.34
 -12  -9   0   27.33    1.78
 -12   9   0   26.45    1.35
 -12   9   0   26.04    1.61
 -12   9   0   25.29    1.81
 -12   9   0   24.19    2.57
 -12   9   0   23.64    1.51
  13  -9   0    4.57    0.62
 -13  -9   0    5.17    0.88
  13  -9   0    4.80    0.48
 -13   9   0    5.18    0.49
 -13   9   0    5.31    0.73
 -13   9   0    9.23    1.98
 -13   9   0    5.92    0.94
 -13   9   0    4.38    0.62
 -14  -9   0   43.25    2.71
  14  -9   0   45.57    2.43
 -14   9   0   44.69    2.50
 -14   9   0   44.75    3.67
 -14   9   0   43.84    2.21
 -14   9   0   40.64    2.67
 -15  -9   0    1.11    0.51
 -15  -9   0    0.42    0.72
  15  -9   0    1.28    0.48
 -15   9   0    6.12    1.65
 -15   9   0    0.36    0.51
   0 -10   0   80.88    3.40
   0 -10   0   77.09    3.48
   0 -10   0   74.73    3.41
   0 -10   0   81.31    3.41
   0  10   0   74.06    3.46
   0  10   0   74.89    3.37
   0  10   0   75.06    3.37
   1 -10   0  192.26    7.83
   1 -10   0  182.62    7.94
  -1 -10   0  183.40    7.81
   1 -10   0  161.61    7.83
  -1 -10   0  164.71    7.80
  -1  10   0  186.82    7.81
  -1  10   0  179.94    7.87
   1  10   0  179.16    7.87
  -1  10   0  171.84    7.80
   2 -10   0   41.98    2.14
   2 -10   0   43.59    2.00
   2 -10   0   44.54    2.15
   2 -10   0   45.47    1.98
  -2  10   0   43.44    1.97
  -2  10   0   41.90    2.02
   3 -10   0    0.84    0.15
   3 -10   0    0.68    0.11
  -3  10   0    0.80    0.16
  -3  10   0    0.74    0.17
   4 -10   0   20.31    0.99
   4 -10   0   18.83    1.02
  -4  10   0   20.00    1.02
  -4  10   0   20.36    1.05
  -4  10   0   20.14    1.00
  -4  10   0   21.56    0.98
  -5 -10   0   34.73    1.61
   5 -10   0   32.12    1.66
  -5 -10   0   35.15    1.61
   5 -10   0   35.68    1.62
  -5  10   0   36.71    1.62
  -5  10   0   33.54    1.69
  -5  10   0   33.86    1.65
  -5  10   0   33.11    1.64
  -6 -10   0    1.16    0.11
  -6 -10   0    0.98    0.24
  -6 -10   0    1.15    0.22
   6 -10   0    1.19    0.18
  -6  10   0    0.90    0.34
  -6  10   0    0.89    0.19
  -6  10   0    1.07    0.17
  -6  10   0    1.03    0.27
  -6  10   0    0.84    0.22
  -7 -10   0   47.17    2.20
  -7 -10   0   48.74    2.36
   7 -10   0   47.83    2.25
   7 -10   0   49.46    2.34
  -7  10   0   48.01    2.28
  -7  10   0   47.94    2.51
  -7  10   0   46.17    2.32
  -7  10   0   46.89    2.25
  -7  10   0   51.54    2.51
  -7  10   0   48.58    2.39
  -7  10   0   50.19    2.39
   8 -10   0   18.73    0.98
   8 -10   0   18.05    1.07
  -8 -10   0   17.54    1.16
  -8  10   0   18.38    1.08
  -8  10   0   18.55    1.15
  -8  10   0   19.48    1.01
  -8  10   0   18.15    1.58
  -8  10   0   18.55    1.29
   9 -10   0  100.53    4.67
  -9 -10   0  103.91    4.88
   9 -10   0  102.56    4.78
  -9  10   0  104.26    4.98
  -9  10   0  101.56    5.46
  -9  10   0  104.63    4.84
  -9  10   0  106.29    4.69
  -9  10   0  101.30    4.77
  10 -10   0   32.22    1.59
  10 -10   0   32.11    1.72
 -10 -10   0   30.58    1.85
 -10  10   0   30.66    2.50
 -10  10   0   32.68    1.79
 -10  10   0   30.46    1.71
 -10  10   0   31.83    1.59
 -10  10   0   32.37    1.95
  11 -10   0    0.11    0.16
 -11 -10   0   -0.06    0.42
  11 -10   0    0.15    0.29
 -11  10   0    0.19    0.35
 -11  10   0    0.21    0.20
 -11  10   0    0.02    0.48
 -11  10   0    0.14    0.29
 -11  10   0    1.00    0.89
  12 -10   0   11.59    0.90
 -12 -10   0    8.98    1.06
  12 -10   0   11.00    0.73
 -12  10   0   10.99    0.73
 -12  10   0    9.78    1.12
 -12  10   0   11.14    0.92
 -12  10   0    8.58    0.96
 -12  10   0   13.38    1.98
 -13 -10   0    2.70    0.71
  13 -10   0    3.12    0.54
  13 -10   0    3.59    0.41
 -13  10   0    5.68    1.40
 -13  10   0    3.48    0.43
 -13  10   0    2.36    0.50
 -13  10   0    2.79    0.58
 -13  10   0    1.92    0.70
 -14 -10   0    6.74    1.04
  14 -10   0    7.36    0.83
 -14  10   0    6.63    0.87
  15 -10   0   85.04    4.32
 -15 -10   0   87.37    4.39
 -15 -10   0   85.94    4.66
 -15  10   0   87.00    4.41
   0 -11   0    0.31    0.08
   0 -11   0    0.72    0.11
   0 -11   0    0.30    0.18
   0  11   0    0.18    0.10
   1 -11   0   59.25    2.70
   1 -11   0   60.62    2.82
  -1 -11   0   60.79    2.70
   1 -11   0   63.55    2.69
  -1 -11   0   58.53    2.67
  -1  11   0   59.29    2.73
  -1  11   0   61.87    2.67
  -1  11   0   57.86    2.66
   1  11   0   57.16    2.73
   2 -11   0  147.86    6.61
   2 -11   0  156.59    6.43
   2 -11   0  142.91    6.44
  -2  11   0  135.31    6.40
  -2  11   0  146.49    6.41
  -2  11   0  143.34    6.46
   3 -11   0   38.99    1.73
   3 -11   0   36.57    1.75
  -3  11   0   39.87    1.72
  -3  11   0   37.20    1.77
  -3  11   0   34.06    1.72
   4 -11   0   14.26    0.71
   4 -11   0   12.30    0.74
  -4  11   0   12.90    0.74
  -4  11   0   13.01    0.76
  -4  11   0   15.73    0.69
  -4  11   0   13.53    0.70
  -5 -11   0    3.89    0.31
   5 -11   0    3.41    0.30
  -5 -11   0    3.49    0.31
   5 -11   0    3.84    0.37
  -5  11   0    4.32    0.30
  -5  11   0    4.74    0.44
  -5  11   0    4.83    0.39
  -5  11   0    4.11    0.35
  -6 -11   0   85.16    3.93
   6 -11   0   91.06    3.92
   6 -11   0   83.23    3.96
  -6  11   0   83.14    3.93
  -6  11   0   85.31    3.94
  -6  11   0   90.59    3.90
   7 -11   0    7.25    0.47
   7 -11   0    6.50    0.54
  -7 -11   0    7.04    0.61
  -7  11   0    6.30    0.56
  -7  11   0    7.41    0.63
  -7  11   0    6.71    0.49
   8 -11   0   67.23    3.23
   8 -11   0   67.95    3.32
  -8 -11   0   69.94    3.37
  -8  11   0   71.15    3.25
  -8  11   0   73.50    3.37
  -8  11   0   68.95    3.31
  -8  11   0   73.45    3.50
  -9 -11   0   17.34    1.18
   9 -11   0   17.22    0.95
   9 -11   0   16.79    1.05
  -9  11   0   16.00    1.05
  -9  11   0   17.11    0.96
  -9  11   0   18.87    1.15
  -9  11   0   17.53    1.43
  -9  11   0   17.29    1.28
  10 -11   0    3.58    0.38
  10 -11   0    3.92    0.49
 -10 -11   0    4.30    0.63
 -10  11   0    3.55    0.48
 -10  11   0    4.01    0.41
 -10  11   0    3.65    0.67
 -10  11   0    3.78    0.56
  11 -11   0    5.41    0.61
  11 -11   0    4.85    0.46
 -11 -11   0    4.51    0.72
 -11  11   0    7.73    1.45
 -11  11   0    4.73    0.57
 -11  11   0    5.71    0.85
 -11  11   0    4.95    0.67
 -11  11   0    5.49    0.49
 -12 -11   0   13.23    1.28
  12 -11   0   16.33    1.10
  12 -11   0   16.53    0.94
 -12  11   0   15.76    0.93
 -12  11   0   14.69    1.17
 -12  11   0   13.14    1.06
 -13 -11   0    7.19    1.01
  13 -11   0    7.11    0.76
  13 -11   0    6.21    0.56
 -13  11   0    6.33    0.81
 -13  11   0    6.88    0.57
 -14 -11   0   11.97    1.39
  14 -11   0   14.40    1.15
 -14 -11   0   14.54    1.17
 -14  11   0   13.55    1.31
   0 -12   0   48.40    2.07
   0 -12   0   45.73    2.07
   0 -12   0   43.99    2.17
   0  12   0   44.12    2.12
  -1 -12   0  132.35    6.14
   1 -12   0  136.16    6.17
  -1 -12   0  138.13    6.19
   1 -12   0  142.04    6.31
   1 -12   0  146.94    6.16
  -1  12   0  145.28    6.22
  -1  12   0  142.04    6.12
  -1  12   0  130.74    6.12
   1  12   0  141.38    6.21
   2 -12   0    0.04    0.07
   2 -12   0    0.35    0.26
   2 -12   0   -0.09    0.10
  -2  12   0    0.12    0.12
  -2  12   0    0.11    0.07
  -2  12   0    0.32    0.08
   3 -12   0   49.31    2.15
   3 -12   0   43.72    2.16
  -3  12   0   47.05    2.14
  -3  12   0   51.77    2.09
  -3  12   0   43.40    2.13
  -3  12   0   44.93    2.18
   4 -12   0    0.52    0.12
   4 -12   0    0.52    0.16
  -4  12   0    0.45    0.18
  -4  12   0    0.43    0.11
  -4  12   0    0.39    0.14
  -5 -12   0  164.11    7.28
   5 -12   0  159.44    7.36
   5 -12   0  165.82    7.32
  -5 -12   0  161.00    7.29
  -5  12   0  161.87    7.35
  -5  12   0  175.45    7.30
  -5  12   0  168.56    7.37
  -5  12   0  163.59    7.31
   6 -12   0    1.00    0.23
   6 -12   0    0.81    0.16
  -6 -12   0    0.74    0.24
  -6  12   0    1.01    0.23
  -6  12   0    0.89    0.29
  -6  12   0    1.25    0.18
  -6  12   0    0.93    0.20
  -7 -12   0    6.11    0.58
   7 -12   0    6.43    0.44
   7 -12   0    5.79    0.51
  -7  12   0    6.48    0.60
  -7  12   0    5.75    0.52
  -7  12   0    5.75    0.46
   8 -12   0    0.56    0.25
   8 -12   0    0.76    0.18
  -8 -12   0    0.69    0.33
  -8  12   0    0.95    0.22
  -8  12   0    0.30    0.15
  -8  12   0    0.63    0.26
  -8  12   0    1.06    0.34
   9 -12   0   11.48    0.70
  -9 -12   0   11.75    0.93
   9 -12   0   11.03    0.81
  -9  12   0   11.59    0.72
  -9  12   0   11.82    0.89
  -9  12   0   10.96    0.81
  -9  12   0   11.71    0.75
  10 -12   0    0.36    0.26
  10 -12   0    0.22    0.16
 -10 -12   0    0.36    0.39
 -10  12   0    0.33    0.34
 -10  12   0    0.13    0.18
 -10  12   0    0.26    0.26
 -11 -12   0    0.00    0.42
  11 -12   0    0.24    0.18
  11 -12   0    0.50    0.32
 -11  12   0    0.18    0.36
 -11  12   0    0.54    0.23
 -11  12   0   -0.26    0.27
  12 -12   0    0.16    0.31
 -12 -12   0   -0.13    0.44
  12 -12   0    0.00    0.18
 -12  12   0   -0.03    0.31
 -12  12   0    0.23    0.21
  13 -12   0   16.65    1.14
  13 -12   0   13.82    0.92
 -13 -12   0   12.12    1.32
 -13  12   0   14.96    0.92
  14 -12   0    1.45    0.49
 -14 -12   0    1.92    0.54
 -14 -12   0    1.24    0.71
   0 -13   0    0.24    0.08
   0 -13   0    0.10    0.21
   0 -13   0    0.20    0.09
   0  13   0    0.14    0.11
  -1 -13   0   11.92    0.72
  -1 -13   0   11.46    0.62
   1 -13   0   11.32    0.82
   1 -13   0   13.71    0.64
   1 -13   0   12.41    0.66
  -1  13   0   12.10    0.69
  -1  13   0   13.30    0.59
  -1  13   0   12.31    0.59
   1  13   0   12.20    0.69
   2 -13   0  137.53    6.07
   2 -13   0  147.40    6.05
   2 -13   0  139.48    6.29
  -2 -13   0  122.44    6.01
  -2 -13   0  138.26    6.04
  -2  13   0  133.74    6.10
  -2  13   0  131.88    6.02
  -2  13   0  141.65    6.03
   3 -13   0   54.67    2.63
   3 -13   0   62.42    2.61
  -3  13   0   57.80    2.66
  -3  13   0   54.50    2.59
  -3  13   0   56.85    2.60
   4 -13   0   14.59    0.73
   4 -13   0   12.88    0.76
  -4  13   0   13.38    0.76
  -4  13   0   12.92    0.71
  -4  13   0   14.18    0.73
  -5 -13   0    1.98    0.24
   5 -13   0    2.24    0.24
   5 -13   0    1.92    0.28
  -5  13   0    2.80    0.36
  -5  13   0    2.92    0.19
  -5  13   0    1.96    0.27
  -5  13   0    1.91    0.24
  -5  13   0    2.28    0.23
  -6 -13   0  100.09    4.59
   6 -13   0  102.65    4.59
   6 -13   0   97.92    4.65
  -6  13   0   96.75    4.58
  -6  13   0  103.69    4.67
  -6  13   0  107.11    4.62
  -6  13   0  105.63    4.57
  -6  13   0  100.56    4.62
  -7 -13   0   17.32    1.01
   7 -13   0   17.10    0.92
   7 -13   0   16.64    0.99
  -7  13   0   15.97    0.94
  -7  13   0   17.74    0.95
  -7  13   0   17.48    0.97
  -7  13   0   17.71    1.07
   8 -13   0   31.99    1.63
  -8 -13   0   31.42    1.75
   8 -13   0   32.84    1.73
  -8  13   0   34.52    1.68
  -8  13   0   35.99    1.71
  -8  13   0   32.46    1.65
   9 -13   0   21.57    1.34
  -9 -13   0   22.07    1.42
   9 -13   0   26.35    1.26
  -9  13   0   25.11    1.27
  -9  13   0   23.06    1.32
  -9  13   0   23.61    1.29
 -10 -13   0    0.52    0.40
  10 -13   0    0.70    0.32
  10 -13   0    0.75    0.21
 -10  13   0    1.16    0.26
 -10  13   0    0.61    0.30
 -11 -13   0    6.77    0.86
  11 -13   0    7.87    0.73
  11 -13   0    6.93    0.57
 -11  13   0    8.44    0.59
 -11  13   0    6.74    0.69
  12 -13   0   13.73    1.04
  12 -13   0   13.91    0.87
 -12 -13   0   11.70    1.20
 -12  13   0   13.43    0.84
  13 -13   0   18.98    1.28
 -13 -13   0   15.14    1.46
  13 -13   0   17.97    1.09
 -13 -13   0   16.77    1.26
 -13  13   0   18.57    1.06
  14 -13   0    8.45    0.90
 -14 -13   0    7.90    0.92
 -14 -13   0    7.79    1.11
   0 -14   0   10.27    0.54
   0 -14   0   10.09    0.55
   0  14   0    9.59    0.60
   1 -14   0   54.34    2.53
  -1 -14   0   56.37    2.50
   1 -14   0   59.54    2.52
  -1 -14   0   53.09    2.49
  -1  14   0   56.18    2.58
  -1  14   0   55.67    2.45
   1  14   0   55.07    2.57
  -1  14   0   52.70    2.45
   2 -14   0   83.56    3.65
  -2 -14   0   76.18    3.59
   2 -14   0   82.31    3.62
  -2 -14   0   84.28    3.67
  -2  14   0   81.03    3.67
  -2  14   0   75.21    3.58
  -2  14   0   81.47    3.58
   3 -14   0    0.15    0.10
   3 -14   0   -0.10    0.13
  -3 -14   0    0.29    0.12
  -3  14   0    0.03    0.08
  -3  14   0    0.16    0.09
  -3  14   0    0.21    0.15
   4 -14   0    6.87    0.44
   4 -14   0    7.16    0.50
  -4  14   0    7.40    0.44
  -4  14   0    6.79    0.49
  -4  14   0    6.64    0.43
   5 -14   0   29.09    1.39
  -5 -14   0   28.19    1.36
   5 -14   0   29.98    1.46
  -5  14   0   29.73    1.41
  -5  14   0   27.98    1.43
  -5  14   0   26.64    1.39
   6 -14   0   16.06    0.84
  -6 -14   0   15.32    0.87
   6 -14   0   14.96    0.90
  -6  14   0   15.47    0.79
  -6  14   0   15.16    0.85
  -6  14   0   14.95    0.87
  -6  14   0   15.46    0.77
  -7 -14   0   22.14    1.24
   7 -14   0   20.85    1.15
   7 -14   0   22.88    1.25
  -7  14   0   22.38    1.17
  -7  14   0   24.07    1.20
  -7  14   0   23.15    1.19
   8 -14   0    1.48    0.32
  -8 -14   0    0.88    0.35
   8 -14   0    1.33    0.23
  -8  14   0    1.80    0.30
  -8  14   0    1.73    0.30
  -8  14   0    1.53    0.27
  -9 -14   0   30.65    1.83
   9 -14   0   33.80    1.68
   9 -14   0   32.10    1.79
  -9  14   0   35.50    1.73
  -9  14   0   33.45    1.69
  -9  14   0   34.80    1.74
 -10 -14   0   42.44    2.43
  10 -14   0   47.35    2.24
  10 -14   0   47.20    2.37
 -10  14   0   44.02    2.29
 -10  14   0   47.28    2.24
 -11 -14   0   -0.99    0.36
  11 -14   0   -0.11    0.16
  11 -14   0    0.31    0.32
 -11  14   0    0.41    0.21
 -11  14   0   -0.06    0.27
 -12 -14   0   24.50    1.51
  12 -14   0   24.88    1.36
  12 -14   0   26.16    1.54
 -12 -14   0   23.18    1.69
 -12  14   0   24.15    1.33
 -13 -14   0    1.13    0.63
 -13 -14   0    2.29    0.52
  13 -14   0    2.95    0.56
 -13  14   0    3.15    0.41
  14 -14   0   45.40    2.46
 -14 -14   0   38.50    2.63
 -14 -14   0   45.00    2.47
   0 -15   0    0.15    0.10
   0  15   0    0.33    0.15
   1 -15   0    1.10    0.18
  -1 -15   0    1.15    0.16
   1  15   0    1.41    0.23
  -1  15   0    1.26    0.23
  -2 -15   0   36.28    1.71
   2 -15   0   38.98    1.77
  -2  15   0   34.91    1.69
  -2  15   0   38.44    1.69
  -2  15   0   37.67    1.80
   3 -15   0   14.53    0.77
  -3 -15   0   12.87    0.69
  -3  15   0   13.08    0.69
  -3  15   0   13.55    0.78
  -3  15   0   14.10    0.70
   4 -15   0   20.91    1.07
  -4  15   0   18.28    0.98
  -4  15   0   19.92    0.99
  -4  15   0   20.58    1.06
  -5 -15   0    1.49    0.20
   5 -15   0    1.19    0.25
  -5  15   0    1.44    0.20
  -5  15   0    1.91    0.28
  -5  15   0    1.22    0.19
   6 -15   0    0.29    0.21
  -6 -15   0    0.11    0.22
  -6 -15   0    0.53    0.16
  -6  15   0    0.27    0.14
  -6  15   0    0.38    0.17
  -6  15   0    0.25    0.12
   7 -15   0   20.50    1.14
  -7 -15   0   18.28    1.11
  -7  15   0   19.89    1.00
  -7  15   0   20.30    1.09
  -7  15   0   19.52    1.06
   8 -15   0  142.44    6.36
  -8 -15   0  132.49    6.33
  -8  15   0  137.94    6.24
  -8  15   0  142.49    6.28
  -8  15   0  138.98    6.28
  -9 -15   0   24.24    1.29
  -9 -15   0   20.21    1.40
   9 -15   0   25.21    1.39
  -9  15   0   25.46    1.29
  -9  15   0   22.60    1.28
  -9  15   0   23.72    1.29
  10 -15   0    1.77    0.39
 -10 -15   0    2.04    0.39
 -10 -15   0    1.45    0.48
 -10  15   0    2.17    0.37
 -10  15   0    2.13    0.34
  11 -15   0    4.92    0.53
  11 -15   0    4.91    0.61
 -11 -15   0    4.74    0.59
 -11 -15   0    3.83    0.68
 -11  15   0    5.40    0.50
 -11  15   0    4.06    0.52
 -12 -15   0    4.63    0.63
  12 -15   0    5.02    0.65
 -12 -15   0    4.26    0.76
  12 -15   0    4.89    0.51
 -12  15   0    5.16    0.49
 -13 -15   0   29.58    1.87
  13 -15   0   33.56    1.91
 -13  15   0   32.57    1.69
   0 -16   0  232.82   10.35
   0  16   0  236.96   10.42
  -1 -16   0    8.68    0.51
   1 -16   0    9.34    0.54
  -1  16   0    8.69    0.58
   1  16   0    9.53    0.59
  -2 -16   0    2.87    0.24
   2 -16   0    2.89    0.29
  -2  16   0    2.33    0.19
  -2  16   0    2.84    0.34
  -2  16   0    2.62    0.19
  -3 -16   0   13.58    0.71
   3 -16   0   14.52    0.79
  -3  16   0   13.17    0.69
  -3  16   0   13.74    0.80
  -3  16   0   13.54    0.70
  -4 -16   0    0.89    0.18
   4 -16   0    0.51    0.20
  -4  16   0    1.04    0.17
  -4  16   0    0.72    0.21
  -4  16   0    0.92    0.15
  -5 -16   0    0.38    0.17
   5 -16   0    0.93    0.24
  -5  16   0    0.35    0.13
  -5  16   0    0.35    0.13
  -5  16   0    0.46    0.20
   6 -16   0   27.15    1.39
  -6 -16   0   24.45    1.27
  -6  16   0   24.77    1.30
  -6  16   0   26.14    1.31
  -6  16   0   27.53    1.36
  -7 -16   0   37.88    1.86
   7 -16   0   39.49    1.97
  -7  16   0   39.54    1.92
  -7  16   0   35.84    1.87
  -7  16   0   40.34    1.89
  -8 -16   0    6.87    0.58
   8 -16   0    8.12    0.67
  -8  16   0    7.69    0.58
  -8  16   0    8.01    0.60
  -8  16   0    8.84    0.50
  -9 -16   0   29.82    1.79
   9 -16   0   34.54    1.79
  -9 -16   0   31.06    1.69
  -9  16   0   32.79    1.68
  -9  16   0   34.01    1.69
  -9  16   0   33.42    1.63
 -10 -16   0    2.92    0.58
 -10 -16   0    3.42    0.47
  10 -16   0    3.87    0.54
 -10  16   0    3.62    0.44
 -10  16   0    3.14    0.39
 -11 -16   0    0.76    0.35
  11 -16   0    0.55    0.34
 -11  16   0    0.43    0.24
  12 -16   0    0.09    0.34
 -12 -16   0    0.09    0.35
 -12  16   0    1.09    0.28
 -13 -16   0    0.06    0.40
  13 -16   0   -0.42    0.34
   0  17   0    1.08    0.22
   1 -17   0  129.26    5.82
  -1 -17   0  130.50    5.79
   1  17   0  132.11    5.88
  -1  17   0  129.49    5.88
  -2 -17   0    2.30    0.23
   2 -17   0    2.52    0.28
  -2  17   0    2.22    0.16
  -2  17   0    1.95    0.29
  -2  17   0    2.43    0.16
   3 -17   0    0.14    0.16
  -3 -17   0    0.46    0.12
  -3  17   0    0.35    0.10
  -3  17   0    0.21    0.16
  -3  17   0    0.64    0.11
   4 -17   0    4.43    0.41
  -4 -17   0    4.64    0.34
  -4  17   0    3.78    0.31
  -4  17   0    3.77    0.30
  -4  17   0    4.26    0.41
   5 -17   0    2.29    0.33
  -5  17   0    1.91    0.23
  -5  17   0    1.83    0.29
  -5  17   0    2.35    0.26
   6 -17   0    0.33    0.21
  -6  17   0    0.46    0.14
  -6  17   0    0.59    0.15
  -6  17   0    1.01    0.24
   7 -17   0   72.13    3.40
  -7  17   0   74.18    3.35
  -7  17   0   72.23    3.30
  -7  17   0   66.47    3.29
   8 -17   0   16.63    1.03
  -8  17   0   15.19    0.94
  -8  17   0   16.17    0.93
   9 -17   0    0.02    0.25
  -9  17   0    0.08    0.19
  -9  17   0    0.20    0.16
  10 -17   0    0.41    0.31
 -10  17   0    0.93    0.19
 -10  17   0    0.79    0.25
  11 -17   0   20.75    1.35
 -11  17   0   20.40    1.18
  12 -17   0    5.26    0.71
   0 -18   0  153.63    6.83
   0  18   0  153.51    6.90
   1 -18   0   10.57    0.65
  -1 -18   0   11.12    0.62
  -1  18   0   11.57    0.71
   2 -18   0    4.97    0.41
  -2 -18   0    5.34    0.35
  -2  18   0    4.13    0.42
   3 -18   0    3.56    0.37
  -3 -18   0    3.75    0.29
  -3  18   0    3.33    0.24
  -3  18   0    3.76    0.39
  -3  18   0    3.46    0.25
   4 -18   0   10.04    0.67
  -4  18   0    9.66    0.55
  -4  18   0   10.16    0.56
  -4  18   0   10.34    0.67
   5 -18   0   16.07    0.93
  -5  18   0   15.42    0.82
  -5  18   0   16.15    0.91
  -5  18   0   14.34    0.80
   6 -18   0   32.47    1.68
  -6  18   0   30.92    1.57
  -6  18   0   32.33    1.58
  -6  18   0   33.59    1.65
   7 -18   0    7.29    0.62
  -7  18   0    7.59    0.53
  -7  18   0    7.21    0.57
  -7  18   0    6.65    0.53
   8 -18   0   24.25    1.38
  -8  18   0   23.41    1.26
  -8  18   0   23.75    1.30
   9 -18   0    0.28    0.27
  -9  18   0    0.03    0.16
  -9  18   0    0.31    0.20
  10 -18   0    0.01    0.27
 -10  18   0    0.34    0.23
  11 -18   0    0.29    0.34
   0 -19   0    0.24    0.14
   0  19   0    0.88    0.22
   1 -19   0   33.41    1.59
  -1 -19   0   32.28    1.56
  -1  19   0   31.76    1.64
  -2 -19   0   18.67    0.97
   2 -19   0   19.86    1.04
  -2  19   0   19.55    1.08
   3 -19   0    8.09    0.56
  -3  19   0    6.77    0.38
  -3  19   0    7.10    0.38
  -3  19   0    8.43    0.57
   4 -19   0   19.22    1.06
  -4  19   0   17.80    0.92
  -4  19   0   18.91    0.93
  -4  19   0   19.62    1.06
   5 -19   0    0.02    0.18
  -5  19   0    0.23    0.11
  -5  19   0    0.08    0.10
  -5  19   0    0.25    0.18
   6 -19   0   23.91    1.31
  -6  19   0   22.42    1.17
  -6  19   0   23.28    1.18
  -6  19   0   23.43    1.27
   7 -19   0   82.80    3.82
  -7  19   0   80.35    3.70
  -7  19   0   77.87    3.75
   8 -19   0    5.75    0.61
  -8  19   0    4.94    0.45
  -8  19   0    6.22    0.53
   9 -19   0   16.64    1.11
  -9  19   0   15.87    0.98
  10 -19   0    5.64    0.67
  11 -19   0    0.30    0.35
   0 -20   0   31.91    1.55
   0  20   0   31.33    1.62
  -1 -20   0    1.89    0.24
   1 -20   0    1.74    0.25
  -1  20   0    2.09    0.31
  -2 -20   0   15.88    0.84
   2 -20   0   16.22    0.91
  -2  20   0   15.60    0.94
   3 -20   0    3.22    0.37
  -3  20   0    2.96    0.37
   4 -20   0    0.04    0.19
  -4  20   0    0.01    0.08
  -4  20   0    0.10    0.08
  -4  20   0    0.36    0.20
   5 -20   0   12.68    0.79
  -5  20   0   12.19    0.77
  -5  20   0   10.30    0.62
   6 -20   0   38.55    1.87
  -6  20   0   33.05    1.70
  -6  20   0   35.93    1.82
   7 -20   0   10.54    0.82
  -7  20   0   11.63    0.77
   8 -20   0    0.62    0.30
   9 -20   0    4.89    0.61
  10 -20   0   33.41    1.90
   0 -21   0    0.21    0.16
  -1 -21   0    0.43    0.16
   1 -21   0    0.33    0.17
  -1  21   0    0.46    0.20
   2 -21   0    1.10    0.25
  -2  21   0    1.27    0.28
   3 -21   0   26.76    1.41
  -3  21   0   26.96    1.44
   4 -21   0    1.01    0.27
  -4  21   0    0.98    0.26
   5 -21   0    0.39    0.23
  -5  21   0    0.34    0.22
   6 -21   0    0.46    0.26
  -6  21   0    0.77    0.25
   7 -21   0   40.39    2.12
   8 -21   0    0.17    0.28
   9 -21   0   25.78    1.56
   0 -22   0   27.23    1.38
  -1 -22   0    6.22    0.47
   1 -22   0    6.46    0.51
  -1  22   0    5.97    0.54
   2 -22   0   10.48    0.69
  -2  22   0    9.75    0.71
   3 -22   0   11.46    0.75
  -3  22   0    9.66    0.72
   4 -22   0    0.37    0.23
  -4  22   0    0.63    0.27
   5 -22   0   20.29    1.20
   6 -22   0   25.77    1.47
   7 -22   0   10.36    0.85
   8 -22   0    4.15    0.58
   0 -23   0    0.24    0.19
   1 -23   0   33.81    1.71
   2 -23   0   17.01    1.00
   3 -23   0    0.12    0.21
   4 -23   0   12.00    0.84
   5 -23   0   -0.02    0.23
   6 -23   0   31.36    1.73
   0 -24   0  115.67    5.28
   1 -24   0    8.01    0.62
   2 -24   0    7.31    0.61
   3 -24   0    0.93    0.30
   4 -24   0   12.98    0.89
   1 -25   0   38.02    1.93
 -17   0   1    0.42    1.93
 -17   0   1   -0.09    0.51
 -17   0   1   -0.71    0.70
 -16   0   1   -0.66    0.59
 -16   0   1   -0.50    1.42
 -16   0   1   -0.18    0.46
 -15   0   1   -0.11    0.40
  15   0  -1    0.09    0.15
 -15   0   1   -0.05    1.19
 -15   0   1    0.12    0.60
 -14   0   1    0.36    0.39
 -14   0   1    0.38    1.17
  14   0  -1   -0.09    0.13
 -14   0   1   -0.24    0.52
 -14   0   1   -0.32    0.29
  13   0  -1    3.26    0.35
 -13   0   1    4.47    1.68
 -13   0   1    4.25    0.58
 -13   0   1    3.74    0.79
  12   0  -1    0.02    0.14
  12   0  -1    0.10    0.29
 -12   0   1    0.42    1.10
 -12   0   1   -0.18    0.26
 -12   0   1   -0.34    0.45
 -11   0   1  165.38    7.38
 -11   0   1  165.22    7.63
  11   0  -1  160.34    7.38
  11   0  -1  159.13    7.22
  10   0  -1    0.05    0.12
 -10   0   1    0.20    0.23
  10   0  -1    0.04    0.22
  10   0  -1    0.03    0.11
 -10   0   1    0.36    0.16
 -10   0   1    0.40    0.40
   9   0  -1    0.49    0.22
   9   0  -1    0.31    0.13
  -9   0   1    0.17    0.19
  -9   0   1    0.52    0.17
  -8   0   1   -0.08    0.15
   8   0  -1   -0.05    0.10
   8   0  -1    0.12    0.17
  -8   0   1   -0.03    0.10
   8   0  -1    0.01    0.03
   6   0  -1   -0.02    0.10
  -6   0   1   -0.02    0.15
  -6   0   1   -0.02    0.05
  -6   0   1    0.28    0.09
   6   0  -1    0.09    0.08
   6   0  -1    0.14    0.16
   5   0  -1  174.09    7.68
  -5   0   1  173.45    7.68
   5   0  -1  179.82    7.70
   5   0  -1  170.62    7.73
  -5   0   1  175.36    7.72
  -4   0   1    0.25    0.06
   4   0  -1    0.01    0.09
  -4   0   1    0.05    0.08
   4   0  -1    0.06    0.05
  -3   0   1  466.64   21.17
  -3   0   1  479.29   21.18
   3   0  -1  472.87   21.16
  -3   0   1  482.28   21.19
   3   0  -1  508.60   21.23
   3   0  -1  482.78   21.14
  -3   0   1  471.27   21.15
   2   0  -1   -0.03    0.07
  -2   0   1    0.07    0.04
  -2   0   1    0.23    0.08
   2   0  -1    0.07    0.06
   2   0  -1    0.13    0.04
   2   0  -1    0.09    0.13
  -2   0   1    0.09    0.07
  -2   0   1    0.21    0.05
  -2   0   1    0.11    0.32
  -1   0   1  564.49   25.22
   1   0  -1  554.83   26.66
  -1   0   1  599.64   25.28
  -1   0   1  574.13   25.67
   1   0  -1  552.71   26.71
  -1   0   1  535.96   25.26
   1   0  -1  578.15   25.68
   1   0  -1  589.53   25.26
   1   0  -1  623.22   25.26
   0   0  -1    0.00    0.01
   0   0   1    0.00    0.00
   0   0  -1    0.00    0.01
   0   0   1    0.01    0.01
   0   0   1    0.01    0.02
   0   0  -1    0.01    0.01
   0   0  -1    0.00    0.01
   0   0   1    0.01    0.01
  -1   0  -1  159.98    6.71
  -1   0  -1  152.86    6.71
  -1   0  -1  149.92    6.73
   1   0   1  140.94    6.71
   1   0   1  159.02    6.70
  -2   0  -1    0.00    0.14
  -2   0  -1    0.14    0.04
   2   0   1   -0.11    0.13
   2   0   1    0.11    0.06
  -2   0  -1    0.13    0.06
  -2   0  -1    0.10    0.06
  -3   0  -1  116.76    4.92
  -3   0  -1  109.29    4.92
  -3   0  -1  112.82    4.90
   3   0   1  106.93    4.92
  -3   0  -1  111.83    5.00
  -4   0  -1    0.04    0.07
   4   0   1   -0.03    0.06
  -4   0  -1    0.02    0.17
   4   0   1    0.25    0.09
  -4   0  -1    0.11    0.05
  -5   0  -1   61.06    2.81
  -5   0  -1   61.26    2.77
  -5   0  -1   64.68    2.97
   5   0   1   61.02    2.81
   5   0   1   62.17    2.78
  -6   0  -1    0.06    0.31
  -6   0  -1    0.00    0.12
   6   0   1    0.31    0.15
   6   0   1    0.04    0.07
  -7   0  -1  186.36    7.98
  -7   0  -1  175.20    8.15
   7   0   1  168.91    7.96
   7   0   1  186.99    7.91
  -8   0  -1    0.25    0.15
   8   0   1    0.14    0.09
  -8   0  -1   -0.01    0.07
   8   0   1    0.00    0.07
   9   0   1   31.34    1.58
  -9   0  -1   30.28    1.58
   9   0   1   31.71    1.48
 -10   0  -1    0.31    0.44
  10   0   1   -0.03    0.10
  10   0   1   -0.17    0.19
 -10   0  -1    0.07    0.21
  11   0   1   28.07    1.46
 -11   0  -1   26.54    1.75
 -11   0  -1   26.73    1.47
  11   0   1   25.65    1.30
 -12   0  -1   -0.33    0.25
  12   0   1   -0.03    0.13
 -12   0  -1   -0.25    0.46
  13   0   1    4.72    0.39
 -13   0  -1    4.72    0.84
 -13   0  -1    5.29    0.62
 -14   0  -1   -0.32    0.50
  14   0   1    0.14    0.14
 -15   0  -1   35.43    3.53
 -15   0  -1   36.44    2.46
  15   0   1   35.34    1.69
 -16   0  -1    0.36    1.41
 -16   0  -1   -0.18    0.66
 -17  -1   1    4.92    1.08
 -17  -1   1    6.47    2.34
 -17  -1   1    4.59    0.83
 -17   1   1    3.70    1.03
 -17   1   1    5.73    0.91
 -16  -1   1    5.79    1.08
 -16  -1   1    6.87    0.91
 -16  -1   1    8.20    2.30
 -16   1   1    5.03    1.03
 -16   1   1    6.04    2.19
 -16   1   1    6.62    0.91
 -15  -1   1    4.61    1.80
 -15  -1   1    4.21    0.91
 -15  -1   1    4.99    0.75
  15  -1  -1    4.70    0.41
 -15   1   1    3.02    0.81
  15   1  -1    3.69    0.33
 -15   1   1    3.93    0.69
 -15   1   1    5.20    1.94
 -14  -1   1   25.19    2.85
 -14  -1   1   26.40    1.61
 -14  -1   1   27.64    1.88
  14  -1  -1   23.42    1.27
 -14   1   1   27.71    1.64
  14   1  -1   23.13    1.22
 -14   1   1   24.87    2.91
 -14   1   1   26.62    1.87
 -14   1   1   23.11    1.52
  13  -1  -1   -0.07    0.14
 -13  -1   1    0.13    1.05
 -13  -1   1   -0.52    0.26
 -13  -1   1    0.00    0.50
 -13   1   1   -0.46    0.26
 -13   1   1   -0.61    0.48
  13   1  -1   -0.19    0.12
 -13   1   1    0.01    1.14
  12  -1  -1   32.09    1.58
 -12  -1   1   32.93    1.76
 -12  -1   1   31.18    2.02
  12  -1  -1   34.81    1.78
 -12   1   1   31.30    2.95
 -12   1   1   31.65    2.05
 -12   1   1   31.50    1.76
  12   1  -1   31.87    1.55
  11  -1  -1   27.42    1.46
  11  -1  -1   25.49    1.29
 -11  -1   1   24.23    1.69
 -11  -1   1   27.19    1.45
 -11   1   1   24.18    2.53
 -11   1   1   26.02    1.72
  11   1  -1   25.83    1.27
  11   1  -1   26.33    1.46
 -11   1   1   25.17    1.45
 -10  -1   1   49.38    2.45
  10  -1  -1   48.94    2.33
  10  -1  -1   48.33    2.46
 -10  -1   1   52.28    2.41
  10  -1  -1   48.51    2.36
 -10  -1   1   52.36    2.69
 -10   1   1   52.12    2.70
  10   1  -1   49.96    2.32
 -10   1   1   51.22    2.41
  10   1  -1   50.03    2.47
 -10   1   1   51.14    3.48
 -10   1   1   49.74    2.46
  -9  -1   1   19.95    1.14
   9  -1  -1   19.67    1.06
  -9  -1   1   22.94    1.12
   9  -1  -1   20.37    1.15
  -9   1   1   21.93    1.17
  -9   1   1   22.37    1.38
   9   1  -1   19.82    1.03
   9   1  -1   20.79    1.03
   8  -1  -1   85.56    3.76
   8  -1  -1   82.16    3.72
  -8  -1   1   86.52    3.81
   8  -1  -1   83.16    3.82
  -8  -1   1   69.25    3.91
  -8   1   1   83.31    3.98
   8   1  -1   83.76    3.71
   8   1  -1   82.09    3.72
  -8   1   1   87.35    3.82
   8   1  -1   84.10    3.82
  -7  -1   1   56.99    2.61
   7  -1  -1   56.33    2.55
  -7  -1   1   56.63    2.76
   7  -1  -1   54.12    2.62
   7  -1  -1   54.35    2.57
   7   1  -1   57.15    2.63
   7   1  -1   55.77    2.54
  -7   1   1   56.68    2.62
   7   1  -1   55.05    2.55
  -7   1   1   58.85    2.79
  -6  -1   1  135.14    6.11
   6  -1  -1  134.01    5.97
   6  -1  -1  133.81    5.94
  -6  -1   1  136.96    5.99
  -6   1   1  129.39    5.94
   6   1  -1  130.98    5.94
  -6   1   1  132.74    6.13
   6   1  -1  136.05    5.93
   6   1  -1  134.19    6.01
  -6   1   1  140.09    6.00
  -5  -1   1    0.54    0.09
  -5  -1   1    0.30    0.12
   5  -1  -1    0.34    0.14
   5  -1  -1    0.43    0.09
  -5  -1   1    0.90    0.28
   5  -1  -1    0.22    0.11
   5   1  -1    0.28    0.09
  -5   1   1    0.40    0.15
  -5   1   1    0.13    0.18
   5   1  -1    0.19    0.16
  -4  -1   1  288.42   12.62
  -4  -1   1  274.04   12.63
   4  -1  -1  290.82   12.63
  -4  -1   1  294.08   12.70
   4  -1  -1  292.98   12.74
  -4  -1   1  290.72   12.60
   4   1  -1  286.16   12.65
  -4   1   1  287.12   12.64
   4   1  -1  291.70   12.64
  -4   1   1  283.60   12.60
   3  -1  -1  239.87   10.87
  -3  -1   1  254.71   10.99
   3  -1  -1  251.47   10.86
  -3  -1   1  250.15   10.95
  -3  -1   1  250.10   10.91
  -3  -1   1  251.84   10.85
   3   1  -1  241.88   10.84
   3   1  -1  242.70   10.88
  -3   1   1  248.51   10.87
  -3   1   1  250.48   10.93
  -3   1   1  245.34   10.96
  -3   1   1  237.57   10.86
   3   1  -1  257.67   10.90
  -2  -1   1   39.23    1.89
   2  -1  -1   40.59    1.87
   2  -1  -1   44.33    2.13
  -2  -1   1   43.51    1.87
   2  -1  -1   42.06    1.92
  -2  -1   1   41.16    1.85
  -2  -1   1   42.81    1.86
  -2  -1   1   40.89    1.90
   2  -1  -1   41.69    1.85
   2   1  -1   42.00    1.90
  -2   1   1   43.70    1.93
  -2   1   1   44.50    1.88
  -2   1   1   40.52    1.89
  -2   1   1   42.55    1.87
   2   1  -1   40.17    1.86
   2   1  -1   40.06    1.89
  -2   1   1   40.78    2.13
   2   1  -1   42.76    1.86
   1  -1  -1    2.16    0.26
   1  -1  -1    2.17    0.14
  -1  -1   1    2.03    0.11
   1  -1  -1    2.16    0.11
   1  -1  -1    2.06    0.11
  -1  -1   1    2.01    0.10
  -1  -1   1    1.97    0.12
  -1  -1   1    2.26    0.15
   1  -1  -1    2.14    0.12
  -1  -1   1    2.10    0.13
   1   1  -1    2.19    0.12
   1   1  -1    2.13    0.13
  -1   1   1    1.96    0.11
   1   1  -1    2.02    0.11
  -1   1   1    1.97    0.11
   1   1  -1    2.18    0.15
  -1   1   1    2.30    0.14
  -1   1   1    2.08    0.13
  -1   1   1    2.05    0.10
  -1   1   1    1.97    0.12
   1   1  -1    2.14    0.10
   0  -1   1  701.04   29.17
   0  -1  -1  635.40   29.47
   0  -1   1  655.98   30.43
   0  -1  -1  590.84   29.77
   0  -1   1  625.49   29.48
   0  -1   1  691.90   29.11
   0  -1  -1  686.87   30.05
   0   1  -1  700.71   29.09
   0   1  -1  635.39   29.48
   0   1   1  611.54   29.87
   0   1  -1  727.41   29.13
   0   1  -1  699.55   30.41
   1  -1   1    0.83    0.06
  -1  -1  -1    0.57    0.04
  -1  -1  -1    0.52    0.08
  -1  -1  -1    0.70    0.05
   1  -1   1    0.47    0.11
   1  -1   1    0.45    0.06
  -1   1  -1    0.52    0.12
   1   1   1    0.72    0.07
  -1   1  -1    0.34    0.05
  -1   1  -1    0.36    0.05
   1   1   1    0.59    0.05
   2  -1   1   82.92    3.69
  -2  -1  -1   79.52    3.61
   2  -1   1   78.88    3.62
   2  -1   1   81.34    3.61
   2  -1   1   83.55    3.62
  -2  -1  -1   82.33    3.60
  -2  -1  -1   81.44    3.66
   2   1   1   80.52    3.61
   2   1   1   84.13    3.59
  -2   1  -1   81.03    3.61
   2   1   1   84.73    3.65
  -2   1  -1   84.07    3.62
  -3  -1  -1    4.77    0.39
  -3  -1  -1    5.40    0.27
  -3  -1  -1    5.19    0.29
   3  -1   1    5.17    0.30
   3  -1   1    5.03    0.30
   3  -1   1    5.88    0.28
  -3  -1  -1    5.52    0.29
   3   1   1    4.86    0.29
  -3   1  -1    4.95    0.27
   3   1   1    4.87    0.26
  -3   1  -1    5.47    0.31
  -3   1  -1    4.95    0.30
   4  -1   1   14.79    0.71
   4  -1   1   14.23    0.74
   4  -1   1   15.92    0.74
  -4  -1  -1   14.75    0.73
  -4  -1  -1   15.84    0.73
  -4  -1  -1   15.69    0.86
  -4  -1  -1   14.89    0.71
  -4   1  -1   15.17    0.72
   4   1   1   13.72    0.73
  -4   1  -1   15.62    0.76
   5  -1   1   73.43    3.35
  -5  -1  -1   73.39    3.30
   5  -1   1   76.02    3.33
  -5  -1  -1   77.30    3.48
   5  -1   1   72.17    3.30
  -5  -1  -1   75.12    3.33
   5   1   1   70.78    3.33
  -5   1  -1   73.55    3.35
   5   1   1   74.60    3.29
  -5   1  -1   75.75    3.31
  -6  -1  -1   32.97    1.55
   6  -1   1   32.57    1.50
  -6  -1  -1   32.72    1.72
   6  -1   1   31.55    1.52
   6   1   1   33.61    1.49
  -6   1  -1   28.17    1.70
  -6   1  -1   33.87    1.57
   6   1   1   33.21    1.55
  -7  -1  -1   70.37    3.23
   7  -1   1   69.24    3.17
   7  -1   1   69.00    3.24
  -7  -1  -1   79.40    3.45
   7  -1   1   70.28    3.20
   7   1   1   69.92    3.16
  -7   1  -1   70.53    3.43
   7   1   1   68.94    3.23
  -7   1  -1   70.52    3.25
   8  -1   1    0.70    0.15
   8  -1   1    0.57    0.19
  -8  -1  -1    0.61    0.36
  -8  -1  -1    1.28    0.22
  -8   1  -1    0.04    0.14
   8   1   1    1.10    0.14
   8   1   1    0.77    0.20
  -8   1  -1    0.68    0.20
  -9  -1  -1   24.53    1.28
  -9  -1  -1   23.35    1.50
   9  -1   1   23.64    1.28
   9   1   1   25.05    1.28
  -9   1  -1   22.03    1.50
  -9   1  -1   24.84    1.31
   9   1   1   25.06    1.17
 -10  -1  -1   48.75    2.49
  10  -1   1   52.03    2.38
  10  -1   1   51.98    2.50
 -10  -1  -1   52.79    2.77
 -10   1  -1   50.52    2.51
  10   1   1   51.44    2.35
 -10   1  -1   53.09    2.79
  11  -1   1   -0.13    0.21
 -11  -1  -1   -0.14    0.43
 -11  -1  -1   -0.28    0.19
  11  -1   1    0.39    0.14
 -11   1  -1    0.99    0.53
 -11   1  -1    0.06    0.23
  11   1   1    0.10    0.11
  12  -1   1   22.93    1.36
 -12  -1  -1   25.18    1.68
  12  -1   1   22.27    1.13
 -12  -1  -1   21.85    1.31
  12   1   1   22.29    1.10
 -12   1  -1   19.86    1.31
 -12   1  -1   22.23    1.64
  13  -1   1    5.34    0.41
 -13  -1  -1    4.43    0.84
  13   1   1    4.62    0.36
 -13   1  -1    4.31    0.57
 -13   1  -1    4.87    0.86
 -14  -1  -1    1.42    0.66
  14  -1   1    2.15    0.28
 -14   1  -1    1.73    0.67
 -14   1  -1    1.31    0.44
  14   1   1    1.82    0.21
 -14   1  -1    3.76    1.60
 -15  -1  -1   11.84    1.38
 -15  -1  -1   11.41    2.44
  15  -1   1   11.21    0.69
  15   1   1   11.29    0.60
 -15   1  -1   10.59    1.33
 -15   1  -1   15.18    2.83
 -16  -1  -1   77.77    4.20
 -16  -1  -1   71.89    5.47
 -16   1  -1   75.01    4.16
 -16   1  -1   67.09    5.43
 -17  -2   1    0.74    0.78
 -17  -2   1    1.95    1.85
 -17  -2   1    1.08    0.60
 -17   2   1    0.39    0.55
 -16  -2   1   15.27    2.99
 -16  -2   1   15.29    1.31
 -16  -2   1   12.07    1.49
 -16   2   1   15.83    1.32
 -16   2   1   12.67    1.48
 -16   2   1   15.54    3.00
  15  -2  -1   16.61    0.97
 -15  -2   1   15.16    2.51
 -15  -2   1   18.03    1.36
 -15  -2   1   20.16    1.67
 -15   2   1   18.85    2.82
 -15   2   1   14.37    1.22
 -15   2   1   18.93    1.38
 -15   2   1   16.98    1.58
  14  -2  -1    1.73    0.28
 -14  -2   1    2.28    1.39
 -14  -2   1    1.99    0.70
 -14   2   1    3.07    0.59
 -14   2   1    1.65    1.50
 -14   2   1    1.69    0.46
 -14   2   1    2.41    0.74
  13  -2  -1   66.47    3.25
  13  -2  -1   63.67    3.04
 -13  -2   1   67.37    3.56
  13   2  -1   62.71    2.96
 -13   2   1   65.49    3.25
 -13   2   1   67.05    3.57
 -13   2   1   67.50    4.71
  12  -2  -1    6.86    0.49
  12  -2  -1    7.60    0.68
 -12  -2   1    6.96    0.68
 -12  -2   1    6.53    0.88
  12   2  -1    6.91    0.44
 -12   2   1    6.52    0.70
 -12   2   1    7.41    0.95
 -12   2   1    8.00    1.91
  11  -2  -1   55.57    2.58
 -11  -2   1   57.19    2.71
  11  -2  -1   54.12    2.72
 -11  -2   1   56.45    2.98
 -11   2   1   55.10    3.90
 -11   2   1   56.09    2.74
  11   2  -1   54.71    2.52
 -11   2   1   52.88    2.96
  10  -2  -1    5.93    0.42
 -10  -2   1    5.85    0.55
 -10  -2   1    6.27    0.47
 -10  -2   1    5.97    0.77
  10  -2  -1    5.19    0.45
  10  -2  -1    5.60    0.56
  10   2  -1    6.03    0.57
 -10   2   1    6.28    0.49
  10   2  -1    5.64    0.38
 -10   2   1    5.63    0.58
 -10   2   1    6.78    1.54
 -10   2   1    6.48    0.82
  -9  -2   1    3.09    0.56
  -9  -2   1    4.36    0.44
   9  -2  -1    4.21    0.33
  -9  -2   1    4.38    0.37
   9  -2  -1    4.37    0.45
   9  -2  -1    4.00    0.37
  -9   2   1    3.58    0.58
   9   2  -1    4.20    0.45
  -9   2   1    4.06    1.23
   9   2  -1    4.32    0.31
  -9   2   1    4.81    0.48
   8  -2  -1   46.57    2.12
   8  -2  -1   47.06    2.22
   8  -2  -1   45.35    2.16
  -8  -2   1   42.98    2.35
  -8  -2   1   48.37    2.20
   8   2  -1   44.97    2.10
  -8   2   1   47.80    2.23
   8   2  -1   46.46    2.22
   8   2  -1   44.91    2.09
  -8   2   1   46.80    3.01
  -8   2   1   44.63    2.39
   7  -2  -1  138.76    6.27
   7  -2  -1  143.47    6.31
  -7  -2   1  144.01    6.47
   7  -2  -1  136.39    6.34
  -7  -2   1  142.41    6.32
  -7   2   1  145.12    7.07
  -7   2   1  139.90    6.49
  -7   2   1  142.23    6.35
   7   2  -1  144.29    6.36
   7   2  -1  140.37    6.25
   7   2  -1  141.49    6.25
  -6  -2   1    4.47    0.35
   6  -2  -1    4.16    0.29
   6  -2  -1    4.26    0.35
   6  -2  -1    4.12    0.38
  -6  -2   1    4.53    0.49
   6   2  -1    3.89    0.27
  -6   2   1    4.43    0.28
  -6   2   1    3.74    0.39
   6   2  -1    4.05    0.40
  -6   2   1    4.60    1.05
  -6   2   1    3.38    0.48
   6   2  -1    3.98    0.28
  -5  -2   1    3.57    0.25
   5  -2  -1    3.87    0.26
   5  -2  -1    3.83    0.31
  -5  -2   1    3.48    0.43
  -5  -2   1    3.82    0.30
  -5   2   1    3.27    0.45
   5   2  -1    3.91    0.24
   5   2  -1    4.43    0.26
  -5   2   1    4.06    0.26
  -5   2   1    4.89    1.02
  -5   2   1    4.02    0.35
   5   2  -1    3.10    0.35
   4  -2  -1   95.72    4.47
  -4  -2   1  100.79    4.46
  -4  -2   1  109.86    4.49
   4  -2  -1  107.90    4.51
  -4  -2   1  105.14    4.49
  -4  -2   1   99.81    4.56
   4  -2  -1   98.99    4.51
  -4  -2   1   96.45    4.51
   4   2  -1  100.38    4.45
  -4   2   1  100.97    4.92
   4   2  -1   99.52    4.45
  -4   2   1  102.67    4.60
  -4   2   1   99.97    4.47
  -4   2   1  104.68    4.52
   4   2  -1   95.84    4.52
  -3  -2   1    0.44    0.07
   3  -2  -1    0.16    0.08
  -3  -2   1    0.35    0.11
  -3  -2   1    0.35    0.06
  -3  -2   1    0.22    0.07
  -3  -2   1    0.31    0.14
   3  -2  -1    0.37    0.06
   3  -2  -1    0.28    0.08
  -3   2   1    0.18    0.05
   3   2  -1    0.28    0.12
   3   2  -1    0.66    0.13
  -3   2   1    0.29    0.16
  -3   2   1    0.07    0.40
  -3   2   1    0.09    0.09
   3   2  -1    0.15    0.05
   2  -2  -1   27.83    1.24
  -2  -2   1   26.37    1.20
   2  -2  -1   28.51    1.55
   2  -2  -1   26.95    1.20
  -2  -2   1   26.48    1.20
   2  -2  -1   27.98    1.29
  -2  -2   1   26.79    1.24
  -2  -2   1   27.28    1.24
  -2   2   1   26.76    1.22
   2   2  -1   26.99    1.19
  -2   2   1   25.80    1.20
  -2   2   1   28.20    1.28
  -2   2   1   26.08    1.24
   2   2  -1   26.62    1.23
  -2   2   1   24.68    1.21
  -2   2   1   25.82    1.20
   2   2  -1   26.23    1.23
   2   2  -1   27.25    1.20
  -2   2   1   27.84    1.24
   1  -2  -1   36.19    1.59
   1  -2  -1   34.94    1.59
  -1  -2   1   37.16    1.59
   1  -2  -1   35.37    1.58
  -1  -2   1   36.03    1.61
   1  -2  -1   35.73    1.61
  -1  -2   1   34.72    1.58
  -1  -2   1   39.27    1.59
  -1  -2   1   36.40    1.59
   1  -2  -1   33.92    1.59
   1  -2  -1   35.86    1.66
   1  -2  -1   36.65    1.60
   1   2  -1   37.96    1.59
  -1   2   1   35.54    1.59
  -1   2   1   36.11    1.60
   1   2  -1   33.10    1.57
   1   2  -1   37.19    1.60
  -1   2   1   36.86    1.59
  -1   2   1   36.67    1.60
   1   2  -1   34.80    1.60
  -1   2   1   33.40    1.58
   1   2  -1   36.57    1.58
   1   2  -1   35.82    1.57
  -1   2   1   35.07    1.58
   1   2  -1   34.81    1.58
   0  -2   1    4.07    0.22
   0  -2  -1    4.11    0.19
   0  -2   1    4.21    0.22
   0  -2   1    4.40    0.26
   0  -2   1    4.08    0.20
   0  -2   1    4.14    0.20
   0  -2   1    3.84    0.29
   0   2  -1    4.28    0.25
   0   2  -1    4.30    0.21
   0   2  -1    4.12    0.22
   0   2  -1    4.08    0.22
   0   2   1    4.17    0.19
   0   2  -1    3.98    0.20
   1  -2   1   15.38    0.75
   1  -2   1   14.03    0.67
   1  -2   1   14.50    0.68
  -1   2  -1   14.07    0.68
  -1   2  -1   14.37    0.74
  -1   2  -1   14.55    0.68
  -1   2  -1   15.78    0.68
   2  -2   1    0.26    0.07
  -2  -2  -1    0.17    0.05
   2  -2   1    0.25    0.05
  -2  -2  -1    0.29    0.03
   2  -2   1    0.11    0.07
   2  -2   1    0.06    0.17
  -2  -2  -1    0.23    0.10
  -2   2  -1    0.37    0.08
  -2   2  -1    0.25    0.07
  -2   2  -1    0.13    0.18
  -2   2  -1    0.07    0.04
   3  -2   1  255.39   11.23
  -3  -2  -1  249.76   11.19
   3  -2   1  266.78   11.22
  -3  -2  -1  249.22   11.25
  -3  -2  -1  259.78   11.23
   3  -2   1  239.80   11.21
  -3   2  -1  265.72   11.22
   3   2   1  250.39   11.19
  -3   2  -1  266.70   11.20
   3   2   1  254.68   11.21
  -4  -2  -1   59.89    2.84
   4  -2   1   66.48    2.86
   4  -2   1   62.36    2.83
  -4  -2  -1   65.45    2.83
  -4  -2  -1   63.52    2.81
  -4  -2  -1   61.99    2.93
  -4   2  -1   64.43    2.87
  -4   2  -1   64.68    2.83
   4   2   1   62.56    2.84
   4   2   1   63.73    2.80
  -5  -2  -1    9.26    0.54
   5  -2   1    9.99    0.54
  -5  -2  -1    9.42    0.52
  -5  -2  -1    8.27    0.70
   5  -2   1    9.37    0.49
  -5  -2  -1    9.31    0.48
   5   2   1    9.81    0.54
  -5   2  -1    8.99    0.49
  -5   2  -1    9.86    0.79
  -5   2  -1    9.78    0.57
   5   2   1    9.12    0.46
   6  -2   1   31.45    1.48
  -6  -2  -1   31.53    1.65
  -6  -2  -1   31.14    1.47
   6  -2   1   30.54    1.44
   6  -2   1   29.93    1.50
  -6   2  -1   29.52    1.69
  -6   2  -1   31.59    1.45
   6   2   1   32.41    1.42
  -6   2  -1   31.82    1.52
   6   2   1   30.33    1.48
   7  -2   1   22.45    1.05
  -7  -2  -1   21.15    1.28
  -7  -2  -1   21.54    1.09
   7  -2   1   23.18    1.09
   7  -2   1   20.33    1.11
  -7   2  -1   21.54    1.33
  -7   2  -1   21.82    1.13
   7   2   1   22.22    1.01
   7   2   1   19.87    1.09
   8  -2   1  105.36    5.00
   8  -2   1  113.49    4.97
   8  -2   1  106.11    4.93
  -8  -2  -1  112.11    4.99
  -8  -2  -1  109.96    5.19
  -8   2  -1  112.45    5.24
   8   2   1  111.47    4.90
   8   2   1  112.05    5.00
  -8   2  -1  112.40    5.03
   9  -2   1  129.15    5.77
   9  -2   1  131.20    5.84
  -9  -2  -1  129.61    6.05
   9  -2   1  123.12    5.73
  -9  -2  -1  126.99    5.81
   9   2   1  132.50    5.82
  -9   2  -1  128.81    5.85
   9   2   1  124.86    5.69
  -9   2  -1  133.56    6.09
 -10  -2  -1   -0.04    0.19
  10  -2   1    0.26    0.13
  10  -2   1    0.09    0.22
 -10  -2  -1    0.31    0.43
  10   2   1    0.22    0.22
 -10   2  -1    0.34    0.23
  10   2   1    0.08    0.10
 -10   2  -1    0.16    0.43
 -11  -2  -1    4.87    0.76
  11  -2   1    5.75    0.56
 -11  -2  -1    5.13    0.55
  11  -2   1    5.35    0.41
 -11   2  -1    5.64    0.60
 -11   2  -1    4.94    0.81
  11   2   1    5.63    0.36
 -12  -2  -1    3.61    0.74
  12  -2   1    3.75    0.48
  12  -2   1    3.30    0.34
 -12   2  -1    3.06    0.49
  12   2   1    3.33    0.27
 -12   2  -1    3.88    0.78
  13  -2   1    6.42    0.48
 -13  -2  -1    5.14    0.87
 -13   2  -1    6.18    1.83
 -13   2  -1    5.02    0.89
  13   2   1    6.76    0.38
 -13   2  -1    6.31    0.70
  14  -2   1   11.75    0.73
 -14  -2  -1   12.56    1.34
 -14   2  -1   14.00    1.37
 -14   2  -1   11.54    0.98
 -14   2  -1   13.06    2.55
 -15  -2  -1    8.32    1.23
 -15   2  -1    7.73    2.27
 -15   2  -1    6.67    1.12
 -16  -2  -1   10.90    1.43
 -16   2  -1   11.14    2.64
 -16   2  -1    9.33    1.33
 -16   2  -1   11.80    1.10
 -16  -3   1   -0.37    0.65
 -16  -3   1    0.01    0.44
 -16   3   1    0.32    0.49
 -16   3   1   -0.03    0.65
 -16   3   1    0.05    0.40
 -16   3   1    1.86    1.61
 -15  -3   1    5.59    0.77
 -15  -3   1    5.49    0.97
 -15   3   1    8.42    2.27
 -15   3   1    6.20    1.03
 -15   3   1    5.03    0.70
 -15   3   1    5.21    0.77
 -14  -3   1  137.44    7.95
 -14  -3   1  140.05    6.84
  14  -3  -1  137.30    6.31
 -14   3   1  142.92    6.55
 -14   3   1  142.31    6.86
 -14   3   1  137.35    8.19
 -14   3   1  142.04    6.64
  13  -3  -1   14.38    0.85
  13  -3  -1   14.28    1.06
 -13  -3   1   13.76    1.32
 -13   3   1   15.75    1.39
 -13   3   1   14.63    1.13
 -13   3   1   14.85    1.08
 -13   3   1   16.42    2.45
 -12  -3   1   19.13    1.45
  12  -3  -1   17.16    0.99
  12  -3  -1   19.30    1.19
 -12   3   1   19.93    2.46
 -12   3   1   20.29    1.49
 -12   3   1   18.05    1.19
 -11  -3   1    6.81    0.64
  11  -3  -1    7.41    0.51
  11  -3  -1    7.29    0.68
 -11  -3   1    7.46    0.90
 -11   3   1    8.52    0.96
 -11   3   1    9.11    1.95
 -11   3   1    7.53    0.70
  10  -3  -1    1.93    0.35
  10  -3  -1    1.97    0.24
 -10  -3   1    0.93    0.47
 -10  -3   1    1.76    0.32
  10  -3  -1    1.97    0.28
 -10   3   1    3.25    1.33
 -10   3   1    2.45    0.30
 -10   3   1    2.15    0.56
  10   3  -1    1.90    0.21
 -10   3   1    2.30    0.38
  10   3  -1    2.67    0.38
  -9  -3   1   11.00    0.68
   9  -3  -1   11.26    0.65
   9  -3  -1   11.41    0.70
   9  -3  -1   11.69    0.77
  -9  -3   1   14.39    1.02
   9   3  -1   12.40    0.60
  -9   3   1   11.40    1.73
  -9   3   1   11.51    1.00
  -9   3   1   10.84    0.78
   8  -3  -1   18.12    0.95
  -8  -3   1   16.32    1.08
  -8  -3   1   17.73    0.88
   8  -3  -1   15.90    0.84
   8  -3  -1   14.92    0.88
  -8  -3   1   16.67    0.90
   8   3  -1   16.23    0.79
  -8   3   1   17.58    0.96
   8   3  -1   15.85    0.93
  -8   3   1   15.30    1.72
  -8   3   1   16.17    1.13
   7  -3  -1    1.17    0.16
   7  -3  -1    0.78    0.17
  -7  -3   1    1.05    0.33
   7  -3  -1    1.32    0.24
  -7  -3   1    1.32    0.20
   7   3  -1    0.82    0.11
  -7   3   1    0.72    0.13
  -7   3   1    1.45    0.84
   7   3  -1    0.93    0.23
  -7   3   1    0.99    0.22
  -7   3   1    1.57    0.38
   6  -3  -1   99.36    4.64
   6  -3  -1  104.85    4.69
  -6  -3   1  103.23    4.78
   6  -3  -1  102.25    4.70
  -6  -3   1  110.68    4.66
  -6  -3   1  106.80    4.67
  -6   3   1  101.98    4.70
  -6   3   1  106.81    5.39
  -6   3   1  105.66    4.84
  -6   3   1  103.01    4.64
   6   3  -1  103.53    4.70
  -5  -3   1   26.53    1.38
   5  -3  -1   25.58    1.29
  -5  -3   1   28.30    1.23
  -5  -3   1   27.08    1.25
  -5  -3   1   27.00    1.25
   5  -3  -1   26.59    1.29
  -5  -3   1   24.98    1.28
  -5   3   1   26.98    1.31
  -5   3   1   26.81    1.44
  -5   3   1   23.67    1.94
   5   3  -1   26.17    1.29
  -5   3   1   26.85    1.24
  -4  -3   1   41.28    1.93
  -4  -3   1   44.70    1.86
  -4  -3   1   40.29    1.85
  -4  -3   1   41.74    1.84
  -4  -3   1   40.81    1.90
   4  -3  -1   41.40    1.89
   4   3  -1   42.23    1.88
  -4   3   1   39.57    2.35
  -4   3   1   40.06    1.90
  -4   3   1   38.78    1.85
  -4   3   1   39.61    1.98
  -3  -3   1    0.72    0.13
  -3  -3   1    0.58    0.13
  -3  -3   1    0.26    0.05
   3  -3  -1    0.56    0.39
   3  -3  -1    0.25    0.09
  -3  -3   1    0.26    0.06
   3  -3  -1    0.25    0.05
  -3  -3   1    0.48    0.07
  -3   3   1    0.39    0.12
   3   3  -1    0.22    0.09
  -3   3   1    0.11    0.06
  -3   3   1    0.64    0.19
  -3   3   1    0.40    0.06
  -3   3   1    0.49    0.11
   3   3  -1    0.23    0.09
  -2  -3   1  242.32   10.76
   2  -3  -1  252.18   11.05
  -2  -3   1  260.49   10.77
  -2  -3   1  240.39   10.83
   2  -3  -1  255.07   10.77
   2  -3  -1  232.29   10.75
   2  -3  -1  266.29   10.83
  -2  -3   1  242.07   10.80
  -2  -3   1  250.93   10.77
   2  -3  -1  240.54   10.82
  -2   3   1  215.71   10.74
  -2   3   1  249.80   10.84
   2   3  -1  256.17   10.86
  -2   3   1  234.88   11.13
  -2   3   1  259.50   10.78
  -2   3   1  239.70   10.92
  -2   3   1  238.61   10.83
  -1  -3   1   22.54    1.02
  -1  -3   1   23.15    1.02
   1  -3  -1   22.94    1.05
  -1  -3   1   22.58    1.04
   1  -3  -1   23.48    1.04
  -1  -3   1   23.47    1.00
  -1  -3   1   22.13    1.02
   1  -3  -1   22.28    1.02
   1  -3  -1   23.88    1.01
   1  -3  -1   22.52    1.03
  -1  -3   1   22.55    1.00
   1  -3  -1   21.93    1.02
   1   3  -1   22.79    1.02
  -1   3   1   24.02    1.01
  -1   3   1   22.06    1.02
  -1   3   1   23.69    1.04
   1   3  -1   21.99    1.02
  -1   3   1   20.92    1.01
  -1   3   1   22.59    1.03
  -1   3   1   23.13    1.02
   0  -3   1    5.97    0.30
   0  -3   1    5.85    0.32
   0  -3   1    6.08    0.33
   0  -3   1    6.43    0.37
   0  -3  -1    6.38    0.32
   0  -3  -1    6.77    0.29
   0  -3   1    5.91    0.30
   0  -3   1    6.34    0.32
   0   3  -1    6.40    0.30
   0   3  -1    6.80    0.32
   0   3  -1    6.12    0.35
   0   3  -1    6.29    0.33
   0   3  -1    6.18    0.30
   0   3  -1    6.48    0.32
   0   3   1    6.27    0.31
   1  -3   1    4.24    0.23
   1  -3   1    3.99    0.24
   1  -3   1    4.49    0.24
   1  -3   1    4.25    0.35
  -1   3  -1    3.80    0.48
  -1   3  -1    4.44    0.23
  -1   3  -1    3.67    0.32
  -1   3  -1    3.98    0.24
  -1   3  -1    3.81    0.34
   2  -3   1  321.18   14.42
   2  -3   1  328.13   14.38
   2  -3   1  329.00   14.43
  -2   3  -1  316.33   14.46
  -2   3  -1  329.37   14.41
  -2   3  -1  343.00   14.48
  -3  -3  -1   40.18    1.82
  -3  -3  -1   40.84    1.76
   3  -3   1   38.88    1.81
  -3  -3  -1   39.18    1.78
   3  -3   1   39.19    1.79
  -3   3  -1   40.72    1.80
  -3   3  -1   39.18    1.92
  -3   3  -1   40.20    1.82
  -4  -3  -1   73.79    3.13
   4  -3   1   72.39    3.18
  -4  -3  -1   71.67    3.12
  -4  -3  -1   66.08    3.22
  -4  -3  -1   66.17    3.15
   4  -3   1   69.25    3.15
  -4   3  -1   72.30    3.19
   4   3   1   72.08    3.14
  -4   3  -1   72.83    3.15
   4   3   1   69.88    3.13
  -5  -3  -1   55.27    2.65
  -5  -3  -1   55.28    2.49
   5  -3   1   55.45    2.54
   5  -3   1   53.97    2.51
  -5  -3  -1   55.23    2.51
   5  -3   1   56.66    2.56
  -5  -3  -1   55.93    2.52
   5   3   1   55.71    2.52
  -5   3  -1   56.71    2.57
  -5   3  -1   56.45    2.73
  -5   3  -1   56.89    2.52
   6  -3   1   13.14    0.71
   6  -3   1   15.13    0.76
   6  -3   1   15.58    0.79
  -6  -3  -1   13.79    0.92
  -6  -3  -1   13.59    0.73
  -6   3  -1   13.61    0.72
  -6   3  -1   15.32    1.01
   6   3   1   13.87    0.64
   6   3   1   12.80    0.74
  -6   3  -1   15.96    0.81
  -7  -3  -1  111.44    4.88
   7  -3   1  108.66    4.92
   7  -3   1  104.82    4.85
  -7  -3  -1  109.14    5.06
   7  -3   1  111.79    4.90
   7   3   1  110.37    4.89
  -7   3  -1  108.74    4.93
  -7   3  -1  105.70    5.11
   7   3   1  109.76    4.79
  -8  -3  -1   35.44    1.77
   8  -3   1   37.42    1.82
  -8  -3  -1   36.96    2.00
   8  -3   1   36.09    1.73
   8  -3   1   36.57    1.77
  -8   3  -1   38.89    1.84
   8   3   1   37.65    1.79
   8   3   1   35.96    1.66
  -8   3  -1   38.92    2.06
  -9  -3  -1    3.66    0.62
   9  -3   1    5.77    0.39
  -9  -3  -1    5.80    0.47
   9  -3   1    5.22    0.42
   9  -3   1    4.90    0.48
  -9   3  -1    4.94    0.72
   9   3   1    5.45    0.30
  -9   3  -1    4.88    0.52
   9   3   1    4.91    0.47
 -10  -3  -1  198.37    8.90
  10  -3   1  197.06    8.66
 -10  -3  -1  187.91    8.62
  10  -3   1  191.73    8.53
 -10   3  -1  191.32    8.92
 -10   3  -1  191.26    8.66
  10   3   1  190.15    8.43
 -11  -3  -1   32.63    2.05
  11  -3   1   35.45    1.79
 -11  -3  -1   32.38    1.75
  11  -3   1   33.19    1.64
 -11   3  -1   34.88    3.00
 -11   3  -1   33.67    2.08
 -11   3  -1   34.05    1.81
  12  -3   1    7.36    0.68
  12  -3   1    8.39    0.55
 -12  -3  -1    6.67    0.94
 -12   3  -1   11.23    2.13
 -12   3  -1    8.46    0.75
 -12   3  -1    7.39    1.00
 -13  -3  -1    0.76    0.57
  13  -3   1    0.28    0.16
 -13   3  -1    1.23    0.61
 -13   3  -1    0.40    0.32
 -13   3  -1    0.71    1.26
 -14  -3  -1   34.49    2.24
  14  -3   1   32.18    1.60
 -14   3  -1   32.66    3.34
 -14   3  -1   30.80    1.84
 -14   3  -1   29.19    2.15
 -15  -3  -1   18.94    1.69
 -15   3  -1   16.38    1.62
 -15   3  -1   18.10    2.81
 -15   3  -1   15.05    1.22
 -16  -3  -1   34.21    2.43
 -16   3  -1   32.29    2.06
 -16   3  -1   32.86    2.38
 -16   3  -1   32.64    3.78
 -16  -4   1    0.67    0.52
 -16  -4   1    1.65    0.81
 -16   4   1    1.22    1.48
 -16   4   1   -0.30    0.63
 -16   4   1    1.67    0.58
 -15  -4   1   28.75    1.83
 -15  -4   1   29.19    2.11
 -15   4   1   25.83    2.02
 -15   4   1   31.21    3.37
 -15   4   1   26.98    1.73
 -15   4   1   27.97    1.83
 -14  -4   1    2.73    0.77
  14  -4  -1    2.33    0.55
  14  -4  -1    2.52    0.33
 -14   4   1    2.28    0.74
 -14   4   1    2.42    0.52
 -14   4   1    3.96    1.79
 -14   4   1    3.20    0.61
 -13  -4   1  116.61    5.66
  13  -4  -1  111.45    5.18
  13  -4  -1  117.02    5.39
 -13   4   1  117.78    5.68
 -13   4   1  114.18    6.91
 -13   4   1  109.41    5.37
 -13   4   1  114.10    5.45
  12  -4  -1   24.76    1.32
  12  -4  -1   26.49    1.50
 -12  -4   1   26.16    1.75
 -12   4   1   24.32    1.76
 -12   4   1   27.29    2.86
 -12   4   1   27.70    1.58
 -12   4   1   24.71    1.50
 -11  -4   1   -0.17    0.41
  11  -4  -1   -0.09    0.25
 -11  -4   1    0.27    0.24
  11  -4  -1    0.15    0.14
 -11   4   1   -0.18    0.42
 -11   4   1    0.51    1.14
 -11   4   1   -0.11    0.25
  10  -4  -1   23.00    1.18
 -10  -4   1   22.82    1.27
 -10  -4   1   25.46    1.24
 -10  -4   1   21.44    1.48
  10  -4  -1   22.51    1.30
 -10   4   1   22.40    2.38
 -10   4   1   21.90    1.54
 -10   4   1   24.80    1.26
 -10   4   1   23.23    1.33
  -9  -4   1   14.92    0.79
  -9  -4   1   13.34    1.04
   9  -4  -1   13.98    0.81
   9  -4  -1   13.16    0.86
  -9  -4   1   13.73    0.82
   9  -4  -1   13.39    0.75
  -9   4   1   14.97    1.89
   9   4  -1   13.58    0.83
  -9   4   1   13.38    0.88
  -9   4   1   14.00    1.10
   8  -4  -1    3.37    0.34
   8  -4  -1    3.68    0.30
  -8  -4   1    3.16    0.34
  -8  -4   1    3.05    0.48
   8  -4  -1    4.06    0.41
  -8   4   1    4.00    0.42
  -8   4   1    3.58    0.55
  -8   4   1    5.16    1.21
   8   4  -1    3.38    0.38
  -7  -4   1  124.58    5.68
   7  -4  -1  121.70    5.58
   7  -4  -1  120.33    5.51
  -7  -4   1  125.11    5.54
   7  -4  -1  126.11    5.57
  -7   4   1  126.64    5.75
   7   4  -1  120.95    5.54
  -7   4   1  124.31    5.51
  -7   4   1  123.91    5.59
  -7   4   1  126.02    6.36
  -6  -4   1  323.74   13.49
   6  -4  -1  303.27   13.53
   6  -4  -1  309.36   13.53
  -6  -4   1  312.65   13.49
  -6  -4   1  302.32   13.60
   6  -4  -1  303.46   13.48
  -6   4   1  312.46   13.55
   6   4  -1  304.02   13.50
  -6   4   1  302.88   14.19
  -6   4   1  311.78   13.48
  -6   4   1  291.90   13.65
  -5  -4   1   34.20    1.56
   5  -4  -1   33.09    1.61
  -5  -4   1   33.90    1.68
  -5  -4   1   35.25    1.56
   5  -4  -1   35.14    1.62
  -5  -4   1   34.05    1.54
  -5  -4   1   30.95    1.61
  -5   4   1   33.35    1.74
  -5   4   1   34.32    1.56
  -5   4   1   32.50    2.30
  -5   4   1   33.49    1.63
   5   4  -1   34.83    1.57
  -4  -4   1   42.22    1.86
  -4  -4   1   42.74    1.87
  -4  -4   1   42.23    1.88
  -4  -4   1   39.35    1.94
  -4  -4   1   42.29    1.96
   4  -4  -1   39.84    1.88
   4  -4  -1   44.06    1.94
  -4   4   1   41.60    1.94
  -4   4   1   41.72    1.88
  -4   4   1   40.71    2.02
  -3  -4   1    9.18    0.49
  -3  -4   1    8.15    0.48
  -3  -4   1    9.10    0.43
   3  -4  -1    9.10    0.89
  -3  -4   1    8.94    0.44
   3  -4  -1    8.93    0.49
   3  -4  -1    9.35    0.44
  -3  -4   1    8.87    0.42
  -3   4   1    7.64    0.76
  -3   4   1    8.70    0.50
  -3   4   1    8.89    0.44
  -3   4   1    8.24    0.47
  -3   4   1    9.31    0.56
  -3   4   1    8.94    0.45
   2  -4  -1   34.83    1.61
  -2  -4   1   35.82    1.61
   2  -4  -1   35.39    1.89
  -2  -4   1   35.19    1.60
   2  -4  -1   38.28    1.69
  -2  -4   1   35.73    1.59
   2  -4  -1   37.76    1.63
   2  -4  -1   35.87    1.59
   2  -4  -1   34.44    1.61
  -2  -4   1   35.24    1.60
  -2   4   1   34.23    1.61
  -2   4   1   36.10    1.59
  -2   4   1   34.32    1.60
   2   4  -1   36.37    1.60
  -2   4   1   35.86    1.62
  -2   4   1   36.51    1.63
   2   4  -1   35.08    1.58
   1  -4  -1   88.28    4.07
   1  -4  -1   93.16    4.04
   1  -4  -1   92.60    4.07
  -1  -4   1   94.70    4.05
   1  -4  -1   93.17    4.08
  -1  -4   1   91.73    4.05
   1  -4  -1   89.46    4.05
  -1  -4   1   92.22    4.07
  -1  -4   1   94.69    4.07
  -1   4   1   89.39    4.05
  -1   4   1   88.40    4.07
  -1   4   1   97.46    4.06
   1   4  -1   92.22    4.07
   1   4  -1   95.92    4.05
  -1   4   1   91.64    4.04
   0  -4   1   90.56    4.13
   0  -4   1   87.64    4.13
   0  -4   1   94.72    4.16
   0  -4   1   94.01    4.12
   0  -4   1   91.29    4.13
   0  -4   1   95.72    4.11
   0  -4  -1   95.57    4.10
   0   4   1   95.61    4.13
   0   4  -1   95.48    4.13
   0   4  -1   95.52    4.13
   0   4  -1   87.88    4.14
   0   4  -1  101.01    4.12
   1  -4   1   53.21    2.55
   1  -4   1   59.96    2.72
  -1  -4  -1   57.83    2.55
   1  -4   1   60.69    2.54
   1  -4   1   54.95    2.66
   1  -4   1   57.31    2.61
   1  -4   1   58.86    2.54
  -1   4  -1   58.96    2.54
  -1   4  -1   58.05    2.55
  -1   4  -1   57.08    2.59
  -1   4  -1   57.20    2.54
  -1   4  -1   54.09    2.54
  -1   4  -1   55.93    2.54
   2  -4   1   93.03    4.46
   2  -4   1  103.07    4.47
   2  -4   1   99.86    4.55
   2  -4   1  106.38    4.46
  -2   4  -1  100.46    4.54
  -2   4  -1   89.63    4.46
  -2   4  -1  110.66    4.46
  -2   4  -1  100.31    4.70
  -2   4  -1  105.33    4.58
   3  -4   1  289.55   12.27
  -3  -4  -1  269.29   12.23
  -3  -4  -1  263.09   12.23
   3  -4   1  286.36   12.40
  -3   4  -1  285.44   12.25
  -3   4  -1  285.79   12.37
  -3   4  -1  279.22   12.27
   4  -4   1    5.27    0.36
  -4  -4  -1    5.60    0.28
   4  -4   1    5.55    0.32
  -4  -4  -1    5.31    0.44
  -4  -4  -1    5.41    0.33
   4  -4   1    5.25    0.37
  -4   4  -1    5.71    0.39
  -4   4  -1    5.65    0.33
  -5  -4  -1    5.32    0.31
   5  -4   1    5.17    0.37
  -5  -4  -1    5.03    0.29
   5  -4   1    5.11    0.38
  -5  -4  -1    5.13    0.52
   5  -4   1    5.17    0.32
  -5  -4  -1    5.05    0.34
  -5   4  -1    4.93    0.41
  -5   4  -1    5.21    0.32
  -5   4  -1    5.25    0.60
   6  -4   1   23.46    1.13
   6  -4   1   21.91    1.08
  -6  -4  -1   21.63    1.24
  -6  -4  -1   20.44    1.09
   6  -4   1   22.80    1.15
  -6  -4  -1   22.64    1.08
  -6   4  -1   23.71    1.36
  -6   4  -1   22.29    1.16
  -6   4  -1   23.91    1.09
   6   4   1   22.74    1.05
  -7  -4  -1   17.81    1.11
   7  -4   1   17.45    0.91
  -7  -4  -1   19.26    0.93
   7  -4   1   18.71    0.96
   7  -4   1   17.28    0.97
  -7   4  -1   18.72    1.00
   7   4   1   18.43    0.91
  -7   4  -1   17.56    1.19
  -8  -4  -1   37.18    1.76
   8  -4   1   36.81    1.73
   8  -4   1   35.54    1.81
  -8  -4  -1   36.98    1.98
   8  -4   1   35.80    1.77
  -8   4  -1   36.42    2.04
  -8   4  -1   36.03    1.83
   8   4   1   38.84    1.75
   9  -4   1  231.81   10.50
  -9  -4  -1  232.84   10.68
   9  -4   1  235.91   10.45
   9  -4   1  235.22   10.41
  -9  -4  -1  235.31   10.45
  -9   4  -1  231.68   10.51
   9   4   1  235.40   10.44
  -9   4  -1  238.89   10.75
  -9   4  -1  243.98   11.56
  10  -4   1   20.77    1.17
 -10  -4  -1   19.54    1.11
 -10  -4  -1   19.97    1.42
  10  -4   1   19.35    1.03
 -10   4  -1   20.18    1.19
 -10   4  -1   21.29    2.28
 -10   4  -1   18.59    1.44
 -11  -4  -1   43.65    2.42
  11  -4   1   39.91    1.98
  11  -4   1   40.75    2.12
 -11   4  -1   44.63    2.46
 -11   4  -1   41.03    2.14
 -11   4  -1   40.73    3.32
 -12  -4  -1    1.47    0.59
  12  -4   1    1.59    0.37
  12  -4   1    1.69    0.25
 -12   4  -1    1.38    1.34
 -12   4  -1    1.00    0.35
 -12   4  -1    1.66    0.60
 -13  -4  -1   26.73    1.90
  13  -4   1   26.71    1.37
  13  -4   1   27.52    1.56
 -13   4  -1   23.66    1.87
 -13   4  -1   27.41    2.98
 -13   4  -1   26.57    1.58
 -14  -4  -1   -0.25    0.55
  14  -4   1    0.07    0.18
 -14   4  -1   -0.05    0.33
 -14   4  -1    0.06    0.62
 -14   4  -1    0.74    1.39
 -15  -4  -1   -0.09    0.60
 -15   4  -1   -0.41    0.33
 -15   4  -1   -0.03    1.36
 -15   4  -1   -0.23    0.59
 -16  -4  -1    1.28    0.80
 -16   4  -1    3.45    0.67
 -16   4  -1    1.54    0.79
 -16  -5   1    0.48    0.50
 -16  -5   1    0.05    0.68
 -16   5   1    0.46    0.53
 -15  -5   1    1.25    0.51
 -15  -5   1    0.44    0.65
 -15   5   1    0.87    0.51
 -15   5   1    1.54    1.41
 -15   5   1    0.49    0.64
 -15   5   1    0.13    0.38
  14  -5  -1   53.22    2.88
  14  -5  -1   55.34    2.69
 -14  -5   1   58.52    3.24
 -14   5   1   55.59    2.92
 -14   5   1   56.92    3.01
 -14   5   1   57.86    4.50
 -14   5   1   57.58    3.24
  13  -5  -1   32.99    1.79
 -13  -5   1   31.91    2.07
  13  -5  -1   29.68    1.57
 -13   5   1   32.06    3.17
 -13   5   1   30.93    1.78
 -13   5   1   30.11    1.86
 -13   5   1   30.59    2.08
 -12  -5   1    0.20    0.48
  12  -5  -1    0.25    0.17
  12  -5  -1    0.05    0.27
 -12   5   1    0.00    0.30
 -12   5   1   -0.16    0.31
 -12   5   1   -0.06    0.49
 -12   5   1    0.45    1.26
  11  -5  -1    0.36    0.15
 -11  -5   1    0.37    0.45
 -11   5   1    0.15    0.49
 -11   5   1    0.22    0.32
 -11   5   1    0.37    1.14
 -11   5   1    0.44    0.29
 -10  -5   1    0.00    0.13
 -10  -5   1    0.12    0.21
 -10  -5   1    0.31    0.41
  10  -5  -1    0.45    0.16
  10  -5  -1    0.28    0.24
 -10   5   1   -0.66    1.00
 -10   5   1    0.14    0.25
 -10   5   1    0.10    0.45
 -10   5   1    0.49    0.19
  -9  -5   1    6.21    0.50
  -9  -5   1    6.51    0.71
  -9  -5   1    6.96    0.47
   9  -5  -1    6.41    0.44
   9  -5  -1    6.40    0.55
  -9   5   1    6.62    0.59
  -9   5   1    5.80    0.73
  -9   5   1    8.02    1.66
  -8  -5   1   12.76    0.67
  -8  -5   1   11.46    0.68
  -8  -5   1   11.26    0.88
   8  -5  -1   12.00    0.74
   8  -5  -1   11.46    0.65
   8   5  -1   11.04    0.64
  -8   5   1   11.75    0.76
  -8   5   1   11.88    0.95
  -8   5   1   12.10    1.63
  -7  -5   1   93.36    4.11
   7  -5  -1   87.60    4.16
   7  -5  -1   93.63    4.10
  -7  -5   1   91.13    4.25
  -7  -5   1   92.19    4.11
   7   5  -1   92.28    4.06
  -7   5   1   90.51    4.17
  -7   5   1   89.82    4.94
  -7   5   1   92.28    4.10
  -7   5   1   89.17    4.32
   6  -5  -1   22.25    1.14
   6  -5  -1   22.98    1.15
  -6  -5   1   20.56    1.13
   6  -5  -1   22.07    1.08
  -6  -5   1   23.35    1.23
  -6  -5   1   22.46    1.08
  -6   5   1   22.10    1.16
  -6   5   1   24.08    1.32
  -6   5   1   22.37    1.08
  -5  -5   1  422.57   18.26
  -5  -5   1  416.83   18.31
   5  -5  -1  429.53   18.54
  -5  -5   1  385.78   18.34
   5  -5  -1  410.70   18.33
  -5  -5   1  432.62   18.37
   5  -5  -1  434.02   18.35
  -5   5   1  416.37   18.34
  -5   5   1  418.10   18.90
  -5   5   1  412.66   18.28
  -4  -5   1  191.23    8.48
  -4  -5   1  196.16    8.42
  -4  -5   1  193.84    8.43
  -4  -5   1  194.77    8.40
   4  -5  -1  200.11    8.49
   4  -5  -1  194.63    8.43
  -4  -5   1  190.09    8.47
  -4   5   1  184.47    8.49
  -4   5   1  196.55    8.43
  -4   5   1  189.12    8.56
  -4   5   1  183.76    8.87
  -4   5   1  188.10    8.48
  -4   5   1  191.06    8.44
  -3  -5   1    2.55    0.23
   3  -5  -1    2.85    0.25
   3  -5  -1    2.70    0.22
  -3  -5   1    1.99    0.22
  -3  -5   1    2.52    0.18
  -3  -5   1    3.21    0.17
   3  -5  -1    2.74    0.18
  -3   5   1    3.11    0.21
  -3   5   1    2.90    0.41
  -3   5   1    2.65    0.27
  -3   5   1    2.47    0.18
   2  -5  -1    0.12    0.06
   2  -5  -1    0.11    0.27
   2  -5  -1    0.19    0.07
   2  -5  -1    0.21    0.15
   2  -5  -1    0.22    0.09
   2  -5  -1    0.19    0.05
  -2  -5   1    0.21    0.07
  -2  -5   1    0.27    0.05
  -2  -5   1    0.15    0.06
  -2  -5   1    0.07    0.06
  -2   5   1    0.30    0.05
  -2   5   1    0.23    0.07
   2   5  -1    0.23    0.06
  -2   5   1    0.20    0.08
   2   5  -1    0.19    0.03
  -2   5   1    0.15    0.10
  -2   5   1    0.38    0.07
  -1  -5   1   45.55    2.09
   1  -5  -1   45.33    2.09
  -1  -5   1   45.70    2.11
   1  -5  -1   48.66    2.12
   1  -5  -1   50.91    2.09
  -1  -5   1   45.56    2.12
   1  -5  -1   47.33    2.12
  -1  -5   1   47.49    2.09
   1  -5  -1   50.47    2.11
  -1   5   1   45.23    2.11
   1   5  -1   45.68    2.11
  -1   5   1   48.31    2.07
   1   5  -1   47.97    2.09
  -1   5   1   47.40    2.10
   0  -5   1   55.53    2.52
   0  -5   1   55.78    2.55
   0  -5   1   56.62    2.50
   0  -5   1   57.58    2.53
   0  -5   1   56.92    2.51
   0  -5   1   52.70    2.52
   0   5  -1   60.21    2.49
   0   5   1   56.36    2.52
   0   5  -1   55.69    2.50
   0   5  -1   58.09    2.50
   0   5  -1   57.45    2.49
   1  -5   1  272.29   12.72
   1  -5   1  309.47   12.76
   1  -5   1  263.37   12.69
   1  -5   1  294.61   12.60
   1  -5   1  282.42   12.66
  -1  -5  -1  293.58   12.66
   1  -5   1  300.08   12.68
  -1   5  -1  281.05   12.61
  -1   5  -1  291.69   12.76
  -1   5  -1  289.54   13.43
  -1   5  -1  274.23   12.63
  -1   5  -1  303.33   12.66
   2  -5   1   74.59    3.47
   2  -5   1   76.65    3.36
   2  -5   1   74.33    3.37
   2  -5   1   77.92    3.38
  -2   5  -1   73.32    3.38
  -2   5  -1   76.61    3.36
  -2   5  -1   73.43    3.44
  -2   5  -1   78.18    3.51
  -2   5  -1   76.06    3.45
   3  -5   1   76.29    3.34
   3  -5   1   73.74    3.31
  -3   5  -1   72.34    3.33
  -3   5  -1   71.27    3.43
  -3   5  -1   77.76    3.31
  -4  -5  -1    8.03    0.53
   4  -5   1    8.54    0.51
   4  -5   1    8.58    0.46
   4  -5   1    7.66    0.50
  -4  -5  -1    8.26    0.47
  -4   5  -1    8.81    0.46
  -4   5  -1    9.15    0.53
  -4   5  -1    9.25    1.18
   5  -5   1   77.58    3.50
  -5  -5  -1   77.57    3.58
  -5  -5  -1   75.93    3.50
  -5  -5  -1   76.95    3.45
   5  -5   1   75.41    3.54
  -5  -5  -1   80.82    3.46
   5  -5   1   79.90    3.54
  -5   5  -1   80.63    3.51
  -5   5  -1   77.76    3.55
  -5   5  -1   75.86    4.11
  -5   5  -1   81.55    3.71
   6  -5   1    8.08    0.56
  -6  -5  -1    9.99    0.50
   6  -5   1    8.73    0.50
  -6  -5  -1    8.78    0.51
   6  -5   1    8.47    0.55
  -6  -5  -1    9.23    0.67
  -6   5  -1    8.72    1.25
  -6   5  -1    9.94    0.52
  -6   5  -1    8.77    0.79
  -6   5  -1    8.85    0.59
   7  -5   1    9.63    0.55
  -7  -5  -1    9.66    0.75
   7  -5   1    9.75    0.63
   7  -5   1   10.11    0.61
  -7  -5  -1    9.20    0.55
  -7   5  -1    9.97    0.56
  -7   5  -1   10.19    1.37
  -7   5  -1    9.72    0.64
  -7   5  -1   11.10    0.87
   8  -5   1    7.87    0.49
   8  -5   1    7.79    0.58
  -8  -5  -1    8.73    0.76
  -8  -5  -1    8.26    0.52
  -8   5  -1    8.34    0.84
  -8   5  -1    7.47    0.60
  -8   5  -1    7.55    1.44
   9  -5   1   -0.01    0.19
   9  -5   1    0.06    0.12
  -9  -5  -1   -0.34    0.33
  -9  -5  -1   -0.08    0.14
  -9   5  -1    0.51    0.45
  -9   5  -1    0.28    0.24
  -9   5  -1   -0.38    0.95
  10  -5   1   88.64    4.08
 -10  -5  -1   85.69    4.29
  10  -5   1   88.32    3.97
 -10   5  -1   85.20    4.09
 -10   5  -1   88.35    5.25
 -10   5  -1   86.88    4.35
  11  -5   1   44.59    2.16
 -11  -5  -1   44.09    2.54
  11  -5   1   46.75    2.30
 -11   5  -1   47.57    3.59
 -11   5  -1   44.32    2.31
 -11   5  -1   44.84    2.59
  12  -5   1    1.15    0.35
  12  -5   1    0.73    0.20
 -12  -5  -1    0.95    0.53
 -12   5  -1    0.19    1.24
 -12   5  -1    0.56    0.32
 -12   5  -1    0.77    0.57
 -13  -5  -1    8.66    1.07
  13  -5   1    7.33    0.56
  13  -5   1    7.54    0.75
 -13   5  -1    9.16    2.15
 -13   5  -1    7.90    1.09
 -13   5  -1    7.25    0.78
  14  -5   1    7.79    0.60
 -14  -5  -1    8.43    1.13
 -14   5  -1    8.08    0.86
 -14   5  -1    9.77    2.37
 -14   5  -1    8.76    1.18
 -15  -5  -1    4.55    0.98
 -15   5  -1    4.55    0.70
 -15   5  -1    4.93    2.06
 -15   5  -1    3.68    0.92
 -15   5  -1    3.76    0.64
 -16  -5  -1   25.50    2.13
 -16   5  -1   21.07    2.00
 -16   5  -1   28.31    1.81
 -16  -6   1   -0.19    0.44
 -16  -6   1   -0.01    0.70
 -16   6   1   -0.42    0.45
 -15  -6   1    0.11    0.43
 -15  -6   1   -0.47    0.60
 -15   6   1   -0.80    0.55
 -15   6   1    1.55    1.39
 -15   6   1    0.34    0.46
 -15   6   1   -0.18    0.37
  14  -6  -1    3.73    0.57
 -14  -6   1    3.32    0.58
  14  -6  -1    3.11    0.38
 -14  -6   1    2.26    0.73
 -14   6   1    3.02    0.62
 -14   6   1    2.99    0.79
 -14   6   1    3.16    1.55
 -14   6   1    2.23    0.52
 -13  -6   1    0.27    0.53
  13  -6  -1    0.55    0.21
  13  -6  -1    0.67    0.33
 -13   6   1    0.86    0.44
 -13   6   1    0.62    0.37
 -13   6   1    1.19    1.31
 -13   6   1    0.76    0.58
 -12  -6   1   49.92    2.68
  12  -6  -1   47.31    2.42
  12  -6  -1   47.72    2.26
 -12   6   1   45.73    2.68
 -12   6   1   44.58    2.48
 -12   6   1   46.25    2.43
 -12   6   1   46.11    3.70
 -11  -6   1   66.10    3.38
  11  -6  -1   64.16    3.03
  11  -6  -1   66.68    3.18
 -11   6   1   64.35    4.41
 -11   6   1   62.47    3.40
 -11   6   1   65.64    3.18
 -11   6   1   65.78    3.24
  10  -6  -1   25.91    1.33
 -10  -6   1   26.67    1.65
  10  -6  -1   26.87    1.46
 -10   6   1   27.40    1.54
 -10   6   1   26.71    1.71
 -10   6   1   24.72    1.46
 -10   6   1   27.41    1.42
 -10   6   1   25.63    2.55
  -9  -6   1    8.75    0.61
   9  -6  -1    9.41    0.57
  -9  -6   1    9.31    0.58
   9  -6  -1    8.37    0.66
  -9  -6   1    8.33    0.85
  -9   6   1   11.94    1.88
  -9   6   1    9.90    0.73
  -9   6   1   10.07    0.94
  -9   6   1    9.34    0.75
  -8  -6   1    0.06    0.13
  -8  -6   1    0.09    0.10
  -8  -6   1    0.17    0.30
   8  -6  -1    0.28    0.12
   8  -6  -1    0.01    0.18
  -8   6   1    0.06    0.21
  -8   6   1    0.08    0.36
  -8   6   1    0.35    0.20
  -8   6   1    0.14    0.10
   7  -6  -1   95.12    4.39
  -7  -6   1   95.44    4.33
  -7  -6   1   96.53    4.47
  -7  -6   1   99.51    4.33
   7  -6  -1   98.36    4.33
  -7   6   1   94.06    4.40
  -7   6   1   98.78    4.56
  -7   6   1   94.17    4.32
  -6  -6   1  318.19   15.65
   6  -6  -1  364.29   15.67
   6  -6  -1  355.58   15.61
  -6  -6   1  352.82   15.71
  -6  -6   1  364.89   15.60
  -6  -6   1  385.86   15.61
  -6   6   1  352.40   15.79
  -6   6   1  345.08   15.67
  -6   6   1  349.76   15.70
  -6   6   1  365.68   15.61
  -6   6   1  355.54   15.61
  -6   6   1  360.20   16.32
  -5  -6   1   87.36    4.05
  -5  -6   1   91.89    3.97
  -5  -6   1   92.03    3.96
  -5  -6   1   89.08    3.95
  -5  -6   1   84.97    4.04
  -5  -6   1   89.02    3.98
   5  -6  -1   92.88    3.99
   5  -6  -1   89.42    4.03
  -5   6   1   91.51    3.98
  -5   6   1   87.76    4.04
  -5   6   1   85.83    4.54
  -5   6   1   89.55    3.99
   4  -6  -1   43.23    1.99
   4  -6  -1   41.47    1.96
  -4  -6   1   42.34    1.89
  -4  -6   1   42.28    1.97
   4  -6  -1   44.76    1.93
  -4  -6   1   41.69    1.97
  -4   6   1   43.99    1.93
  -4   6   1   43.79    2.08
  -4   6   1   41.89    1.94
  -4   6   1   39.89    2.24
  -4   6   1   41.74    2.01
  -3  -6   1   30.21    1.35
   3  -6  -1   30.10    1.40
   3  -6  -1   31.37    1.35
  -3  -6   1   29.33    1.36
   3  -6  -1   26.97    1.37
  -3   6   1   30.81    1.34
  -3   6   1   28.30    1.36
  -3   6   1   29.51    1.38
  -3   6   1   27.77    1.40
  -2  -6   1   14.34    0.67
   2  -6  -1   14.78    0.72
  -2  -6   1   13.52    0.66
   2  -6  -1   15.36    0.68
   2  -6  -1   15.08    0.81
  -2  -6   1   13.18    0.66
   2  -6  -1   14.80    0.72
  -2  -6   1   13.54    0.69
   2  -6  -1   13.43    0.69
   2  -6  -1   15.37    0.91
  -2   6   1   15.09    0.66
   2   6  -1   14.38    0.70
  -2   6   1   15.27    0.71
  -2   6   1   14.06    0.70
  -2   6   1   14.18    0.69
  -2   6   1   14.07    0.68
   1  -6  -1  155.48    6.18
   1  -6  -1  131.19    6.18
   1  -6  -1  142.67    6.21
  -1  -6   1  137.99    6.18
  -1  -6   1  136.70    6.21
  -1  -6   1  137.20    6.18
   1  -6  -1  143.68    6.22
   1  -6  -1  152.42    6.20
  -1  -6   1  135.38    6.19
   1   6  -1  137.91    6.21
  -1   6   1  137.89    6.21
  -1   6   1  138.46    6.21
   1   6  -1  146.03    6.19
   0  -6   1   68.86    2.93
   0  -6   1   67.65    2.99
   0  -6   1   62.48    2.94
   0  -6   1   68.06    2.93
   0   6  -1   65.67    2.93
   0   6  -1   65.17    2.96
   1  -6   1   58.90    2.76
   1  -6   1   57.78    2.77
   1  -6   1   62.27    2.68
   1  -6   1   64.18    2.68
   1  -6   1   63.16    2.80
   1  -6   1   55.82    2.68
  -1   6  -1   59.89    2.67
  -1   6  -1   62.04    2.67
  -1   6  -1   57.66    2.69
  -1   6  -1   58.98    2.65
  -1   6  -1   59.31    2.70
   2  -6   1  146.04    6.45
   2  -6   1  138.20    6.45
   2  -6   1  143.34    6.56
   2  -6   1  153.93    6.44
  -2   6  -1  144.92    6.51
  -2   6  -1  155.84    6.44
  -2   6  -1  140.85    6.45
   3  -6   1  113.18    5.24
   3  -6   1  120.05    5.22
   3  -6   1  119.96    5.25
  -3   6  -1  124.92    5.23
  -3   6  -1  115.49    5.34
  -3   6  -1  117.68    5.37
  -3   6  -1  114.63    5.24
   4  -6   1    9.25    0.54
  -4  -6  -1    8.76    0.48
  -4  -6  -1    9.24    0.50
   4  -6   1    9.75    0.49
   4  -6   1    8.45    0.52
  -4   6  -1    7.21    0.66
  -4   6  -1    9.07    1.21
  -4   6  -1    9.23    0.49
  -4   6  -1    8.99    0.55
  -5  -6  -1    3.04    0.26
  -5  -6  -1    3.26    0.34
   5  -6   1    3.42    0.26
  -5  -6  -1    3.07    0.20
   5  -6   1    3.37    0.31
  -5   6  -1    3.32    0.34
  -5   6  -1    3.17    0.25
  -5   6  -1    2.52    0.43
  -5   6  -1    4.04    0.99
  -6  -6  -1   79.55    3.80
   6  -6   1   86.61    3.87
  -6  -6  -1   79.27    3.90
   6  -6   1   85.68    3.81
  -6  -6  -1   85.79    3.77
  -6   6  -1   90.72    3.83
  -6   6  -1   85.59    4.04
  -6   6  -1   85.60    3.88
  -7  -6  -1   44.02    2.32
  -7  -6  -1   48.74    2.17
  -7  -6  -1   42.46    2.17
   7  -6   1   49.86    2.19
   7  -6   1   46.34    2.25
  -7   6  -1   47.36    2.45
  -7   6  -1   51.31    2.20
  -7   6  -1   45.95    2.26
   8  -6   1   16.01    0.92
  -8  -6  -1   14.70    1.06
  -8  -6  -1   15.52    0.83
   8  -6   1   15.59    0.82
  -8   6  -1   15.05    1.73
  -8   6  -1   16.37    0.94
  -8   6  -1   14.33    1.14
  -9  -6  -1   11.96    0.73
  -9  -6  -1   12.30    1.01
   9  -6   1   12.82    0.71
   9  -6   1   12.34    0.82
  -9   6  -1   14.62    1.15
  -9   6  -1   10.70    1.79
  -9   6  -1   12.38    0.85
  10  -6   1   14.12    0.83
  10  -6   1   15.67    0.96
 -10  -6  -1   15.05    1.20
 -10   6  -1   14.13    2.07
 -10   6  -1   15.37    0.99
 -10   6  -1   15.54    1.26
  11  -6   1   12.45    0.89
 -11  -6  -1   11.83    1.14
  11  -6   1   11.87    0.73
 -11   6  -1   12.63    2.08
 -11   6  -1   12.84    1.21
 -11   6  -1   11.73    0.90
  12  -6   1    2.00    0.29
  12  -6   1    2.23    0.42
 -12  -6  -1    2.09    0.64
 -12   6  -1    1.84    0.65
 -12   6  -1    0.65    1.29
 -12   6  -1    1.27    0.38
  13  -6   1    1.68    0.28
 -13  -6  -1    2.14    0.69
  13  -6   1    2.12    0.46
 -13   6  -1    1.70    0.43
 -13   6  -1    1.74    1.50
 -13   6  -1    2.57    0.74
  14  -6   1    1.75    0.30
  14  -6   1    1.54    0.44
 -14  -6  -1    1.94    0.73
 -14   6  -1    1.97    0.49
 -14   6  -1    3.17    1.73
 -14   6  -1    1.29    0.67
 -15  -6  -1    7.24    1.16
 -15   6  -1    7.03    1.12
 -15   6  -1   10.90    2.51
 -15   6  -1    9.58    1.01
 -16  -6  -1    0.46    0.76
 -16   6  -1    1.61    0.60
 -16   6  -1    1.47    0.81
 -16  -7   1    4.01    0.76
 -16  -7   1    3.58    0.96
 -16   7   1    2.81    0.71
 -15  -7   1   13.61    1.53
 -15  -7   1   15.01    1.25
  15  -7  -1   13.73    1.22
 -15   7   1   15.60    1.33
 -15   7   1   16.32    2.53
  14  -7  -1   -0.04    0.17
 -14  -7   1   -0.89    0.49
 -14  -7   1    0.09    0.35
  14  -7  -1   -0.15    0.30
 -14   7   1    1.83    1.29
 -14   7   1   -0.24    0.38
 -14   7   1   -0.65    0.55
 -14   7   1   -0.20    0.33
  13  -7  -1   35.13    1.76
 -13  -7   1   34.88    2.22
  13  -7  -1   36.13    1.96
 -13   7   1   37.18    2.28
 -13   7   1   33.85    2.02
 -13   7   1   32.88    3.19
 -13   7   1   33.35    1.94
 -12  -7   1   37.52    2.23
  12  -7  -1   36.16    1.81
  12  -7  -1   36.49    1.97
 -12   7   1   36.23    2.05
 -12   7   1   38.68    2.27
 -12   7   1   34.02    1.97
 -12   7   1   36.19    3.21
 -11  -7   1   16.71    1.33
  11  -7  -1   16.52    1.09
  11  -7  -1   16.48    0.94
 -11   7   1   16.73    1.36
 -11   7   1   16.48    1.11
 -11   7   1   17.23    1.18
 -11   7   1   19.42    2.29
  10  -7  -1   58.51    2.78
  10  -7  -1   60.18    2.90
 -10  -7   1   61.01    3.07
 -10   7   1   59.47    3.99
 -10   7   1   59.80    3.14
 -10   7   1   59.73    2.91
 -10   7   1   59.01    2.97
  -9  -7   1    3.73    0.56
   9  -7  -1    3.45    0.34
   9  -7  -1    3.26    0.42
  -9  -7   1    3.58    0.39
  -9   7   1    4.61    0.40
  -9   7   1    3.77    0.49
  -9   7   1    2.96    0.59
  -9   7   1    4.02    0.47
  -9   7   1    4.88    1.37
  -8  -7   1   25.44    1.43
   8  -7  -1   25.90    1.32
  -8  -7   1   24.99    1.24
   8  -7  -1   24.55    1.22
  -8   7   1   24.61    1.22
  -8   7   1   24.29    1.37
  -8   7   1   25.21    1.34
  -8   7   1   23.47    2.16
  -8   7   1   25.23    1.52
  -8   7   1   23.10    1.22
   7  -7  -1    8.59    0.49
   7  -7  -1    8.86    0.57
  -7  -7   1    9.47    0.69
  -7  -7   1    7.88    0.48
  -7  -7   1    8.93    0.49
  -7  -7   1    7.39    0.55
  -7   7   1    6.84    0.73
  -7   7   1    7.70    1.25
  -7   7   1    8.17    0.48
  -7   7   1    7.42    0.62
  -7   7   1    7.56    0.49
  -7   7   1    7.90    0.59
   6  -7  -1   15.87    0.86
  -6  -7   1   15.56    0.78
  -6  -7   1   14.32    0.86
  -6  -7   1   16.02    0.79
  -6  -7   1   16.54    0.92
   6  -7  -1   16.59    0.80
  -6   7   1   14.60    1.40
  -6   7   1   15.74    0.81
  -6   7   1   14.82    0.91
  -6   7   1   15.85    0.88
  -6   7   1   15.68    0.79
  -6   7   1   16.10    1.02
  -5  -7   1  209.29    9.04
  -5  -7   1  203.27    9.10
   5  -7  -1  212.88    9.05
  -5  -7   1  204.98    9.11
  -5  -7   1  208.16    9.01
  -5   7   1  197.59    9.42
  -5   7   1  205.51    9.05
  -5   7   1  202.70    9.06
  -4  -7   1  158.55    6.66
   4  -7  -1  147.53    6.71
  -4  -7   1  148.43    6.69
  -4  -7   1  150.80    6.68
   4  -7  -1  149.57    6.67
  -4  -7   1  150.55    6.70
  -4   7   1  149.75    6.71
  -4   7   1  151.88    6.74
  -4   7   1  152.33    6.69
  -4   7   1  153.66    6.67
  -3  -7   1   52.79    2.36
   3  -7  -1   54.14    2.34
   3  -7  -1   55.82    2.40
   3  -7  -1   49.41    2.36
  -3  -7   1   54.24    2.32
  -3  -7   1   49.62    2.33
  -3  -7   1   49.90    2.32
  -3   7   1   48.83    2.35
  -3   7   1   55.20    2.33
  -3   7   1   50.76    2.36
  -3   7   1   53.46    2.37
  -3   7   1   50.97    2.39
  -2  -7   1   27.78    1.17
   2  -7  -1   28.16    1.25
   2  -7  -1   24.97    1.20
  -2  -7   1   25.60    1.17
   2  -7  -1   27.67    1.19
   2  -7  -1   25.81    1.24
   2  -7  -1   25.85    1.32
  -2  -7   1   21.64    1.20
   2  -7  -1   25.73    1.32
   2  -7  -1   26.81    1.24
   2   7  -1   24.48    1.21
  -2   7   1   25.97    1.20
  -2   7   1   27.29    1.21
  -2   7   1   25.03    1.21
   1  -7  -1   16.40    0.75
  -1  -7   1   12.62    0.69
   1  -7  -1   16.94    0.73
  -1  -7   1   14.28    0.74
   1  -7  -1   15.79    0.79
  -1  -7   1   13.90    0.72
   1  -7  -1   15.11    0.76
   1  -7  -1   16.24    0.70
   1  -7  -1   14.50    0.71
  -1   7   1   14.98    0.74
   1   7  -1   15.12    0.69
   1   7  -1   14.42    0.73
  -1   7   1   15.72    0.70
   0  -7   1   86.78    3.89
   0  -7   1   89.77    3.85
   0  -7   1   81.22    3.83
   0  -7   1   88.91    3.82
   0  -7   1   89.51    3.82
   0   7   1   87.34    3.85
   0   7  -1   84.60    3.81
   0   7  -1   84.40    3.85
   1  -7   1  312.72   13.71
   1  -7   1  323.64   13.62
  -1  -7  -1  265.01   13.60
   1  -7   1  309.66   13.63
   1  -7   1  323.34   13.63
  -1   7  -1  326.92   13.61
  -1   7  -1  332.42   13.64
  -1   7  -1  313.88   13.73
  -1   7  -1  293.15   13.73
   2  -7   1    0.07    0.07
   2  -7   1    0.18    0.11
   2  -7   1    0.03    0.11
  -2  -7  -1   -0.08    0.08
  -2   7  -1   -0.08    0.20
  -2   7  -1    0.26    0.13
  -2   7  -1    0.19    0.10
  -2   7  -1    0.14    0.13
  -2   7  -1    0.10    0.06
   3  -7   1    4.76    0.30
   3  -7   1    4.69    0.35
   3  -7   1    4.09    0.32
  -3   7  -1    4.52    0.34
  -3   7  -1    4.60    0.47
  -3   7  -1    4.87    0.36
  -3   7  -1    5.11    0.31
   4  -7   1    2.18    0.20
  -4   7  -1    2.70    0.38
  -4   7  -1    1.97    0.37
  -4   7  -1    2.09    0.70
  -4   7  -1    2.31    0.21
  -4   7  -1    2.44    0.24
  -5  -7  -1    8.05    0.53
   5  -7   1    8.57    0.48
   5  -7   1    8.08    0.53
  -5  -7  -1    8.07    0.48
  -5   7  -1    8.69    0.55
  -5   7  -1    8.61    1.14
  -5   7  -1    8.48    0.71
  -5   7  -1    9.25    0.49
   6  -7   1   32.28    1.51
   6  -7   1   31.33    1.56
  -6  -7  -1   31.34    1.59
  -6  -7  -1   29.29    1.49
  -6  -7  -1   31.94    1.46
  -6   7  -1   31.55    2.24
  -6   7  -1   31.04    1.57
  -6   7  -1   34.44    1.52
  -6   7  -1   33.93    1.76
  -7  -7  -1   52.96    2.63
   7  -7   1   53.99    2.57
  -7  -7  -1   54.48    2.47
  -7  -7  -1   50.54    2.49
   7  -7   1   54.48    2.51
  -7   7  -1   60.21    2.52
  -7   7  -1   54.56    2.77
  -7   7  -1   53.52    2.58
  -8  -7  -1    4.07    0.55
   8  -7   1    4.31    0.46
   8  -7   1    4.99    0.37
  -8  -7  -1    4.44    0.37
  -8   7  -1    5.15    0.39
  -8   7  -1    5.00    0.51
  -8   7  -1    5.11    0.71
  -8   7  -1    5.21    1.25
   9  -7   1   44.10    2.19
   9  -7   1   42.95    2.08
  -9  -7  -1   45.67    2.35
  -9   7  -1   42.66    2.44
  -9   7  -1   44.65    2.20
  -9   7  -1   43.34    3.23
  10  -7   1    4.05    0.48
 -10  -7  -1    4.02    0.64
  10  -7   1    4.06    0.37
 -10   7  -1    3.79    0.68
 -10   7  -1    2.97    0.44
 -10   7  -1    4.67    1.47
  11  -7   1   28.28    1.53
 -11  -7  -1   25.75    1.74
  11  -7   1   24.94    1.36
 -11   7  -1   27.20    2.76
 -11   7  -1   30.06    1.88
 -11   7  -1   26.50    1.54
  12  -7   1   28.87    1.55
 -12  -7  -1   32.40    2.02
  12  -7   1   31.82    1.73
 -12   7  -1   29.36    1.73
 -12   7  -1   31.26    3.05
 -12   7  -1   32.38    2.06
 -13  -7  -1    0.17    0.52
  13  -7   1    0.61    0.34
  13  -7   1    0.14    0.18
 -13   7  -1   -0.15    0.53
 -13   7  -1    0.65    1.26
 -13   7  -1   -0.23    0.32
  14  -7   1    5.02    0.65
 -14  -7  -1    2.91    0.80
 -14   7  -1    4.15    0.91
 -14   7  -1    4.25    1.75
 -14   7  -1    4.19    0.68
 -14   7  -1    3.33    0.59
 -15  -7  -1   31.79    2.29
 -15   7  -1   30.24    3.35
 -15   7  -1   30.64    1.96
 -15   7  -1   30.78    2.23
 -16  -7  -1   23.01    2.01
 -16   7  -1   17.34    1.80
 -16   7  -1   23.78    1.67
 -16  -8   1   13.92    1.63
 -16  -8   1   20.35    1.54
 -16   8   1   18.07    1.50
 -15  -8   1    1.65    0.77
  15  -8  -1    1.73    0.51
 -15  -8   1    2.33    0.60
 -15   8   1    5.06    1.54
 -15   8   1    0.87    0.57
 -14  -8   1    2.84    0.57
 -14  -8   1    2.98    0.79
  14  -8  -1    3.01    0.55
  14  -8  -1    2.79    0.37
 -14   8   1    2.50    0.53
 -14   8   1    4.21    1.55
 -14   8   1    2.72    0.63
  13  -8  -1    0.17    0.17
  13  -8  -1   -0.01    0.28
 -13  -8   1    0.01    0.51
 -13   8   1   -0.21    0.51
 -13   8   1    0.17    0.21
 -13   8   1    0.84    1.08
 -13   8   1   -0.18    0.29
 -13   8   1    0.06    0.39
 -12  -8   1   88.71    4.43
  12  -8  -1   83.75    4.04
  12  -8  -1   89.71    4.22
 -12   8   1   91.97    4.49
 -12   8   1   80.36    4.18
 -12   8   1   89.00    4.02
 -12   8   1   90.11    4.30
 -12   8   1   88.66    5.47
 -11  -8   1   19.30    1.40
  11  -8  -1   19.60    1.05
  11  -8  -1   19.81    1.20
 -11   8   1   19.54    1.04
 -11   8   1   19.76    1.48
 -11   8   1   18.01    2.22
 -11   8   1   18.25    1.20
 -11   8   1   17.57    1.25
  10  -8  -1    0.09    0.24
  10  -8  -1    0.07    0.13
 -10  -8   1    0.35    0.39
 -10   8   1    0.17    0.96
 -10   8   1    0.08    0.26
 -10   8   1    0.26    0.44
 -10   8   1    0.11    0.16
 -10   8   1    0.63    0.34
   9  -8  -1   10.86    0.77
  -9  -8   1    9.97    0.92
   9  -8  -1   11.16    0.66
  -9   8   1   11.26    0.70
  -9   8   1   11.63    0.67
  -9   8   1   11.05    0.85
  -9   8   1   10.04    0.79
  -9   8   1   11.56    1.02
  -9   8   1   10.77    1.68
  -8  -8   1  118.27    5.30
   8  -8  -1  117.62    5.39
   8  -8  -1  115.89    5.30
  -8  -8   1  114.92    5.46
  -8   8   1  122.40    5.57
  -8   8   1  123.08    5.36
  -8   8   1  121.08    5.45
  -8   8   1  116.90    5.30
  -8   8   1  115.68    5.39
  -8   8   1  113.29    6.13
  -8   8   1  120.93    5.30
   7  -8  -1    5.10    0.45
  -7  -8   1    5.02    0.56
   7  -8  -1    5.49    0.38
  -7  -8   1    4.96    0.37
  -7  -8   1    5.09    0.45
  -7   8   1    5.56    0.63
  -7   8   1    6.92    1.14
  -7   8   1    6.16    0.54
  -7   8   1    5.83    0.40
  -7   8   1    5.68    0.38
  -6  -8   1   72.51    3.72
  -6  -8   1   80.31    3.75
   6  -8  -1   84.90    3.67
  -6  -8   1   82.85    3.63
  -6  -8   1   83.09    3.65
  -6   8   1   82.77    3.77
  -6   8   1   85.73    3.67
  -6   8   1   79.06    4.09
  -6   8   1   82.78    3.85
  -6   8   1   80.91    3.68
  -5  -8   1   53.95    2.55
  -5  -8   1   53.48    2.55
  -5  -8   1   56.00    2.46
  -5  -8   1   57.48    2.49
   5  -8  -1   56.34    2.51
   5  -8  -1   52.76    2.55
  -5   8   1   57.14    2.51
  -5   8   1   54.68    2.59
  -5   8   1   55.76    2.56
  -5   8   1   54.90    2.53
  -4  -8   1    4.93    0.37
  -4  -8   1    5.48    0.37
   4  -8  -1    5.37    0.38
  -4  -8   1    5.26    0.30
   4  -8  -1    5.56    0.33
  -4   8   1    5.22    0.35
  -4   8   1    5.44    0.40
  -4   8   1    5.31    0.44
  -4   8   1    5.87    0.32
  -4   8   1    5.21    0.35
  -3  -8   1   84.67    3.69
  -3  -8   1   82.47    3.68
  -3  -8   1   86.62    3.69
   3  -8  -1   78.61    3.72
   3  -8  -1   84.26    3.70
  -3   8   1   81.63    3.70
  -3   8   1   79.74    3.73
  -3   8   1   81.81    3.72
  -3   8   1   85.66    3.74
  -3   8   1   87.52    3.69
  -2  -8   1   99.39    4.34
  -2  -8   1  100.00    4.34
   2  -8  -1  103.57    4.36
  -2  -8   1  100.42    4.33
   2  -8  -1   98.64    4.39
   2  -8  -1   92.80    4.37
   2  -8  -1   99.22    4.48
   2   8  -1   97.68    4.38
  -2   8   1   91.82    4.36
  -2   8   1   96.26    4.39
  -2   8   1  104.31    4.35
   1  -8  -1   25.86    1.23
  -1  -8   1   23.19    1.21
   1  -8  -1   26.47    1.29
   1  -8  -1   29.15    1.18
   1  -8  -1   25.99    1.19
   1  -8  -1   28.64    1.22
  -1  -8   1   26.39    1.24
  -1  -8   1   23.92    1.18
   1   8  -1   26.19    1.16
  -1   8   1   26.75    1.18
  -1   8   1   25.22    1.18
   1   8  -1   26.05    1.23
  -1   8   1   25.14    1.22
   0  -8   1   36.97    1.66
   0  -8   1   37.50    1.63
   0  -8   1   38.18    1.73
   0  -8  -1   36.13    1.61
   0  -8  -1   35.69    1.60
   0  -8   1   33.72    1.65
   0   8  -1   35.95    1.62
   0   8  -1   37.09    1.67
   0   8   1   34.57    1.66
   1  -8   1  117.59    5.30
   1  -8   1  121.43    5.29
   1  -8   1  127.20    5.29
   1  -8   1  116.19    5.39
   1   8   1  119.86    5.30
  -1   8  -1  116.66    5.31
  -1   8  -1  110.17    5.27
  -1   8  -1  127.72    5.26
   2  -8   1   21.87    0.98
   2  -8   1   19.17    1.00
   2  -8   1   21.35    1.19
  -2   8  -1   21.03    1.06
  -2   8  -1   20.61    0.97
  -2   8  -1   20.00    1.00
  -2   8  -1   19.30    0.97
  -2   8  -1   20.33    1.01
  -2   8  -1   21.19    0.97
   3  -8   1    5.78    0.40
   3  -8   1    5.97    0.36
  -3  -8  -1    6.20    0.29
  -3   8  -1    6.67    0.41
  -3   8  -1    5.59    0.39
  -3   8  -1    5.70    0.53
  -3   8  -1    6.39    0.37
   4  -8   1  191.02    9.08
   4  -8   1  203.38    9.05
  -4   8  -1  204.22    9.08
  -4   8  -1  207.17    9.08
  -4   8  -1  207.38    9.19
  -4   8  -1  220.07    9.06
  -5  -8  -1    0.55    0.16
   5  -8   1    0.61    0.13
  -5  -8  -1    1.03    0.15
   5  -8   1    0.24    0.12
  -5   8  -1    0.49    0.15
  -5   8  -1    0.44    0.12
  -5   8  -1    0.40    0.28
  -5   8  -1    0.65    0.28
  -5   8  -1    0.76    0.57
  -6  -8  -1   14.66    0.77
  -6  -8  -1   17.20    0.71
  -6  -8  -1   15.31    0.86
   6  -8   1   14.31    0.77
   6  -8   1   14.28    0.83
  -6   8  -1   11.72    0.80
  -6   8  -1   15.13    0.78
  -6   8  -1   15.20    1.47
  -6   8  -1   13.96    1.01
  -7  -8  -1   10.31    0.76
  -7  -8  -1    9.65    0.59
   7  -8   1   10.30    0.68
   7  -8   1    9.79    0.60
  -7  -8  -1   11.42    0.57
  -7   8  -1   10.24    0.91
  -7   8  -1    9.53    1.43
  -7   8  -1   10.53    0.61
  -7   8  -1   11.91    0.72
   8  -8   1  384.34   16.59
  -8  -8  -1  376.82   16.48
   8  -8   1  370.49   16.49
  -8  -8  -1  361.23   16.65
  -8   8  -1  376.12   16.78
  -8   8  -1  392.37   16.51
  -8   8  -1  360.44   17.43
  -8   8  -1  378.33   16.59
  -9  -8  -1    8.03    0.81
   9  -8   1    6.73    0.59
   9  -8   1    6.15    0.47
  -9   8  -1    8.50    1.67
  -9   8  -1    6.88    0.63
  -9   8  -1    7.17    0.86
  10  -8   1    8.92    0.60
  10  -8   1   10.33    0.75
 -10  -8  -1    9.88    0.95
 -10   8  -1    7.94    0.74
 -10   8  -1    8.79    0.99
 -10   8  -1   12.56    2.06
  11  -8   1    5.96    0.50
 -11  -8  -1    7.36    0.88
  11  -8   1    6.61    0.65
 -11   8  -1    6.52    0.94
 -11   8  -1    6.14    0.66
 -11   8  -1    7.95    1.82
 -12  -8  -1    1.50    0.61
  12  -8   1    2.08    0.43
  12  -8   1    1.89    0.30
 -12   8  -1    2.32    1.34
 -12   8  -1    2.13    0.67
 -12   8  -1    1.28    0.39
  13  -8   1    1.66    0.29
 -13  -8  -1    1.37    0.63
  13  -8   1    2.55    0.48
 -13   8  -1    1.75    0.66
 -13   8  -1    2.11    0.50
 -13   8  -1    4.04    1.55
 -13   8  -1    1.25    0.42
 -14  -8  -1   37.35    2.49
  14  -8   1   39.05    2.16
 -14   8  -1   38.20    2.18
 -14   8  -1   36.71    2.22
 -14   8  -1   38.53    3.57
 -14   8  -1   41.45    2.53
 -15  -8  -1    3.07    0.91
 -15   8  -1    3.89    0.71
 -15   8  -1    3.89    0.90
  15  -9  -1   47.86    2.76
 -15  -9   1   52.19    2.88
 -15  -9   1   45.93    3.05
 -15   9   1   51.62    2.87
 -15   9   1   59.96    4.17
  14  -9  -1    7.72    0.81
 -14  -9   1    7.96    0.91
 -14  -9   1    6.50    1.06
  14  -9  -1    6.85    0.62
 -14   9   1    6.00    0.83
 -13  -9   1   28.82    1.79
  13  -9  -1   28.75    1.57
  13  -9  -1   31.91    1.79
 -13  -9   1   29.82    2.02
 -13   9   1   32.11    1.87
 -13   9   1   31.30    1.56
 -13   9   1   33.47    2.94
 -13   9   1   28.29    1.75
 -12  -9   1    0.48    0.49
  12  -9  -1    0.90    0.37
  12  -9  -1    1.06    0.25
 -12   9   1    0.91    0.25
 -12   9   1    2.09    1.10
 -12   9   1    1.22    0.46
 -12   9   1    0.71    0.36
  11  -9  -1   17.50    1.01
  11  -9  -1   18.07    1.16
 -11  -9   1   18.11    1.36
 -11   9   1   16.78    1.15
 -11   9   1   19.91    1.27
 -11   9   1   18.55    1.00
 -11   9   1   18.36    2.15
 -11   9   1   18.09    1.43
  10  -9  -1    9.04    0.72
  10  -9  -1    8.64    0.58
 -10  -9   1    8.03    0.89
 -10   9   1    8.50    0.58
 -10   9   1   10.65    1.75
 -10   9   1    8.75    0.74
 -10   9   1    7.88    0.91
 -10   9   1    8.90    0.82
  -9  -9   1   52.41    2.79
   9  -9  -1   54.75    2.59
   9  -9  -1   58.58    2.71
  -9   9   1   59.63    2.77
  -9   9   1   54.37    2.63
  -9   9   1   55.57    2.59
  -9   9   1   52.37    3.45
  -9   9   1   57.72    2.90
  -9   9   1   52.99    2.69
   8  -9  -1    1.50    0.30
  -8  -9   1    1.08    0.39
   8  -9  -1    1.16    0.20
  -8   9   1    1.50    0.24
  -8   9   1    0.91    0.28
  -8   9   1    1.18    0.78
  -8   9   1    1.63    0.25
  -8   9   1    1.32    0.46
  -8   9   1    1.39    0.21
  -8   9   1    1.40    0.37
   7  -9  -1   26.39    1.38
   7  -9  -1   26.45    1.31
  -7  -9   1   26.63    1.44
  -7  -9   1   27.44    1.29
  -7   9   1   28.10    1.36
  -7   9   1   25.95    1.30
  -7   9   1   28.86    1.46
  -7   9   1   26.10    1.76
  -7   9   1   26.09    1.32
  -6  -9   1    1.21    0.27
   6  -9  -1    1.89    0.21
  -6  -9   1    1.25    0.25
  -6  -9   1    1.80    0.18
  -6   9   1    1.23    0.19
  -6   9   1    2.05    0.20
  -6   9   1    1.50    0.25
  -6   9   1    1.68    0.30
  -6   9   1    1.57    0.21
  -5  -9   1   61.42    2.80
   5  -9  -1   61.26    2.76
   5  -9  -1   58.84    2.80
  -5  -9   1   60.99    2.79
  -5  -9   1   62.79    2.69
  -5   9   1   59.75    2.78
  -5   9   1   62.67    2.84
  -5   9   1   63.86    2.75
  -5   9   1   57.77    2.79
  -5   9   1   58.81    2.77
  -4  -9   1    2.42    0.17
  -4  -9   1    2.09    0.22
   4  -9  -1    2.83    0.26
  -4  -9   1    2.50    0.26
   4  -9  -1    1.91    0.19
  -4   9   1    2.03    0.26
  -4   9   1    1.90    0.18
  -4   9   1    1.86    0.22
  -4   9   1    2.15    0.21
  -4   9   1    1.92    0.21
   3  -9  -1  133.08    5.65
   3  -9  -1  119.61    5.67
  -3  -9   1  131.56    5.63
  -3  -9   1  128.72    5.62
  -3  -9   1  128.49    5.63
  -3   9   1  124.34    5.66
  -3   9   1  129.81    5.67
  -3   9   1  123.90    5.68
  -3   9   1  131.03    5.61
   2  -9  -1   14.43    0.65
  -2  -9   1   13.46    0.64
   2  -9  -1   12.91    0.82
  -2  -9   1   13.22    0.63
  -2  -9   1   13.75    0.67
   2  -9  -1   12.38    0.66
  -2   9   1   12.55    0.65
   2   9  -1   13.92    0.69
  -2   9   1   12.90    0.69
   1  -9  -1   14.25    0.61
  -1  -9   1   12.70    0.61
   1  -9  -1   14.03    0.65
   1  -9  -1   12.77    0.62
   1  -9  -1   13.78    0.74
  -1  -9   1   11.11    0.64
  -1  -9   1   11.62    0.68
  -1   9   1   12.81    0.60
  -1   9   1   12.32    0.60
   1   9  -1   12.39    0.58
  -1   9   1   12.58    0.66
   1   9  -1   12.71    0.66
   0  -9   1    7.98    0.55
   0  -9   1    7.19    0.42
   0  -9   1    8.43    0.44
   0  -9  -1    7.77    0.41
   0  -9   1    7.87    0.41
   0  -9  -1    7.03    0.37
   0   9  -1    7.56    0.44
   0   9   1    7.43    0.43
   0   9  -1    7.79    0.39
   1  -9   1  315.15   12.98
   1  -9   1  306.15   13.10
   1  -9   1  287.77   12.99
  -1   9  -1  285.84   13.08
  -1   9  -1  288.02   13.00
   1   9   1  293.68   13.00
   2  -9   1   14.70    0.95
  -2  -9  -1   14.12    0.66
   2  -9   1   15.98    0.74
   2  -9   1   14.84    0.76
  -2   9  -1   15.26    0.75
  -2   9  -1   14.05    0.76
  -2   9  -1   14.82    0.73
   3  -9   1   69.82    3.37
   3  -9   1   78.05    3.36
  -3   9  -1   74.76    3.38
  -3   9  -1   74.52    3.35
  -3   9  -1   75.10    3.44
  -3   9  -1   79.78    3.35
  -3   9  -1   70.87    3.38
   4  -9   1    0.81    0.13
   4  -9   1    0.25    0.14
  -4   9  -1    0.42    0.15
  -4   9  -1    0.36    0.12
  -4   9  -1    0.43    0.24
  -4   9  -1    0.31    0.16
   5  -9   1   72.27    3.20
  -5  -9  -1   67.14    3.15
  -5   9  -1   75.40    3.20
  -5   9  -1   66.92    3.22
  -5   9  -1   71.09    3.24
  -6  -9  -1    0.29    0.20
   6  -9   1    0.24    0.12
   6  -9   1    0.40    0.12
  -6  -9  -1    0.09    0.12
  -6   9  -1    0.15    0.23
  -6   9  -1    0.40    0.12
  -6   9  -1    0.81    0.58
  -6   9  -1    0.43    0.15
  -6   9  -1    0.60    0.33
   7  -9   1  177.04    7.56
  -7  -9  -1  166.49    7.49
   7  -9   1  168.24    7.63
  -7  -9  -1  171.50    7.66
  -7   9  -1  167.31    7.62
  -7   9  -1  169.94    7.58
  -7   9  -1  161.27    8.23
  -7   9  -1  172.84    7.81
  -7   9  -1  175.62    7.57
  -8  -9  -1    1.89    0.43
   8  -9   1    2.20    0.35
   8  -9   1    2.24    0.27
  -8   9  -1    2.07    0.53
  -8   9  -1    1.88    0.34
  -8   9  -1    2.68    1.07
  -8   9  -1    2.45    0.31
   9  -9   1  107.63    4.85
  -9  -9  -1  105.10    5.06
   9  -9   1  108.81    4.96
  -9   9  -1  105.21    5.88
  -9   9  -1  113.77    5.21
  -9   9  -1  102.76    4.94
  10  -9   1   18.54    1.02
  10  -9   1   17.93    1.13
 -10  -9  -1   18.63    1.32
 -10   9  -1   19.74    1.46
 -10   9  -1   18.17    1.16
 -10   9  -1   20.65    2.22
 -11  -9  -1   34.28    2.07
  11  -9   1   32.95    1.71
  11  -9   1   35.43    1.87
 -11   9  -1   35.50    3.00
 -11   9  -1   35.03    1.88
 -11   9  -1   33.49    2.13
 -12  -9  -1    0.12    0.46
  12  -9   1    0.23    0.29
  12  -9   1    0.20    0.17
 -12   9  -1    0.63    0.54
 -12   9  -1    0.22    0.35
 -12   9  -1   -0.33    0.29
 -12   9  -1    0.65    1.08
  13  -9   1    1.73    0.30
  13  -9   1    1.19    0.40
 -13  -9  -1    1.25    0.62
 -13   9  -1    1.85    0.36
 -13   9  -1    2.00    0.71
 -13   9  -1    1.45    0.43
 -13   9  -1    1.55    0.49
 -13   9  -1    3.15    1.38
  14  -9   1    0.58    0.39
 -14  -9  -1    0.69    0.62
 -14   9  -1    0.03    0.58
 -14   9  -1    1.16    1.14
 -14   9  -1    0.91    0.48
 -14   9  -1    0.51    0.29
 -15  -9  -1   90.74    4.91
 -15   9  -1   92.04    4.90
 -15   9  -1   92.85    4.66
  15 -10  -1    4.13    0.68
 -15 -10   1    1.26    0.79
 -15 -10   1    2.39    0.63
 -15  10   1    2.63    0.70
 -14 -10   1    2.23    0.55
  14 -10  -1    1.82    0.49
 -14 -10   1    1.69    0.68
 -14  10   1    1.43    0.56
  13 -10  -1   21.07    1.20
  13 -10  -1   22.13    1.40
 -13 -10   1   20.75    1.66
 -13 -10   1   21.38    1.42
 -13  10   1   22.92    1.19
 -13  10   1   21.28    1.49
 -13  10   1   19.71    1.37
  12 -10  -1   79.54    3.82
  12 -10  -1   76.98    3.64
 -12 -10   1   78.01    4.01
 -12  10   1   81.21    3.89
 -12  10   1   79.48    4.78
 -12  10   1   73.53    3.78
 -12  10   1   77.91    3.62
  11 -10  -1   30.70    1.70
  11 -10  -1   30.96    1.56
 -11 -10   1   28.50    1.86
 -11  10   1   30.42    1.78
 -11  10   1   29.02    1.69
 -11  10   1   32.28    2.57
 -11  10   1   31.56    1.55
  10 -10  -1   -0.06    0.12
 -10 -10   1    0.50    0.41
  10 -10  -1   -0.09    0.23
 -10  10   1    0.39    0.73
 -10  10   1    1.18    0.24
 -10  10   1   -0.15    0.31
 -10  10   1   -0.10    0.25
   9 -10  -1   14.52    0.81
   9 -10  -1   14.79    0.92
  -9 -10   1   13.73    1.04
  -9  10   1   13.92    0.98
  -9  10   1   14.75    0.82
  -9  10   1   13.06    0.83
  -9  10   1   15.25    1.53
  -9  10   1   12.68    0.91
   8 -10  -1   86.96    4.11
   8 -10  -1   88.79    4.03
  -8 -10   1   90.20    4.19
  -8  10   1   85.76    4.11
  -8  10   1   87.92    4.42
  -8  10   1   90.54    4.04
  -8  10   1   88.78    4.07
  -8  10   1   91.09    4.17
   7 -10  -1    0.27    0.19
  -7 -10   1    0.24    0.12
  -7 -10   1    0.32    0.27
   7 -10  -1    0.44    0.14
  -7  10   1    0.47    0.22
  -7  10   1    0.31    0.14
  -7  10   1    0.39    0.17
  -7  10   1    0.43    0.27
  -7  10   1    0.33    0.12
  -6 -10   1   84.74    3.69
  -6 -10   1   82.87    3.80
  -6 -10   1   78.72    3.80
   6 -10  -1   84.03    3.75
  -6  10   1   80.29    3.76
  -6  10   1   82.78    3.77
  -6  10   1   83.18    3.80
  -6  10   1   87.05    3.74
  -5 -10   1   15.63    0.86
  -5 -10   1   16.34    0.88
   5 -10  -1   16.60    0.83
   5 -10  -1   15.51    0.87
  -5  10   1   17.26    0.88
  -5  10   1   16.99    0.81
  -5  10   1   16.80    0.85
  -5  10   1   15.46    0.91
  -5  10   1   16.04    0.85
   4 -10  -1    1.32    0.20
   4 -10  -1    1.10    0.14
  -4 -10   1    1.39    0.18
  -4 -10   1    0.99    0.17
  -4  10   1    1.10    0.16
  -4  10   1    0.80    0.20
  -4  10   1    1.62    0.18
  -4  10   1    1.28    0.19
  -4  10   1    1.20    0.13
  -3 -10   1   46.99    2.12
  -3 -10   1   48.28    2.15
   3 -10  -1   44.15    2.17
   3 -10  -1   51.35    2.16
  -3  10   1   45.76    2.16
  -3  10   1   50.29    2.16
  -3  10   1   44.99    2.18
  -2 -10   1    0.71    0.08
   2 -10  -1    0.60    0.12
   2 -10  -1    0.73    0.10
   2 -10  -1    0.88    0.26
  -2 -10   1    0.42    0.14
  -2 -10   1    0.50    0.13
  -2  10   1    0.66    0.10
  -2  10   1    1.03    0.12
  -2  10   1    0.77    0.14
   2  10  -1    0.45    0.12
   1 -10  -1   96.63    4.44
  -1 -10   1  102.58    4.43
  -1 -10   1  104.66    4.41
   1 -10  -1  110.11    4.43
  -1 -10   1   91.55    4.45
   1 -10  -1  102.51    4.53
  -1 -10   1  102.69    4.43
  -1 -10   1  104.16    4.50
  -1  10   1   92.95    4.41
  -1  10   1   99.95    4.41
   1  10  -1   99.84    4.48
  -1  10   1   96.16    4.48
   0 -10   1   64.95    2.94
   0 -10   1   68.74    2.87
   0 -10  -1   63.64    2.84
   0 -10   1   59.28    2.85
   0 -10  -1   62.68    2.81
   0  10   1   62.79    2.88
   0  10  -1   64.95    2.89
   0  10  -1   61.66    2.82
   1 -10   1   37.99    1.85
   1 -10   1   40.08    1.72
   1 -10   1   35.35    1.72
  -1  10  -1   36.79    1.69
  -1  10  -1   35.13    1.73
   1  10   1   37.83    1.74
   2 -10   1  103.79    4.20
   2 -10   1   94.36    4.44
   2 -10   1   88.19    4.20
  -2  10  -1   92.31    4.22
  -2  10  -1   96.91    4.17
  -2  10  -1   88.04    4.17
   3 -10   1   19.85    1.05
   3 -10   1   22.67    1.04
  -3  10  -1   20.32    1.06
  -3  10  -1   23.27    1.02
  -3  10  -1   21.32    1.02
  -3  10  -1   20.98    1.03
  -3  10  -1   20.15    1.06
   4 -10   1   61.88    2.98
   4 -10   1   66.00    2.95
  -4  10  -1   65.40    3.06
  -4  10  -1   66.93    3.00
  -4  10  -1   62.04    2.97
  -4  10  -1   64.40    2.96
  -4  10  -1   68.34    2.95
   5 -10   1    1.47    0.19
  -5  10  -1    1.39    0.21
  -5  10  -1    1.28    0.23
  -5  10  -1    1.26    0.18
  -6 -10  -1    3.21    0.30
   6 -10   1    3.22    0.29
  -6 -10  -1    3.56    0.38
  -6  10  -1    2.61    0.46
  -6  10  -1    3.18    0.33
  -6  10  -1    3.27    0.29
  -6  10  -1    3.17    0.35
   7 -10   1    5.30    0.39
  -7 -10  -1    4.74    0.50
   7 -10   1    5.21    0.48
  -7  10  -1    6.17    0.93
  -7  10  -1    4.50    0.57
  -7  10  -1    5.32    0.65
  -7  10  -1    5.81    0.44
  -7  10  -1    4.27    0.48
  -7  10  -1    4.62    0.38
  -8 -10  -1  156.36    7.11
   8 -10   1  154.42    7.05
   8 -10   1  154.42    6.97
  -8  10  -1  161.63    7.26
  -8  10  -1  150.73    7.66
  -8  10  -1  162.29    7.00
  -8  10  -1  152.09    7.04
   9 -10   1   38.89    1.98
   9 -10   1   38.45    1.87
  -9 -10  -1   37.95    2.09
  -9  10  -1   37.09    2.74
  -9  10  -1   40.00    2.23
  -9  10  -1   36.80    1.96
  -9  10  -1   39.76    1.90
  10 -10   1    4.20    0.51
 -10 -10  -1    4.35    0.66
  10 -10   1    3.75    0.39
 -10  10  -1    4.79    0.77
 -10  10  -1    4.13    0.43
 -10  10  -1    4.78    1.31
 -10  10  -1    3.91    0.56
 -10  10  -1    3.37    0.47
  11 -10   1   11.51    0.91
  11 -10   1   11.59    0.76
 -11 -10  -1   10.64    1.10
 -11  10  -1   11.80    0.97
 -11  10  -1   12.80    0.79
 -11  10  -1   12.16    0.93
 -11  10  -1   14.24    1.91
 -11  10  -1   13.27    1.22
 -12 -10  -1    0.60    0.49
  12 -10   1    1.14    0.26
  12 -10   1    1.30    0.39
 -12  10  -1    2.33    1.23
 -12  10  -1    0.45    0.53
 -12  10  -1    1.18    0.40
 -12  10  -1    1.30    0.29
 -12  10  -1    1.19    0.44
 -13 -10  -1   11.00    1.22
  13 -10   1   11.13    0.92
  13 -10   1   10.34    0.74
 -13  10  -1    9.67    0.94
 -13  10  -1   11.53    1.06
 -13  10  -1   13.38    1.99
 -13  10  -1   10.10    1.19
 -13  10  -1   10.85    0.77
 -14 -10  -1   27.53    2.05
  14 -10   1   28.60    1.77
 -14  10  -1   28.35    1.54
 -14  10  -1   26.02    2.06
 -14  10  -1   28.96    1.86
 -14  10  -1   33.02    2.96
  15 -10   1    6.26    0.80
 -15 -10  -1    5.60    1.08
 -15  10  -1    5.21    0.84
 -15  10  -1    5.90    1.09
 -15 -11   1   15.07    1.36
  15 -11  -1   16.85    1.31
 -13 -11   1   40.66    2.26
  13 -11  -1   41.37    2.04
 -13 -11   1   36.02    2.42
  13 -11  -1   41.83    2.24
 -13  11   1   40.09    1.99
 -13  11   1   40.53    2.29
 -12 -11   1   12.87    0.97
  12 -11  -1   12.38    0.80
  12 -11  -1   12.62    0.96
 -12 -11   1   11.56    1.16
 -12  11   1   11.15    1.05
 -12  11   1   11.34    0.95
 -12  11   1   12.88    0.78
  11 -11  -1    0.47    0.30
 -11 -11   1    0.87    0.47
  11 -11  -1    0.74    0.21
 -11  11   1    0.88    0.43
 -11  11   1    0.82    0.23
 -11  11   1    0.73    0.33
 -11  11   1    3.74    1.05
  10 -11  -1   37.26    1.94
  10 -11  -1   34.95    1.80
 -10 -11   1   36.62    2.06
 -10  11   1   38.15    2.01
 -10  11   1   33.74    1.90
 -10  11   1   39.79    2.41
 -10  11   1   36.50    1.80
   9 -11  -1    0.02    0.13
  -9 -11   1    0.16    0.35
   9 -11  -1    0.03    0.22
  -9  11   1   -0.04    0.23
  -9  11   1    0.14    0.31
  -9  11   1    0.24    0.17
  -9  11   1    0.44    0.34
  -9  11   1    0.10    0.16
   8 -11  -1    8.90    0.56
   8 -11  -1    8.68    0.65
  -8 -11   1    7.70    0.75
  -8  11   1    8.20    0.67
  -8  11   1    8.95    0.57
  -8  11   1    9.31    0.60
  -8  11   1    9.21    0.75
   7 -11  -1   29.34    1.56
   7 -11  -1   30.82    1.49
  -7  11   1   31.51    1.56
  -7  11   1   29.76    1.60
  -7  11   1   32.14    1.53
  -7  11   1   30.00    1.50
  -6 -11   1    0.11    0.09
  -6 -11   1    0.30    0.23
   6 -11  -1    0.15    0.17
   6 -11  -1    0.19    0.10
  -6  11   1   -0.01    0.11
  -6  11   1    0.27    0.24
  -6  11   1    0.24    0.18
  -6  11   1    0.27    0.15
  -6  11   1    0.11    0.10
   5 -11  -1  206.00    8.97
  -5 -11   1  200.87    8.98
  -5 -11   1  195.14    9.00
   5 -11  -1  189.68    9.01
  -5  11   1  217.09    8.95
  -5  11   1  204.98    9.00
  -5  11   1  199.67    8.98
  -5  11   1  206.85    8.99
  -5  11   1  208.83    9.03
   4 -11  -1   28.70    1.35
  -4 -11   1   28.87    1.32
  -4 -11   1   29.12    1.35
  -4 -11   1   29.60    1.37
   4 -11  -1   27.26    1.38
  -4  11   1   27.51    1.36
  -4  11   1   29.74    1.38
  -4  11   1   27.24    1.38
  -3 -11   1    5.32    0.33
   3 -11  -1    5.69    0.33
  -3 -11   1    5.59    0.36
   3 -11  -1    4.73    0.35
  -3  11   1    5.72    0.38
  -3  11   1    5.83    0.30
  -3  11   1    4.95    0.33
  -2 -11   1   33.32    1.53
  -2 -11   1   29.84    1.49
   2 -11  -1   34.00    1.48
   2 -11  -1   31.65    1.50
   2 -11  -1   32.71    1.66
  -2  11   1   29.94    1.47
   2  11  -1   32.79    1.53
  -2  11   1   32.97    1.54
  -2  11   1   33.57    1.48
   1 -11  -1   12.19    0.62
   1 -11  -1   13.42    0.61
  -1 -11   1   13.09    0.60
  -1 -11   1   12.20    0.63
  -1 -11   1   11.84    0.70
   1 -11  -1   12.70    0.75
  -1 -11   1   11.03    0.63
   1  11  -1   11.74    0.66
  -1  11   1   11.97    0.66
  -1  11   1   12.94    0.58
  -1  11   1   12.34    0.58
   0 -11   1   80.47    3.41
   0 -11   1   71.53    3.39
   0 -11  -1   79.59    3.43
   0 -11  -1   76.91    3.36
   0 -11   1   75.14    3.50
   0  11   1   75.85    3.43
   0  11  -1   74.89    3.35
   0  11  -1   72.69    3.43
   1 -11   1  316.75   13.85
   1 -11   1  310.49   13.72
   1 -11   1  331.29   13.71
  -1  11  -1  310.01   13.74
   1  11   1  309.30   13.74
  -1  11  -1  297.61   13.72
   2 -11   1   20.37    1.04
   2 -11   1   22.48    1.03
   2 -11   1   20.74    1.27
  -2  11  -1   22.01    1.07
  -2  11  -1   19.50    1.00
  -2  11  -1   21.62    0.97
   3 -11   1    3.62    0.31
  -3  11  -1    3.77    0.28
  -3  11  -1    4.29    0.34
  -3  11  -1    4.29    0.34
   4 -11   1    1.42    0.18
   4 -11   1    1.37    0.21
  -4  11  -1    1.65    0.19
  -4  11  -1    1.55    0.19
  -4  11  -1    1.62    0.24
  -4  11  -1    1.73    0.24
  -4  11  -1    1.44    0.20
   5 -11   1    8.66    0.49
   5 -11   1    7.53    0.53
  -5  11  -1    7.85    0.69
  -5  11  -1    9.10    0.49
  -5  11  -1    7.39    0.53
  -5  11  -1    6.88    0.51
  -5  11  -1    7.33    0.58
   6 -11   1    2.32    0.25
  -6 -11  -1    2.05    0.29
   6 -11   1    2.13    0.29
  -6  11  -1    2.05    0.42
  -6  11  -1    2.66    0.36
  -6  11  -1    2.40    0.30
  -6  11  -1    2.01    0.24
  -6  11  -1    2.05    0.30
  -7 -11  -1    4.30    0.47
   7 -11   1    3.80    0.35
   7 -11   1    4.55    0.44
  -7  11  -1    4.14    0.59
  -7  11  -1    4.48    0.39
  -7  11  -1    3.93    0.48
  -7  11  -1    4.00    0.43
   8 -11   1   10.92    0.78
   8 -11   1   11.70    0.69
  -8 -11  -1   11.26    0.87
  -8  11  -1   11.12    0.72
  -8  11  -1   10.93    0.79
  -8  11  -1   11.16    1.00
  -8  11  -1   12.24    1.08
  -8  11  -1   12.31    0.85
   9 -11   1   28.07    1.44
   9 -11   1   29.12    1.56
  -9 -11  -1   29.86    1.67
  -9  11  -1   28.72    1.47
  -9  11  -1   29.23    1.78
  -9  11  -1   26.04    1.53
  -9  11  -1   27.72    2.07
  -9  11  -1   29.78    1.62
  10 -11   1    9.63    0.76
 -10 -11  -1    8.80    0.94
  10 -11   1    9.90    0.65
 -10  11  -1   11.98    1.57
 -10  11  -1    9.96    0.67
 -10  11  -1    9.06    0.78
 -10  11  -1    7.27    0.93
 -10  11  -1    9.54    0.85
 -11 -11  -1   18.68    1.41
  11 -11   1   17.73    1.07
  11 -11   1   19.17    1.22
 -11  11  -1   20.58    1.11
 -11  11  -1   17.71    1.21
 -11  11  -1   19.13    1.51
 -11  11  -1   19.21    1.31
 -11  11  -1   23.39    2.18
  12 -11   1    7.38    0.61
  12 -11   1    8.41    0.78
 -12 -11  -1    6.82    0.94
 -12  11  -1    7.13    0.79
 -12  11  -1    8.58    1.06
 -12  11  -1   12.72    1.76
 -12  11  -1    9.35    0.66
 -12  11  -1    9.19    0.91
  13 -11   1    0.82    0.25
  13 -11   1    1.49    0.44
 -13 -11  -1    0.54    0.55
 -13  11  -1    1.29    0.31
 -13  11  -1    1.83    0.51
 -13  11  -1    0.91    0.63
 -14 -11  -1    3.85    0.88
  14 -11   1    2.29    0.56
 -14  11  -1    2.45    0.67
 -14  11  -1    2.75    0.42
 -15 -11  -1   19.02    1.77
  15 -11   1   19.34    1.42
  15 -12  -1    0.76    0.47
 -15 -12   1    0.01    0.49
  14 -12  -1   -0.14    0.33
 -14 -12   1   -1.12    0.53
 -14 -12   1   -0.06    0.40
  12 -12  -1   42.83    2.06
  12 -12  -1   42.45    2.22
 -12 -12   1   39.08    2.39
 -12 -12   1   38.79    2.21
 -12  12   1   39.67    2.17
 -12  12   1   41.89    2.02
 -11 -12   1    3.96    0.54
  11 -12  -1    3.31    0.50
 -11 -12   1    3.67    0.68
  11 -12  -1    3.46    0.40
 -11  12   1    4.39    0.40
 -11  12   1    2.24    0.45
 -11  12   1    3.60    0.59
  10 -12  -1   18.66    1.00
  10 -12  -1   17.74    1.12
 -10 -12   1   17.12    1.26
 -10  12   1   15.76    1.08
 -10  12   1   18.14    1.19
 -10  12   1   18.00    0.98
   9 -12  -1    0.58    0.18
  -9 -12   1    0.12    0.33
   9 -12  -1   -0.08    0.21
  -9  12   1   -0.20    0.13
  -9  12   1    0.42    0.20
  -9  12   1   -0.18    0.23
  -9  12   1    0.09    0.32
  -8 -12   1    1.72    0.40
   8 -12  -1    2.45    0.36
   8 -12  -1    2.19    0.27
  -8  12   1    1.78    0.27
  -8  12   1    1.47    0.23
  -8  12   1    1.60    0.31
  -8  12   1    1.37    0.36
  -7 -12   1    4.61    0.50
   7 -12  -1    4.22    0.37
   7 -12  -1    5.25    0.46
  -7  12   1    5.32    0.41
  -7  12   1    4.97    0.51
  -7  12   1    4.91    0.48
  -7  12   1    4.67    0.40
   6 -12  -1  358.52   14.79
  -6 -12   1  322.70   14.82
   6 -12  -1  328.88   14.84
  -6  12   1  346.52   14.76
  -6  12   1  331.25   14.79
  -6  12   1  325.08   14.80
  -6  12   1  326.87   14.80
  -6  12   1  348.97   14.85
   5 -12  -1   23.26    1.10
   5 -12  -1   21.60    1.14
  -5 -12   1   21.44    1.13
  -5 -12   1   22.65    1.15
  -5 -12   1   21.57    1.08
  -5  12   1   21.91    1.07
  -5  12   1   22.05    1.11
  -5  12   1   22.74    1.15
  -5  12   1   21.91    1.13
  -5  12   1   23.11    1.05
  -4 -12   1   52.10    2.31
  -4 -12   1   47.25    2.25
   4 -12  -1   50.70    2.28
   4 -12  -1   47.86    2.32
  -4  12   1   49.27    2.29
  -4  12   1   49.00    2.32
  -4  12   1   52.86    2.28
   3 -12  -1   10.36    0.54
  -3 -12   1   10.12    0.54
  -3 -12   1   10.18    0.58
   3 -12  -1   10.17    0.57
  -3  12   1    9.61    0.53
  -3  12   1   10.74    0.59
  -3  12   1    9.07    0.52
   2 -12  -1    2.58    0.39
  -2 -12   1    1.85    0.25
   2 -12  -1    2.53    0.19
   2 -12  -1    2.16    0.22
  -2 -12   1    1.86    0.21
  -2  12   1    2.38    0.18
  -2  12   1    2.56    0.25
  -2  12   1    2.22    0.17
   2  12  -1    2.64    0.24
   1 -12  -1    4.16    0.25
  -1 -12   1    3.75    0.29
   1 -12  -1    4.00    0.27
  -1 -12   1    4.00    0.28
   1 -12  -1    4.09    0.44
  -1 -12   1    3.37    0.38
  -1  12   1    3.88    0.21
   1  12  -1    4.26    0.32
  -1  12   1    3.85    0.21
  -1  12   1    4.07    0.32
   0 -12   1   12.89    0.65
   0 -12   1   11.25    0.64
   0 -12  -1   14.39    0.61
   0 -12  -1   12.14    0.71
   0 -12   1   12.15    0.78
   0 -12  -1   12.16    0.61
   0  12  -1   12.64    0.59
   0  12  -1   12.27    0.68
   0  12   1   11.33    0.67
   0  12  -1   12.48    0.59
   1 -12   1    0.43    0.26
   1 -12   1    0.66    0.12
   1 -12   1    0.58    0.13
  -1 -12  -1    0.57    0.08
   1  12   1    0.54    0.15
  -1  12  -1    0.55    0.16
  -1  12  -1    1.02    0.11
   2 -12   1  308.75   13.58
   2 -12   1  280.32   13.29
   2 -12   1  326.69   13.28
  -2  12  -1  309.72   13.32
  -2  12  -1  285.95   13.25
   3 -12   1    2.25    0.26
   3 -12   1    2.95    0.24
  -3  12  -1    2.38    0.28
  -3  12  -1    2.24    0.21
  -3  12  -1    2.17    0.23
   4 -12   1    0.14    0.10
   4 -12   1    0.03    0.13
  -4  12  -1    0.16    0.10
  -4  12  -1    0.12    0.12
  -4  12  -1   -0.07    0.17
  -4  12  -1    0.06    0.12
  -4  12  -1    0.08    0.08
   5 -12   1    2.79    0.28
   5 -12   1    2.34    0.31
  -5  12  -1    3.47    0.35
  -5  12  -1    3.22    0.33
  -5  12  -1    3.21    0.28
  -5  12  -1    3.54    0.38
   6 -12   1   58.25    2.88
  -6 -12  -1   62.35    2.82
   6 -12   1   64.49    2.84
  -6  12  -1   60.32    2.86
  -6  12  -1   61.18    2.86
   7 -12   1   13.48    0.84
  -7 -12  -1   14.09    0.86
   7 -12   1   14.18    0.77
  -7  12  -1   14.63    0.91
  -7  12  -1   14.02    0.80
  -7  12  -1   12.36    1.02
  -7  12  -1   11.79    0.82
   8 -12   1   39.02    2.01
   8 -12   1   41.42    1.92
  -8 -12  -1   40.00    2.04
  -8  12  -1   39.49    2.18
  -8  12  -1   39.11    2.04
  -8  12  -1   40.39    1.94
  -8  12  -1   36.64    1.97
   9 -12   1    0.97    0.31
   9 -12   1    0.80    0.20
  -9 -12  -1    0.58    0.37
  -9  12  -1    0.71    0.24
  -9  12  -1    0.76    0.29
  -9  12  -1    0.62    0.45
  -9  12  -1    0.70    0.34
  10 -12   1   34.55    1.74
  10 -12   1   34.39    1.86
 -10 -12  -1   32.08    1.97
 -10  12  -1   36.30    1.94
 -10  12  -1   36.28    2.14
 -10  12  -1   34.96    1.76
 -10  12  -1   36.23    2.10
 -10  12  -1   32.84    1.83
  11 -12   1    0.11    0.29
  11 -12   1    0.13    0.17
 -11 -12  -1   -0.20    0.41
 -11  12  -1   -0.31    0.26
 -11  12  -1   -0.25    0.32
 -11  12  -1    0.60    0.51
 -11  12  -1    0.04    0.22
  12 -12   1    0.79    0.37
 -12 -12  -1    0.67    0.48
  12 -12   1    0.46    0.20
 -12  12  -1    0.91    0.49
 -12  12  -1    1.30    0.30
 -12  12  -1    0.72    0.35
 -12  12  -1    0.46    0.62
  13 -12   1    0.06    0.19
  13 -12   1    0.09    0.32
 -13 -12  -1    0.00    0.51
 -13  12  -1    0.29    0.25
 -14 -12  -1    0.43    0.64
  14 -12   1    0.66    0.44
 -14  12  -1    1.16    0.32
  14 -13  -1   35.50    2.06
 -14 -13   1   33.64    2.09
 -13 -13   1   36.74    2.12
  13 -13  -1   35.94    1.89
  13 -13  -1   36.59    2.08
 -13  13   1   37.84    1.87
  12 -13  -1    7.20    0.75
  12 -13  -1    6.08    0.55
 -12 -13   1    6.14    0.72
 -12 -13   1    5.01    0.82
 -12  13   1    5.26    0.64
 -12  13   1    6.61    0.52
  11 -13  -1    0.24    0.31
 -11 -13   1   -0.13    0.41
  11 -13  -1    0.10    0.17
 -11 -13   1    0.40    0.31
 -11  13   1    0.73    0.22
 -11  13   1    0.24    0.29
 -10 -13   1    4.77    0.55
 -10 -13   1    3.49    0.61
  10 -13  -1    5.54    0.61
  10 -13  -1    4.86    0.44
 -10  13   1    5.05    0.45
 -10  13   1    4.38    0.51
  -9 -13   1    4.00    0.46
  -9 -13   1    4.04    0.56
   9 -13  -1    3.80    0.38
   9 -13  -1    4.79    0.53
  -9  13   1    3.40    0.39
  -9  13   1    2.77    0.41
  -9  13   1    4.32    0.39
  -8 -13   1    0.49    0.32
  -8 -13   1    0.42    0.22
   8 -13  -1    0.42    0.23
   8 -13  -1    0.42    0.16
  -8  13   1    0.30    0.15
  -8  13   1    0.24    0.18
  -8  13   1    0.38    0.23
  -7 -13   1   25.21    1.41
   7 -13  -1   26.77    1.31
  -7 -13   1   26.43    1.33
   7 -13  -1   26.27    1.39
  -7  13   1   26.12    1.33
  -7  13   1   26.24    1.33
  -7  13   1   26.27    1.33
  -6 -13   1    3.68    0.42
  -6 -13   1    3.22    0.36
   6 -13  -1    3.69    0.41
   6 -13  -1    4.52    0.35
  -6  13   1    3.96    0.37
  -6  13   1    3.94    0.35
  -6  13   1    3.88    0.36
  -6  13   1    4.70    0.31
   5 -13  -1  192.62    8.21
  -5 -13   1  182.78    8.18
   5 -13  -1  182.11    8.26
  -5  13   1  182.15    8.24
  -5  13   1  187.15    8.22
   4 -13  -1    3.60    0.33
  -4 -13   1    3.60    0.37
  -4 -13   1    3.64    0.32
   4 -13  -1    3.81    0.28
  -4  13   1    3.29    0.31
  -4  13   1    3.51    0.27
  -4  13   1    3.52    0.28
  -3 -13   1    0.59    0.16
   3 -13  -1    0.51    0.11
   3 -13  -1    0.34    0.13
  -3 -13   1    0.36    0.18
  -3  13   1    0.46    0.11
  -3  13   1    0.37    0.10
  -3  13   1    0.46    0.15
   2 -13  -1   27.31    1.13
  -2 -13   1   20.62    1.13
  -2 -13   1   23.07    1.20
   2 -13  -1   22.44    1.14
  -2  13   1   24.01    1.09
  -2  13   1   22.19    1.09
  -2  13   1   23.13    1.17
   2  13  -1   25.55    1.19
   1 -13  -1    6.20    0.57
  -1 -13   1    6.49    0.40
   1 -13  -1    7.39    0.37
  -1 -13   1    6.08    0.53
  -1 -13   1    6.95    0.42
   1 -13  -1    6.23    0.39
   1  13  -1    6.47    0.44
  -1  13   1    6.54    0.44
   0 -13  -1    0.58    0.23
   0 -13   1    0.92    0.16
   0 -13   1    1.02    0.28
   0 -13  -1    1.27    0.14
   0 -13   1    1.19    0.16
   0 -13  -1    1.28    0.14
   0  13  -1    1.17    0.20
   0  13  -1    1.29    0.10
   0  13   1    1.25    0.20
   0  13  -1    1.28    0.11
  -1 -13  -1  209.46    9.55
  -1 -13  -1  213.56    9.59
   1 -13   1  230.83    9.61
   1 -13   1  212.18    9.62
  -1  13  -1  208.33    9.56
   1  13   1  226.91    9.65
  -1  13  -1  220.55    9.65
  -1  13  -1  222.86    9.57
   2 -13   1   89.89    4.28
   2 -13   1   98.30    3.97
   2 -13   1   84.65    3.97
  -2  13  -1   79.82    3.92
  -2  13  -1   88.29    4.00
   3 -13   1   10.31    0.57
   3 -13   1    9.58    0.60
  -3  13  -1    9.93    0.55
  -3  13  -1   10.74    0.62
   4 -13   1   26.65    1.28
   4 -13   1   25.63    1.32
  -4  13  -1   24.99    1.28
  -4  13  -1   27.76    1.34
  -4  13  -1   26.67    1.30
   5 -13   1   13.06    0.80
   5 -13   1   14.88    0.76
  -5  13  -1   15.03    0.73
  -5  13  -1   13.92    0.79
  -5  13  -1   13.81    0.82
  -5  13  -1   12.34    0.74
  -5  13  -1   13.41    0.74
   6 -13   1    0.58    0.16
  -6 -13  -1    0.59    0.21
   6 -13   1    0.42    0.20
  -6  13  -1    0.46    0.25
  -6  13  -1    0.32    0.18
  -6  13  -1    0.64    0.21
  -7 -13  -1   10.56    0.74
   7 -13   1   11.40    0.66
   7 -13   1   10.64    0.74
  -7  13  -1   10.50    0.68
  -7  13  -1   10.46    0.71
  -7  13  -1   10.45    0.78
   8 -13   1   11.18    0.78
   8 -13   1   12.08    0.70
  -8 -13  -1   10.90    0.83
  -8  13  -1   10.30    0.83
  -8  13  -1   11.13    0.71
  -8  13  -1   10.88    0.77
  -9 -13  -1    5.22    0.63
   9 -13   1    6.01    0.47
   9 -13   1    5.16    0.56
  -9  13  -1    4.45    0.51
  -9  13  -1    5.32    0.48
  10 -13   1   43.93    2.20
  10 -13   1   43.06    2.06
 -10 -13  -1   39.95    2.28
 -10  13  -1   42.87    2.08
 -10  13  -1   39.00    2.13
 -11 -13  -1   24.74    1.65
  11 -13   1   26.14    1.51
  11 -13   1   25.76    1.36
 -11  13  -1   26.89    1.38
 -11  13  -1   22.14    1.45
  12 -13   1    2.45    0.49
  12 -13   1    2.29    0.34
 -12 -13  -1    2.32    0.62
 -12  13  -1    2.02    0.35
 -13 -13  -1    2.24    0.70
  13 -13   1    1.84    0.48
 -13  13  -1    3.11    0.42
  14 -13   1    8.93    0.91
 -14 -13  -1    6.81    1.09
  14 -14  -1    1.52    0.49
 -14 -14   1    0.58    0.50
  13 -14  -1   40.35    2.05
  13 -14  -1   39.21    2.21
 -13 -14   1   37.91    2.23
 -13  14   1   40.31    1.99
  12 -14  -1   39.50    1.96
  12 -14  -1   35.78    2.09
 -12 -14   1   35.60    2.10
 -12  14   1   41.75    1.94
  11 -14  -1   -0.11    0.16
  11 -14  -1   -0.21    0.25
 -11 -14   1    0.22    0.31
 -11  14   1   -0.08    0.24
 -11  14   1    0.32    0.20
 -10 -14   1   -0.39    0.36
 -10 -14   1    0.08    0.26
  10 -14  -1   -0.14    0.25
  10 -14  -1    0.04    0.17
 -10  14   1    0.18    0.19
 -10  14   1   -0.05    0.23
  -9 -14   1   11.65    0.96
   9 -14  -1   12.02    0.85
  -9 -14   1   11.35    0.81
   9 -14  -1   11.20    0.73
  -9  14   1   12.14    0.74
  -9  14   1   12.92    0.78
  -9  14   1   11.56    0.79
  -8 -14   1   18.47    1.19
   8 -14  -1   19.21    1.04
   8 -14  -1   19.70    1.15
  -8 -14   1   19.77    1.10
  -8  14   1   19.97    1.07
  -8  14   1   19.48    1.07
  -8  14   1   20.15    1.07
   7 -14  -1   18.81    1.10
   7 -14  -1   20.18    1.02
  -7 -14   1   19.23    1.05
  -7  14   1   18.48    1.04
  -7  14   1   18.86    1.03
  -7  14   1   20.21    1.01
  -6 -14   1   64.18    2.98
   6 -14  -1   66.25    2.99
   6 -14  -1   64.01    3.05
  -6  14   1   65.46    3.02
  -6  14   1   64.86    3.00
   5 -14  -1    0.23    0.18
   5 -14  -1    0.36    0.13
  -5 -14   1    0.24    0.17
  -5  14   1    0.39    0.13
  -5  14   1    0.89    0.21
   4 -14  -1    1.36    0.18
   4 -14  -1    0.78    0.20
  -4 -14   1    1.05    0.20
  -4  14   1    0.91    0.19
  -4  14   1    0.82    0.14
  -4  14   1    1.17    0.16
  -3 -14   1   21.50    1.17
   3 -14  -1   26.25    1.17
   3 -14  -1   24.40    1.20
  -3  14   1   24.81    1.23
  -3  14   1   23.07    1.14
  -3  14   1   25.38    1.15
   2 -14  -1    7.90    0.43
  -2 -14   1    7.62    0.44
   2 -14  -1    7.63    0.47
  -2 -14   1    6.59    0.45
   2  14  -1    7.21    0.48
  -2  14   1    7.17    0.39
  -2  14   1    8.06    0.40
  -2  14   1    8.41    0.51
   1 -14  -1   14.15    0.75
   1 -14  -1   15.59    0.74
  -1 -14   1   15.18    0.78
  -1 -14   1   14.18    0.76
   1  14  -1   14.89    0.81
  -1  14   1   15.14    0.81
   0 -14   1   13.58    0.73
   0 -14  -1   13.43    0.69
   0 -14  -1   14.70    0.69
   0 -14   1   14.18    0.73
   0  14  -1   13.13    0.77
   0  14   1   14.33    0.77
  -1 -14  -1   52.65    2.44
   1 -14   1   56.41    2.42
  -1 -14  -1   51.62    2.36
   1 -14   1   53.85    2.43
  -1  14  -1   51.50    2.46
  -1  14  -1   49.33    2.36
  -1  14  -1   53.37    2.36
   2 -14   1   91.72    3.84
   2 -14   1   82.42    3.86
  -2  14  -1   83.84    3.88
  -2  14  -1   82.87    3.80
  -2  14  -1   85.31    3.81
   3 -14   1  113.91    5.16
   3 -14   1  121.59    5.14
  -3  14  -1  114.52    5.18
  -3  14  -1  108.93    5.10
   4 -14   1   31.69    1.52
   4 -14   1   30.59    1.56
  -4  14  -1   33.13    1.58
  -4  14  -1   30.91    1.51
   5 -14   1    0.88    0.17
   5 -14   1    0.83    0.23
  -5  14  -1    0.56    0.19
  -5  14  -1    1.04    0.18
   6 -14   1    0.33    0.14
   6 -14   1    0.31    0.20
  -6 -14  -1    0.25    0.18
  -6  14  -1    0.39    0.18
  -6  14  -1    0.13    0.12
  -6  14  -1    0.18    0.18
   7 -14   1    0.62    0.18
   7 -14   1    0.73    0.25
  -7 -14  -1    0.32    0.25
  -7  14  -1    0.67    0.21
  -7  14  -1    0.36    0.22
   8 -14   1  108.93    4.65
   8 -14   1  100.89    4.74
  -8 -14  -1   98.64    4.72
  -8  14  -1   99.65    4.67
  -8  14  -1  100.94    4.67
   9 -14   1   88.83    3.86
   9 -14   1   83.12    3.96
  -9 -14  -1   78.80    3.98
  -9  14  -1   83.64    3.87
  -9  14  -1   81.10    3.89
 -10 -14  -1   11.91    1.03
  10 -14   1   13.44    0.94
  10 -14   1   12.84    0.80
 -10  14  -1   11.78    0.88
 -10  14  -1   12.08    0.80
 -11 -14  -1   18.22    1.44
  11 -14   1   22.85    1.36
  11 -14   1   20.92    1.19
 -11  14  -1   20.78    1.29
 -11  14  -1   22.50    1.21
  12 -14   1    0.09    0.19
 -12 -14  -1    0.49    0.50
  12 -14   1    0.25    0.33
 -12  14  -1    0.39    0.23
 -13 -14  -1   16.00    1.50
  13 -14   1   19.33    1.32
 -13  14  -1   18.40    1.10
 -13 -15   1    8.53    0.97
  13 -15  -1   11.07    0.97
 -13  15   1   11.61    0.77
 -12 -15   1    0.59    0.42
  12 -15  -1    2.75    0.50
 -12  15   1    1.54    0.30
 -11 -15   1    7.24    0.78
  11 -15  -1    8.76    0.79
 -11  15   1    8.47    0.71
 -11  15   1    9.24    0.64
  10 -15  -1    0.41    0.31
 -10 -15   1    0.73    0.32
 -10  15   1    0.71    0.25
 -10  15   1    0.77    0.23
  -9 -15   1   13.76    0.95
   9 -15  -1   15.11    0.99
  -9  15   1   15.39    0.90
  -9  15   1   16.33    0.90
  -9  15   1   14.57    0.88
  -8 -15   1    0.20    0.25
   8 -15  -1    0.69    0.27
  -8  15   1    0.56    0.19
  -8  15   1    0.37    0.21
  -8  15   1    0.42    0.18
  -7 -15   1    8.73    0.65
   7 -15  -1    9.85    0.69
  -7  15   1   10.41    0.63
  -7  15   1    9.64    0.63
  -6 -15   1    7.43    0.54
   6 -15  -1    7.63    0.57
  -6  15   1    7.67    0.50
  -6  15   1    7.43    0.53
  -5 -15   1    6.92    0.51
   5 -15  -1    8.18    0.56
  -5  15   1    6.87    0.47
  -5  15   1    8.01    0.48
  -5  15   1    8.87    0.55
  -4 -15   1   15.29    0.82
   4 -15  -1   15.33    0.85
  -4  15   1   15.19    0.85
  -4  15   1   14.51    0.77
  -4  15   1   15.56    0.78
   3 -15  -1   58.01    2.60
  -3 -15   1   53.78    2.57
  -3  15   1   58.12    2.53
  -3  15   1   57.75    2.63
  -3  15   1   53.09    2.53
  -2 -15   1    5.93    0.39
   2 -15  -1    6.12    0.41
  -2  15   1    5.57    0.43
   2  15  -1    6.45    0.45
  -2  15   1    5.34    0.31
  -2  15   1    6.07    0.32
   1 -15  -1    3.08    0.27
  -1  15   1    2.99    0.32
   1  15  -1    3.30    0.32
   0 -15   1    7.38    0.48
   0 -15  -1    7.59    0.44
   0  15   1    8.29    0.52
   0  15  -1    7.94    0.52
  -1 -15  -1   91.08    4.02
   1 -15   1   90.44    4.09
  -1  15  -1   86.37    4.01
  -1  15  -1   93.70    4.01
  -1  15  -1   91.75    4.13
  -2 -15  -1   82.16    3.69
   2 -15   1   86.03    3.79
  -2  15  -1   86.08    3.82
  -2  15  -1   84.66    3.72
  -2  15  -1   78.04    3.71
   3 -15   1   22.25    1.16
  -3  15  -1   21.27    1.09
  -3  15  -1   23.33    1.18
  -3  15  -1   23.02    1.10
   4 -15   1   16.32    0.93
  -4  15  -1   15.95    0.86
  -4  15  -1   16.34    0.93
  -4  15  -1   18.07    0.89
   5 -15   1   29.42    1.49
  -5  15  -1   29.73    1.44
  -5  15  -1   28.45    1.42
  -5  15  -1   28.40    1.47
   6 -15   1    1.99    0.32
  -6  15  -1    2.01    0.26
  -6  15  -1    2.69    0.34
  -6  15  -1    2.05    0.26
   7 -15   1   54.05    2.59
  -7 -15  -1   49.59    2.51
  -7  15  -1   50.02    2.53
  -7  15  -1   53.39    2.54
  -7  15  -1   54.25    2.47
  -7  15  -1   55.57    2.53
   8 -15   1    3.43    0.46
  -8 -15  -1    3.99    0.49
  -8  15  -1    3.71    0.42
  -8  15  -1    4.33    0.44
  -8  15  -1    3.46    0.40
  -9 -15  -1   26.87    1.70
   9 -15   1   31.22    1.70
  -9  15  -1   33.18    1.63
  -9  15  -1   31.73    1.61
  10 -15   1   53.52    2.65
  10 -15   1   54.02    2.53
 -10 -15  -1   47.98    2.68
 -10  15  -1   54.56    2.54
 -10  15  -1   48.72    2.55
  11 -15   1    8.47    0.64
 -11 -15  -1    6.74    0.86
  11 -15   1    8.36    0.80
 -11  15  -1    9.16    0.65
  12 -15   1    3.74    0.58
  12 -15   1    3.28    0.42
 -12 -15  -1    3.12    0.69
 -12  15  -1    3.65    0.45
  13 -15   1    2.38    0.53
 -13 -15  -1    2.50    0.51
 -13 -15  -1    1.35    0.64
 -13 -16   1    4.61    0.71
  13 -16  -1    5.25    0.72
  12 -16  -1   22.46    1.41
 -12 -16   1   18.44    1.35
 -12  16   1   21.70    1.19
  11 -16  -1   24.84    1.46
 -11 -16   1   19.64    1.39
 -11  16   1   24.60    1.30
 -11  16   1   24.35    1.31
  10 -16  -1    3.91    0.55
 -10  16   1    5.25    0.46
 -10  16   1    4.72    0.45
   9 -16  -1    0.36    0.27
  -9 -16   1    0.07    0.26
  -9  16   1    0.70    0.17
  -9  16   1    0.15    0.16
  -9  16   1    0.74    0.24
  -8 -16   1   22.94    1.38
   8 -16  -1   26.76    1.46
  -8  16   1   27.98    1.39
  -8  16   1   27.35    1.37
   7 -16  -1   41.05    1.99
  -7 -16   1   36.76    1.91
  -7  16   1   36.76    1.89
  -7  16   1   42.17    1.94
  -7  16   1   39.73    1.90
   6 -16  -1    1.27    0.27
  -6 -16   1    1.08    0.27
  -6  16   1    1.38    0.24
  -6  16   1    1.09    0.19
  -6  16   1    1.36    0.20
   5 -16  -1   31.77    1.58
  -5 -16   1   30.14    1.53
  -5  16   1   29.93    1.50
  -5  16   1   31.41    1.51
  -5  16   1   33.69    1.58
  -4 -16   1   16.32    0.91
   4 -16  -1   17.38    0.95
  -4  16   1   18.33    0.88
  -4  16   1   16.36    0.87
  -4  16   1   18.46    0.97
   3 -16  -1   45.06    2.10
  -3 -16   1   43.60    2.06
  -3  16   1   45.52    2.01
  -3  16   1   42.31    2.01
  -3  16   1   45.34    2.13
  -2 -16   1    5.07    0.37
   2 -16  -1    5.39    0.38
  -2  16   1    5.00    0.27
   2  16  -1    6.05    0.44
  -2  16   1    5.30    0.27
  -2  16   1    5.03    0.42
  -1 -16   1   31.32    1.53
   1 -16  -1   33.08    1.53
  -1  16   1   33.44    1.60
   1  16  -1   31.23    1.59
   0 -16  -1    2.16    0.23
   0 -16   1    1.95    0.24
   0  16  -1    2.27    0.30
   0  16   1    2.16    0.29
   1 -16   1    9.94    0.59
  -1 -16  -1    9.49    0.51
  -1  16  -1    9.36    0.61
  -1  16  -1    9.55    0.47
  -1  16  -1    9.74    0.47
   2 -16   1   15.11    0.82
  -2 -16  -1   15.05    0.71
  -2  16  -1   13.56    0.72
  -2  16  -1   13.63    0.82
  -2  16  -1   15.26    0.72
   3 -16   1   47.80    2.17
  -3  16  -1   47.00    2.19
  -3  16  -1   44.11    2.09
  -3  16  -1   42.96    2.08
   4 -16   1   74.10    3.40
  -4  16  -1   74.18    3.33
  -4  16  -1   76.24    3.41
  -4  16  -1   68.59    3.31
   5 -16   1    0.57    0.23
  -5  16  -1    0.53    0.21
  -5  16  -1    0.54    0.15
  -5  16  -1    0.51    0.15
   6 -16   1   32.52    1.66
  -6  16  -1   30.97    1.57
  -6  16  -1   32.47    1.59
  -6  16  -1   31.81    1.62
   7 -16   1   26.07    1.45
  -7  16  -1   27.40    1.42
  -7  16  -1   27.29    1.40
   8 -16   1   79.97    3.83
  -8  16  -1   81.67    3.77
  -8  16  -1   81.42    3.76
  -8  16  -1   79.85    3.68
   9 -16   1   25.72    1.48
  -9  16  -1   24.86    1.35
  -9  16  -1   26.55    1.39
  10 -16   1    0.72    0.34
 -10  16  -1    1.34    0.30
 -10  16  -1    0.96    0.29
  11 -16   1   -0.04    0.28
 -11  16  -1    0.18    0.21
  12 -16   1    0.89    0.41
  12 -17  -1   31.90    1.87
  11 -17  -1    1.71    0.44
 -11  17   1    1.47    0.31
  10 -17  -1   18.58    1.19
 -10  17   1   18.21    0.95
 -10  17   1   17.74    1.04
   9 -17  -1    1.50    0.35
  -9  17   1    2.17    0.33
  -9  17   1    1.61    0.27
  -8 -17   1   22.14    1.36
   8 -17  -1   25.17    1.42
  -8  17   1   26.87    1.32
  -8  17   1   26.00    1.34
  -7 -17   1    0.16    0.23
   7 -17  -1    0.20    0.23
  -7  17   1    0.06    0.11
  -7  17   1    0.15    0.14
  -7  17   1    0.27    0.20
  -6 -17   1   10.42    0.69
   6 -17  -1   11.40    0.73
  -6  17   1   10.59    0.63
  -6  17   1   10.97    0.68
  -6  17   1   10.16    0.62
  -5 -17   1    1.98    0.28
   5 -17  -1    2.21    0.32
  -5  17   1    2.70    0.26
  -5  17   1    2.62    0.33
  -5  17   1    2.10    0.24
   4 -17  -1  105.09    4.65
  -4 -17   1   96.57    4.59
  -4  17   1  106.91    4.55
  -4  17   1  106.48    4.66
  -4  17   1   95.37    4.54
   3 -17  -1    1.97    0.26
  -3 -17   1    1.81    0.22
  -3  17   1    1.73    0.17
  -3  17   1    1.77    0.17
  -3  17   1    2.06    0.30
   2 -17  -1   31.89    1.55
  -2 -17   1   31.12    1.52
  -2  17   1   33.08    1.60
  -1 -17   1    1.51    0.20
   1 -17  -1    0.93    0.18
  -1  17   1    1.17    0.23
   1  17  -1    1.12    0.22
   0 -17  -1  156.11    6.88
   0 -17   1  153.68    6.92
   0  17  -1  154.32    6.97
   0  17   1  157.53    6.97
   1 -17   1   13.22    0.74
  -1 -17  -1   12.82    0.67
  -1  17  -1   12.38    0.76
  -2 -17  -1   16.31    0.80
   2 -17   1   17.11    0.90
  -2  17  -1   15.69    0.92
  -2  17  -1   15.18    0.78
  -2  17  -1   17.01    0.79
  -3 -17  -1   14.95    0.74
   3 -17   1   15.56    0.85
  -3  17  -1   14.96    0.75
  -3  17  -1   14.19    0.85
  -3  17  -1   13.81    0.74
   4 -17   1    0.26    0.19
  -4  17  -1    0.05    0.18
  -4  17  -1    0.20    0.11
  -4  17  -1    0.04    0.09
   5 -17   1    5.85    0.50
  -5  17  -1    5.35    0.41
  -5  17  -1    5.59    0.40
  -5  17  -1    5.64    0.46
   6 -17   1   18.10    1.05
  -6  17  -1   17.94    0.96
  -6  17  -1   16.73    0.94
  -6  17  -1   17.97    1.01
   7 -17   1   13.30    0.89
  -7  17  -1   13.28    0.81
  -7  17  -1   13.95    0.84
   8 -17   1    3.23    0.45
  -8  17  -1    3.59    0.44
  -8  17  -1    4.10    0.41
   9 -17   1    6.49    0.64
  -9  17  -1    5.79    0.53
  -9  17  -1    5.83    0.44
  10 -17   1    2.95    0.51
 -10  17  -1    4.11    0.46
 -10  17  -1    3.16    0.38
  11 -17   1    5.31    0.67
  12 -17   1   19.68    1.35
  11 -18  -1   58.45    2.99
  10 -18  -1    2.53    0.46
 -10  18   1    3.35    0.41
   9 -18  -1    1.98    0.40
  -9  18   1    2.20    0.34
  -9  18   1    1.87    0.28
   8 -18  -1    2.13    0.39
  -8  18   1    2.15    0.29
  -8  18   1    2.35    0.34
   7 -18  -1   68.83    3.21
  -7  18   1   67.40    3.08
  -7  18   1   61.94    3.08
  -7  18   1   68.24    3.14
   6 -18  -1   32.18    1.63
  -6  18   1   31.84    1.60
  -6  18   1   28.93    1.51
  -6  18   1   32.19    1.52
   5 -18  -1   22.45    1.22
  -5 -18   1   21.50    1.16
  -5  18   1   23.57    1.11
  -5  18   1   21.71    1.10
  -5  18   1   22.65    1.21
   4 -18  -1    7.78    0.57
  -4 -18   1    7.81    0.51
  -4  18   1    7.18    0.44
  -4  18   1    8.03    0.45
  -4  18   1    8.15    0.58
  -3 -18   1   31.36    1.51
   3 -18  -1   32.58    1.56
  -3  18   1   32.12    1.59
  -3  18   1   29.73    1.42
  -3  18   1   31.82    1.43
   2 -18  -1    1.51    0.23
  -2 -18   1    1.15    0.19
  -2  18   1    1.61    0.27
   1 -18  -1   73.40    3.35
  -1 -18   1   74.15    3.36
   1  18  -1   72.69    3.42
  -1  18   1   74.24    3.42
   0 -18  -1    2.64    0.29
   0 -18   1    3.24    0.33
   0  18  -1    3.79    0.38
   0  18   1    4.18    0.39
  -1 -18  -1   41.73    1.83
   1 -18   1   37.06    1.88
  -1  18  -1   38.43    1.92
   2 -18   1   21.59    1.17
  -2 -18  -1   22.15    1.08
  -2  18  -1   23.55    1.04
  -2  18  -1   22.86    1.21
  -2  18  -1   22.31    1.05
   3 -18   1   41.41    1.95
  -3  18  -1   41.01    1.97
  -3  18  -1   37.05    1.83
  -3  18  -1   40.30    1.84
   4 -18   1    1.85    0.30
  -4  18  -1    2.02    0.22
  -4  18  -1    2.27    0.32
  -4  18  -1    1.99    0.23
   5 -18   1    0.23    0.20
  -5  18  -1    0.11    0.11
  -5  18  -1    0.21    0.18
  -5  18  -1    0.19    0.11
   6 -18   1   10.56    0.77
  -6  18  -1   12.61    0.75
  -6  18  -1   10.98    0.67
  -6  18  -1   10.09    0.65
   7 -18   1   31.42    1.71
  -7  18  -1   32.50    1.62
  -7  18  -1   32.66    1.67
   8 -18   1   -0.16    0.22
  -8  18  -1    0.01    0.18
  -8  18  -1    0.09    0.15
   9 -18   1   16.31    1.11
  -9  18  -1   17.00    1.01
  10 -18   1    3.86    0.57
 -10  18  -1    4.29    0.53
  11 -18   1    9.20    0.86
  11 -19  -1    0.16    0.34
  10 -19  -1    1.55    0.42
   9 -19  -1    9.87    0.83
  -9  19   1   10.40    0.71
   8 -19  -1   13.95    0.96
  -8  19   1   14.20    0.86
  -8  19   1   13.13    0.81
   7 -19  -1   22.24    1.31
  -7  19   1   21.20    1.16
  -7  19   1   24.84    1.26
  -7  19   1   22.67    1.17
   6 -19  -1   17.39    1.00
  -6  19   1   15.37    0.85
  -6  19   1   15.67    0.85
  -6  19   1   15.58    0.94
   5 -19  -1   39.74    1.98
  -5  19   1   36.32    1.84
  -5  19   1   41.77    1.98
  -5  19   1   41.05    1.85
  -4 -19   1   42.51    2.08
   4 -19  -1   45.81    2.16
  -4  19   1   41.15    2.01
  -4  19   1   44.33    2.01
  -4  19   1   48.67    2.18
  -3 -19   1    2.69    0.30
   3 -19  -1    3.01    0.35
  -3  19   1    3.66    0.38
   2 -19  -1    0.89    0.20
  -2 -19   1    0.91    0.18
  -2  19   1    0.61    0.21
   1 -19  -1    1.76    0.24
  -1 -19   1    1.72    0.23
   1  19  -1    1.52    0.26
  -1  19   1    1.83    0.29
   0 -19  -1   59.35    2.59
   0 -19   1   55.45    2.61
   0  19  -1   52.79    2.66
   1 -19   1   21.15    1.11
  -1 -19  -1   21.30    1.04
  -1  19  -1   20.36    1.14
  -2 -19  -1   39.49    1.79
   2 -19   1   37.68    1.88
  -2  19  -1   37.98    1.91
   3 -19   1    9.94    0.66
  -3  19  -1   10.51    0.68
  -3  19  -1    9.04    0.51
  -3  19  -1    9.84    0.52
   4 -19   1    3.52    0.40
  -4  19  -1    3.82    0.43
  -4  19  -1    2.92    0.27
  -4  19  -1    2.82    0.27
   5 -19   1   24.50    1.27
  -5  19  -1   22.68    1.23
  -5  19  -1   21.20    1.13
  -5  19  -1   22.26    1.13
   6 -19   1    6.34    0.58
  -6  19  -1    6.74    0.48
  -6  19  -1    6.91    0.55
  -6  19  -1    6.30    0.46
   7 -19   1   21.42    1.23
  -7  19  -1   20.11    1.16
  -7  19  -1   19.96    1.10
   8 -19   1    0.56    0.29
  -8  19  -1    0.45    0.19
  -8  19  -1    0.89    0.27
   9 -19   1    3.39    0.52
  10 -19   1   29.08    1.71
  10 -20  -1    2.47    0.50
   9 -20  -1    2.19    0.44
   8 -20  -1    6.14    0.64
  -8  20   1    6.18    0.54
   7 -20  -1   47.48    2.26
  -7  20   1   44.70    2.18
  -7  20   1   40.31    2.07
   6 -20  -1   16.13    0.98
  -6  20   1   15.85    0.94
  -6  20   1   14.53    0.81
   5 -20  -1    8.49    0.64
  -5  20   1    7.52    0.46
  -5  20   1    8.66    0.60
   4 -20  -1    3.84    0.42
  -4  20   1    3.45    0.23
  -4  20   1    3.46    0.40
   3 -20  -1    0.39    0.19
  -3 -20   1    0.57    0.16
  -3  20   1    0.60    0.20
   2 -20  -1    2.35    0.29
  -2 -20   1    2.48    0.28
  -2  20   1    1.76    0.29
  -1 -20   1   -0.11    0.13
   1 -20  -1    0.24    0.15
   1  20  -1    0.18    0.17
  -1  20   1    0.02    0.16
   0 -20  -1    0.99    0.19
   0 -20   1    1.07    0.21
   0  20  -1    1.12    0.24
  -1 -20  -1    1.00    0.18
   1 -20   1    0.90    0.22
  -1  20  -1    1.01    0.25
   2 -20   1    7.29    0.55
  -2  20  -1    7.80    0.57
   3 -20   1   69.73    3.19
  -3  20  -1   68.06    3.01
  -3  20  -1   68.77    3.21
  -3  20  -1   64.42    3.01
   4 -20   1    4.81    0.47
  -4  20  -1    5.08    0.33
  -4  20  -1    4.79    0.47
  -4  20  -1    4.24    0.32
   5 -20   1   -0.06    0.20
  -5  20  -1    0.21    0.20
  -5  20  -1    0.17    0.11
   6 -20   1    9.03    0.71
  -6  20  -1    8.51    0.63
  -6  20  -1    8.21    0.54
   7 -20   1    8.61    0.73
  -7  20  -1    8.33    0.65
   8 -20   1    2.98    0.47
   9 -20   1   85.11    4.13
  10 -20   1    2.27    0.49
   9 -21  -1    0.11    0.28
   8 -21  -1    3.36    0.50
   7 -21  -1    0.53    0.28
   6 -21  -1   16.67    1.04
  -6  21   1   16.77    1.00
   5 -21  -1    1.12    0.28
  -5  21   1    1.67    0.31
   4 -21  -1   10.33    0.73
  -4  21   1   11.42    0.74
   3 -21  -1    0.46    0.21
  -3  21   1    0.55    0.20
  -2 -21   1   20.63    1.07
   2 -21  -1   20.23    1.10
  -2  21   1   20.37    1.15
  -1 -21   1    0.17    0.16
   1 -21  -1   -0.02    0.14
   0 -21  -1    0.40    0.16
   0 -21   1    0.31    0.19
   0  21  -1    0.61    0.22
   1 -21   1    0.63    0.21
  -1 -21  -1    0.63    0.17
  -1  21  -1    0.86    0.23
   2 -21   1   71.67    3.32
  -2  21  -1   69.86    3.35
   3 -21   1    0.60    0.22
  -3  21  -1    0.85    0.25
   4 -21   1    9.39    0.69
  -4  21  -1    8.30    0.65
   5 -21   1    0.55    0.26
  -5  21  -1    1.25    0.29
   6 -21   1    4.88    0.55
   7 -21   1    0.33    0.28
   8 -21   1    7.19    0.72
   9 -21   1   -0.04    0.30
   8 -22  -1    3.63    0.53
   7 -22  -1   38.40    2.05
   6 -22  -1   32.38    1.75
   5 -22  -1    8.46    0.68
   4 -22  -1    6.74    0.59
  -4  22   1    7.07    0.58
   3 -22  -1    0.36    0.22
  -3  22   1    0.22    0.18
  -2 -22   1    4.51    0.41
   2 -22  -1    5.13    0.46
  -2  22   1    4.23    0.45
  -1 -22   1    0.80    0.22
   1 -22  -1    1.14    0.23
   0 -22   1    1.36    0.26
   0 -22  -1    1.34    0.23
   0  22  -1    1.73    0.32
   1 -22   1   -0.01    0.17
  -1  22  -1    0.30    0.20
   2 -22   1   20.08    1.13
  -2  22  -1   19.65    1.15
   3 -22   1   61.35    2.79
  -3  22  -1   53.13    2.76
   4 -22   1    4.74    0.51
   5 -22   1   -0.17    0.20
   6 -22   1   13.18    0.93
   7 -22   1   11.50    0.89
   6 -23  -1   11.18    0.86
   5 -23  -1   35.10    1.85
   4 -23  -1   40.74    2.07
   3 -23  -1    2.98    0.39
   2 -23  -1    1.74    0.30
   1 -23  -1    0.62    0.23
  -1 -23   1    0.52    0.20
   0 -23   1   46.77    2.28
   0 -23  -1   47.42    2.26
   1 -23   1   20.88    1.16
   2 -23   1   13.71    0.87
   3 -23   1    5.26    0.53
   4 -23   1    0.16    0.23
   5 -23   1    9.18    0.75
   6 -23   1    9.66    0.80
   5 -24  -1   17.14    1.10
   4 -24  -1    2.06    0.38
   3 -24  -1   17.35    1.05
   2 -24  -1    0.01    0.20
   1 -24  -1   43.84    2.16
   0 -24   1    1.51    0.29
   1 -24   1   30.72    1.61
   2 -24   1   10.15    0.74
   3 -24   1    7.99    0.67
   4 -24   1    0.35    0.28
   0 -25   1   47.25    2.35
 -17   0   2   -0.67    0.46
 -17   0   2    1.02    1.65
 -16   0   2    5.99    0.90
 -16   0   2    9.39    2.47
 -15   0   2   -0.75    1.31
 -15   0   2   -0.38    0.57
  15   0  -2    0.04    0.16
 -15   0   2    0.08    0.43
  14   0  -2    1.04    0.22
 -14   0   2    2.02    1.46
 -14   0   2    1.80    0.52
 -14   0   2    1.25    0.42
 -14   0   2    1.05    0.62
 -13   0   2    0.00    0.34
 -13   0   2    1.40    1.28
 -13   0   2   -0.05    0.29
 -13   0   2    0.62    0.52
 -12   0   2  120.19    5.69
 -12   0   2  117.28    5.43
 -12   0   2  112.36    6.66
 -12   0   2  111.81    5.48
  12   0  -2  117.47    5.25
  12   0  -2  120.76    5.46
  11   0  -2   -0.08    0.28
 -11   0   2    0.24    0.27
  11   0  -2    0.15    0.14
 -11   0   2    0.02    0.46
 -11   0   2   -0.28    1.03
 -10   0   2   39.26    2.13
  10   0  -2   36.01    1.77
 -10   0   2   37.24    1.91
  10   0  -2   38.88    1.94
  10   0  -2   35.09    1.79
 -10   0   2   39.43    1.85
 -10   0   2   36.48    2.85
  -9   0   2   -0.02    0.79
   9   0  -2    0.17    0.12
   9   0  -2    0.01    0.20
  -9   0   2   -0.01    0.11
  -9   0   2    0.13    0.11
  -9   0   2    0.24    0.21
   8   0  -2    8.16    0.59
   8   0  -2    7.40    0.48
  -8   0   2    8.19    0.74
  -8   0   2    7.44    0.49
  -8   0   2    7.57    0.56
  -8   0   2    7.91    1.24
   7   0  -2    0.02    0.07
  -7   0   2    0.21    0.31
   7   0  -2   -0.23    0.10
  -7   0   2   -0.08    0.17
  -7   0   2    0.08    0.67
   7   0  -2    0.35    0.12
  -7   0   2    0.06    0.10
  -6   0   2    0.35    0.11
  -6   0   2    0.32    0.26
   6   0  -2    0.64    0.22
  -6   0   2    0.56    0.12
  -6   0   2    0.37    0.18
  -6   0   2    0.58    0.75
   6   0  -2    0.30    0.14
   6   0  -2    0.53    0.12
  -5   0   2    0.16    0.14
   5   0  -2    0.48    0.18
   5   0  -2   -0.12    0.10
  -5   0   2    0.12    0.07
  -5   0   2    0.08    0.07
  -5   0   2   -0.02    0.04
   5   0  -2    0.19    0.08
  -5   0   2   -0.37    0.59
  -4   0   2  559.31   24.79
   4   0  -2  569.97   24.91
  -4   0   2  587.05   24.77
  -4   0   2  569.20   25.08
   4   0  -2  547.15   24.91
  -4   0   2  575.66   24.99
   4   0  -2  547.20   24.73
  -3   0   2    0.06    0.05
   3   0  -2    0.16    0.12
  -3   0   2    0.49    0.42
   3   0  -2    0.13    0.06
  -3   0   2    0.06    0.09
   3   0  -2    0.06    0.05
   3   0  -2    0.17    0.09
  -3   0   2    0.49    0.11
  -3   0   2    0.38    0.07
  -3   0   2    0.15    0.10
  -2   0   2    0.40    0.14
  -2   0   2    0.30    0.12
   2   0  -2    1.06    0.46
   2   0  -2    0.49    0.11
   2   0  -2    0.48    0.14
  -2   0   2    0.48    0.07
  -2   0   2    0.24    0.43
  -2   0   2    0.43    0.12
   2   0  -2    0.46    0.07
  -2   0   2    0.77    0.09
   1   0  -2    0.06    0.04
   1   0  -2   -0.02    0.09
  -1   0   2    0.01    0.07
  -1   0   2    0.11    0.08
  -1   0   2    0.02    0.20
   1   0  -2    0.03    0.07
   1   0  -2    0.11    0.04
  -1   0   2    0.14    0.08
  -1   0   2    0.03    0.03
   1   0  -2    0.17    0.24
   1   0  -2    0.20    0.10
  -1   0   2    0.07    0.04
   0   0   2  174.98    7.50
   0   0  -2  170.80    7.49
   0   0   2  174.30    7.49
   0   0  -2  188.25    7.54
   0   0  -2  170.57    7.96
   0   0   2  160.86    7.51
   0   0   2  153.36    7.45
  -1   0  -2    0.12    0.14
  -1   0  -2    0.41    0.07
   1   0   2    0.11    0.13
  -1   0  -2    0.04    0.03
   1   0   2    0.10    0.05
  -1   0  -2    0.10    0.04
  -2   0  -2  319.53   13.44
   2   0   2  293.89   13.47
  -2   0  -2  322.02   13.43
  -2   0  -2  279.06   13.38
   2   0   2  313.40   13.42
  -3   0  -2   -0.06    0.14
  -3   0  -2    0.26    0.07
  -3   0  -2    0.08    0.06
   3   0   2    0.02    0.06
  -4   0  -2    2.57    0.22
  -4   0  -2    2.43    0.35
   4   0   2    2.37    0.21
  -5   0  -2    0.21    0.08
  -5   0  -2    0.01    0.32
   5   0   2    0.10    0.13
  -5   0  -2    0.05    0.12
   5   0   2    0.09    0.07
  -6   0  -2   29.73    1.63
  -6   0  -2   30.96    1.44
   6   0   2   28.99    1.37
   6   0   2   29.24    1.42
  -7   0  -2    0.63    0.33
   7   0   2    0.64    0.16
   7   0   2    0.06    0.07
  -7   0  -2    0.20    0.13
   9   0   2   -0.34    0.16
   9   0   2    0.06    0.10
  -9   0  -2    0.43    0.34
  -9   0  -2    0.02    0.17
 -10   0  -2    9.89    1.03
  10   0   2   10.56    0.74
  10   0   2   11.84    0.63
 -10   0  -2   12.35    0.79
  11   0   2   -0.01    0.21
 -11   0  -2    0.11    0.23
 -11   0  -2    0.42    0.46
  11   0   2    0.30    0.13
 -12   0  -2  149.50    7.26
  12   0   2  151.59    6.74
 -12   0  -2  153.52    6.95
  13   0   2   -0.03    0.12
 -13   0  -2    0.00    0.53
  14   0   2    5.30    0.39
 -14   0  -2    4.27    0.88
  15   0   2   -0.04    0.12
 -15   0  -2   -0.26    1.29
 -15   0  -2   -0.83    0.56
 -16   0  -2   26.32    2.21
 -16   0  -2   29.26    3.45
 -17  -1   2    5.99    0.95
 -17  -1   2   10.44    2.71
 -17   1   2    5.99    0.94
 -16  -1   2    2.66    0.68
 -16  -1   2    1.65    1.80
 -16   1   2    3.86    1.94
 -16   1   2    2.41    0.69
 -15  -1   2    6.81    2.05
 -15  -1   2    5.92    0.79
  15  -1  -2    4.99    0.46
 -15  -1   2    5.10    0.95
 -15   1   2    5.26    0.97
  15   1  -2    5.11    0.40
 -15   1   2    6.24    0.86
 -15   1   2    8.76    2.33
 -15   1   2    5.64    0.73
 -14  -1   2    0.58    0.57
 -14  -1   2   -0.55    1.05
  14  -1  -2   -0.13    0.15
 -14  -1   2    0.17    0.38
 -14   1   2   -0.46    0.51
 -14   1   2   -0.18    0.37
  14   1  -2   -0.09    0.13
 -14   1   2   -0.30    1.25
 -14   1   2   -0.21    0.31
 -13  -1   2    4.58    1.65
 -13  -1   2    4.92    0.83
  13  -1  -2    3.39    0.36
 -13  -1   2    3.80    0.60
 -13  -1   2    3.38    0.52
 -13   1   2    3.54    1.59
 -13   1   2    2.46    0.70
 -13   1   2    3.47    0.54
  13   1  -2    3.47    0.34
 -13   1   2    3.41    0.60
 -12  -1   2    3.89    0.58
  12  -1  -2    4.15    0.53
 -12  -1   2    3.66    1.49
 -12  -1   2    4.98    0.79
 -12  -1   2    2.67    0.47
  12  -1  -2    4.16    0.38
  12   1  -2    3.57    0.35
 -12   1   2    3.97    0.53
 -12   1   2    5.02    1.59
 -12   1   2    4.03    0.61
 -12   1   2    4.35    0.78
  11  -1  -2  258.28   11.69
  11  -1  -2  268.54   11.87
 -11  -1   2  264.34   12.06
 -11  -1   2  262.45   12.94
 -11  -1   2  265.54   11.84
  11   1  -2  270.14   11.87
 -11   1   2  262.95   12.07
  11   1  -2  266.94   11.68
 -11   1   2  272.01   11.85
 -11   1   2  265.13   13.05
 -11   1   2  257.02   11.89
 -10  -1   2    2.80    0.39
 -10  -1   2    4.01    1.24
 -10  -1   2    3.49    0.35
 -10  -1   2    2.38    0.54
  10  -1  -2    3.01    0.33
  10  -1  -2    2.87    0.42
  10  -1  -2    3.15    0.30
 -10   1   2    3.88    1.30
  10   1  -2    3.53    0.46
 -10   1   2    2.48    0.55
 -10   1   2    2.33    0.37
  10   1  -2    3.25    0.31
  10   1  -2    2.91    0.29
 -10   1   2    3.25    0.35
   9  -1  -2    1.85    0.24
   9  -1  -2    1.46    0.30
  -9  -1   2    2.26    0.27
  -9  -1   2    1.97    0.31
   9   1  -2    2.14    0.34
  -9   1   2    1.64    0.31
  -9   1   2    2.29    1.05
  -9   1   2    2.17    0.26
   9   1  -2    1.86    0.22
   9   1  -2    2.07    0.22
  -9   1   2    2.06    0.48
   8  -1  -2   45.49    2.09
  -8  -1   2   42.25    2.12
  -8  -1   2   47.25    2.10
   8  -1  -2   43.62    2.05
   8  -1  -2   42.76    2.15
   8   1  -2   43.33    2.05
  -8   1   2   43.37    2.30
  -8   1   2   44.15    2.92
  -8   1   2   46.18    2.10
   8   1  -2   44.00    2.04
  -8   1   2   44.66    2.15
   7  -1  -2   36.35    1.79
  -7  -1   2   36.87    1.91
  -7  -1   2   35.84    1.76
   7  -1  -2   35.76    1.69
  -7  -1   2   38.57    1.73
   7  -1  -2   35.52    1.73
  -7   1   2   37.86    1.74
   7   1  -2   35.80    1.70
  -7   1   2   36.89    1.93
   7   1  -2   35.19    1.69
  -7   1   2   37.88    2.51
  -7   1   2   37.57    1.78
   7   1  -2   35.00    1.80
   6  -1  -2   45.90    2.13
  -6  -1   2   43.54    2.26
   6  -1  -2   45.21    2.09
  -6  -1   2   45.34    2.09
  -6  -1   2   47.92    2.12
  -6  -1   2   46.77    2.15
  -6   1   2   48.93    2.17
  -6   1   2   43.75    2.81
   6   1  -2   45.87    2.18
   6   1  -2   43.83    2.09
  -6   1   2   47.22    2.12
  -6   1   2   45.86    2.09
  -6   1   2   43.76    2.27
   5  -1  -2  168.93    7.56
  -5  -1   2  173.82    7.57
  -5  -1   2  181.20    7.55
  -5  -1   2  170.13    7.52
   5  -1  -2  171.51    7.52
   5  -1  -2  170.35    7.59
  -5  -1   2  172.39    7.66
   5   1  -2  171.07    7.54
   5   1  -2  167.91    7.60
  -5   1   2  176.59    7.58
  -5   1   2  144.65    7.57
  -5   1   2  152.32    7.64
  -5   1   2  179.43    8.12
  -5   1   2  177.97    7.53
  -5   1   2  186.19    7.56
   4  -1  -2   62.28    2.84
  -4  -1   2   64.27    2.94
  -4  -1   2   60.94    2.83
  -4  -1   2   62.91    2.89
   4  -1  -2   58.83    2.88
  -4  -1   2   63.64    2.87
   4  -1  -2   63.18    2.87
  -4  -1   2   66.50    2.85
  -4   1   2   65.09    2.90
   4   1  -2   62.46    2.85
  -4   1   2   65.75    2.88
  -4   1   2   68.65    2.96
  -4   1   2   65.52    2.84
  -4   1   2   62.41    3.29
  -4   1   2   65.68    2.86
   4   1  -2   60.82    2.90
  -3  -1   2  193.86    8.04
  -3  -1   2  174.19    7.97
   3  -1  -2  183.49    7.99
  -3  -1   2  186.62    8.02
   3  -1  -2  180.61    8.02
   3  -1  -2  186.96    8.34
   3  -1  -2  184.46    8.07
   3  -1  -2  187.27    8.01
  -3  -1   2  172.94    8.02
  -3  -1   2  187.97    8.00
  -3  -1   2  183.32    8.25
  -3   1   2  177.50    8.02
   3   1  -2  172.53    8.03
   3   1  -2  183.57    7.99
  -3   1   2  179.56    7.99
  -3   1   2  184.94    8.01
  -3   1   2  172.84    7.97
   3   1  -2  181.04    7.98
  -3   1   2  183.88    8.37
  -2  -1   2   10.95    0.53
  -2  -1   2    9.99    0.56
  -2  -1   2   10.40    0.45
   2  -1  -2   11.11    0.54
   2  -1  -2    9.94    0.92
  -2  -1   2   10.02    0.49
  -2  -1   2    9.56    0.83
   2  -1  -2   10.61    0.46
   2  -1  -2    9.59    0.48
   2  -1  -2    9.80    0.49
  -2  -1   2   10.05    0.49
   2  -1  -2    9.85    0.53
  -2   1   2   10.19    0.48
   2   1  -2   10.70    0.52
  -2   1   2    9.99    0.46
   2   1  -2   10.77    0.53
   2   1  -2    9.20    0.73
   2   1  -2   10.79    0.50
  -2   1   2   10.24    0.49
  -2   1   2    9.95    0.52
  -2   1   2    8.86    0.83
   2   1  -2   10.24    0.49
  -2   1   2   10.16    0.54
  -2   1   2   10.53    0.55
   1  -1  -2   36.77    1.70
   1  -1  -2   37.18    1.70
   1  -1  -2   37.08    1.66
  -1  -1   2   35.32    1.88
  -1  -1   2   36.76    1.72
   1  -1  -2   37.91    1.84
   1  -1  -2   38.28    1.67
  -1  -1   2   38.35    1.68
   1   1  -2   39.12    1.70
   1   1  -2   36.54    1.89
  -1   1   2   38.22    1.69
  -1   1   2   37.89    1.66
   1   1  -2   38.23    1.70
   1   1  -2   37.20    1.68
  -1   1   2   35.08    1.68
  -1   1   2   40.21    1.67
  -1   1   2   37.12    1.77
   0  -1   2    0.85    0.10
   0  -1   2    1.05    0.20
   0  -1   2    0.76    0.14
   0  -1  -2    0.88    0.07
   0  -1   2    1.08    0.08
   0  -1  -2    0.83    0.07
   0  -1  -2    0.84    0.09
   0  -1  -2    0.75    0.11
   0   1  -2    1.05    0.08
   0   1  -2    0.76    0.19
   0   1   2    0.92    0.06
   0   1  -2    0.67    0.08
   0   1   2    0.92    0.07
   0   1   2    0.95    0.11
   0   1   2    0.87    0.06
   0   1  -2    0.90    0.10
   0   1  -2    1.03    0.16
   0   1   2    0.68    0.08
   1  -1   2    1.07    0.12
   1  -1   2    1.26    0.20
  -1  -1  -2    1.11    0.10
  -1  -1  -2    1.50    0.09
  -1  -1  -2    1.31    0.17
   1  -1   2    1.29    0.11
   1   1   2    1.42    0.09
  -1   1  -2    1.42    0.10
  -1   1  -2    1.09    0.19
   1   1   2    1.19    0.10
   1   1   2    1.33    0.08
  -1   1  -2    1.36    0.11
  -1   1  -2    1.21    0.13
   1   1   2    1.43    0.15
  -2  -1  -2    5.67    0.30
   2  -1   2    5.36    0.32
   2  -1   2    5.63    0.30
  -2  -1  -2    6.09    0.41
  -2  -1  -2    5.91    0.28
   2   1   2    5.35    0.30
  -2   1  -2    6.53    0.31
   2   1   2    6.09    0.38
  -2   1  -2    5.80    0.32
  -2   1  -2    5.85    0.32
   2   1   2    5.90    0.28
  -3  -1  -2   78.15    3.59
   3  -1   2   79.51    3.58
  -3  -1  -2   83.18    3.57
  -3  -1  -2   79.77    3.68
   3  -1   2   76.67    3.60
   3   1   2   83.84    3.56
  -3   1  -2   83.42    3.61
   3   1   2   79.89    3.59
  -3   1  -2   84.68    3.59
  -4  -1  -2  127.87    5.67
  -4  -1  -2  123.43    5.69
   4  -1   2  129.45    5.71
   4  -1   2  130.41    5.68
  -4  -1  -2  127.57    5.81
  -4  -1  -2  133.20    5.69
  -4   1  -2  129.22    5.68
  -4   1  -2  133.60    5.71
   4   1   2  125.46    5.69
   5  -1   2  203.45    9.09
   5  -1   2  199.96    9.13
  -5  -1  -2  202.36    9.26
  -5  -1  -2  208.35    9.11
  -5  -1  -2  205.52    9.08
   5   1   2  206.19    9.11
  -5   1  -2  213.32    9.10
   5   1   2  211.62    9.07
  -5   1  -2  211.63    9.14
  -6  -1  -2   39.85    1.87
   6  -1   2   40.11    1.83
  -6  -1  -2   39.88    2.05
   6   1   2   39.34    1.87
   6   1   2   40.03    1.81
  -6   1  -2   40.81    1.90
  -7  -1  -2   14.69    1.01
  -7  -1  -2   14.66    0.79
   7  -1   2   14.01    0.79
   7   1   2   14.22    0.78
  -7   1  -2   14.76    0.81
   7   1   2   14.17    0.71
   8  -1   2   25.58    1.30
  -8  -1  -2   23.93    1.51
  -8  -1  -2   26.17    1.30
   8   1   2   26.19    1.20
  -8   1  -2   25.34    1.32
   8   1   2   24.99    1.28
  -9  -1  -2   64.81    3.36
   9  -1   2   64.73    3.00
   9  -1   2   65.66    3.10
  -9  -1  -2   68.25    3.11
   9   1   2   67.73    3.09
  -9   1  -2   66.80    3.12
   9   1   2   65.58    2.98
  -9   1  -2   66.01    3.37
  10  -1   2    2.24    0.35
  10  -1   2    2.17    0.24
 -10  -1  -2    2.03    0.34
 -10  -1  -2    2.33    0.58
 -10   1  -2    1.17    0.51
  10   1   2    1.91    0.21
 -10   1  -2    2.10    0.34
  11  -1   2   48.05    2.29
  11  -1   2   45.60    2.14
 -11  -1  -2   46.55    2.62
 -11  -1  -2   45.74    2.30
 -11   1  -2   46.81    2.32
 -11   1  -2   44.53    2.61
  11   1   2   44.18    2.11
  12  -1   2    9.18    0.57
 -12  -1  -2    8.42    0.76
 -12  -1  -2    9.59    1.10
 -12   1  -2    9.83    0.79
  12   1   2    8.79    0.53
 -12   1  -2    8.66    1.07
 -13  -1  -2   28.54    2.01
  13  -1   2   28.50    1.43
 -13   1  -2   29.80    1.68
  13   1   2   28.42    1.37
 -13   1  -2   30.02    2.05
 -14  -1  -2    4.61    0.88
  14  -1   2    5.86    0.45
 -14   1  -2    7.01    1.07
  14   1   2    6.35    0.38
 -15  -1  -2   15.16    1.57
 -15   1  -2   15.76    2.61
 -15   1  -2   17.45    1.62
 -16  -1  -2    8.62    2.42
 -16  -1  -2    5.90    1.12
 -16   1  -2    7.63    2.32
 -16   1  -2    5.13    1.08
 -17  -2   2    3.41    1.98
 -17  -2   2    2.78    0.76
 -17   2   2    2.34    0.72
 -16  -2   2   -0.47    0.42
 -16  -2   2    0.85    1.58
 -16  -2   2   -1.43    0.57
 -16   2   2    1.35    1.52
 -16   2   2   -0.78    0.35
 -16   2   2   -0.19    0.44
 -15  -2   2    1.16    0.49
 -15  -2   2    0.85    0.64
 -15  -2   2    0.97    1.40
  15  -2  -2    0.98    0.25
 -15   2   2    0.70    0.48
 -15   2   2    1.05    0.44
 -15   2   2    0.63    0.63
 -15   2   2    0.72    1.46
 -14  -2   2   26.86    1.84
 -14  -2   2   25.88    1.61
  14  -2  -2   23.27    1.27
 -14  -2   2   25.43    2.82
 -14   2   2   21.58    1.56
 -14   2   2   24.81    1.82
 -14   2   2   24.28    2.98
 -14   2   2   23.22    1.51
  13  -2  -2    4.05    0.41
 -13  -2   2    5.56    1.64
 -13  -2   2    4.22    0.79
 -13  -2   2    3.87    0.60
  13  -2  -2    4.28    0.59
 -13   2   2    5.23    0.69
 -13   2   2    5.52    1.88
 -13   2   2    3.83    0.79
  13   2  -2    4.07    0.35
 -13   2   2    4.48    0.60
 -12  -2   2   12.55    1.95
  12  -2  -2   15.08    0.82
 -12  -2   2   14.30    1.27
 -12  -2   2   13.09    1.04
 -12  -2   2   13.64    0.98
  12  -2  -2   14.67    1.01
 -12   2   2   15.33    2.25
 -12   2   2   12.31    1.05
  12   2  -2   14.91    0.77
 -12   2   2   14.78    1.02
 -12   2   2   14.13    1.29
  11  -2  -2   15.85    0.90
 -11  -2   2   17.84    1.07
 -11  -2   2   15.98    1.31
  11  -2  -2   17.42    1.08
 -11   2   2   16.46    1.33
 -11   2   2   17.34    2.25
  11   2  -2   16.04    0.86
 -11   2   2   17.75    1.15
 -11   2   2   17.15    1.09
  10  -2  -2   29.18    1.48
  10  -2  -2   31.70    1.64
 -10  -2   2   31.45    1.54
 -10  -2   2   29.55    1.59
  10  -2  -2   29.30    1.52
 -10  -2   2   32.49    1.83
 -10   2   2   30.46    2.67
 -10   2   2   31.54    1.85
 -10   2   2   32.30    1.68
 -10   2   2   31.92    1.55
  10   2  -2   29.41    1.45
 -10   2   2   29.84    1.62
  10   2  -2   29.25    1.45
   9  -2  -2   17.90    1.07
  -9  -2   2   18.35    1.04
   9  -2  -2   17.58    0.94
   9  -2  -2   18.75    1.00
  -9  -2   2   20.29    1.01
  -9   2   2   18.63    1.99
  -9   2   2   19.61    1.09
   9   2  -2   17.81    0.92
  -9   2   2   18.74    1.27
   9   2  -2   18.64    1.09
  -9   2   2   19.43    1.01
   9   2  -2   17.88    0.93
  -8  -2   2    4.04    0.54
   8  -2  -2    5.44    0.46
  -8  -2   2    5.64    0.39
   8  -2  -2    4.97    0.35
   8  -2  -2    4.97    0.40
  -8  -2   2    5.11    0.44
  -8   2   2    5.56    0.49
  -8   2   2    5.40    0.40
  -8   2   2    7.12    1.37
   8   2  -2    5.46    0.49
   8   2  -2    4.43    0.33
   8   2  -2    4.43    0.33
  -8   2   2    5.22    0.62
   7  -2  -2   75.68    3.27
   7  -2  -2   69.93    3.30
  -7  -2   2   71.23    3.27
  -7  -2   2   71.64    3.25
  -7  -2   2   71.89    3.41
   7  -2  -2   72.14    3.22
  -7   2   2   70.94    3.43
  -7   2   2   71.46    4.03
   7   2  -2   68.15    3.20
   7   2  -2   68.73    3.20
  -7   2   2   72.51    3.30
  -7   2   2   73.91    3.26
   7   2  -2   70.67    3.32
  -6  -2   2    0.02    0.14
   6  -2  -2    0.38    0.18
   6  -2  -2    0.22    0.09
  -6  -2   2    0.27    0.31
  -6  -2   2    0.14    0.09
  -6   2   2    0.02    0.07
  -6   2   2    0.07    0.80
   6   2  -2    0.09    0.09
   6   2  -2   -0.05    0.20
  -6   2   2    0.74    0.32
  -6   2   2    0.32    0.20
  -6   2   2    0.40    0.11
   6   2  -2    0.09    0.10
   5  -2  -2   44.46    2.06
  -5  -2   2   46.84    2.07
   5  -2  -2   47.67    2.11
  -5  -2   2   43.56    2.05
  -5  -2   2   45.91    2.20
  -5  -2   2   46.53    2.10
  -5   2   2   43.47    2.73
   5   2  -2   46.01    2.04
   5   2  -2   42.12    2.14
  -5   2   2   46.81    2.13
  -5   2   2   45.92    2.08
  -5   2   2   44.51    2.14
   5   2  -2   46.08    2.06
  -5   2   2   45.00    2.06
  -5   2   2   45.90    2.22
  -4  -2   2  215.11    9.13
  -4  -2   2  211.08    9.04
   4  -2  -2  200.66    9.03
  -4  -2   2  213.27    9.06
   4  -2  -2  201.03    9.08
   4  -2  -2  210.44    9.08
  -4  -2   2  195.11    9.09
  -4  -2   2  205.14    9.05
  -4  -2   2  202.74    9.08
  -4   2   2  201.08    9.52
  -4   2   2  211.06    9.15
  -4   2   2  208.08    9.10
  -4   2   2  211.21    9.06
   4   2  -2  196.68    9.10
  -4   2   2  215.83    9.09
  -4   2   2  197.48    9.03
   4   2  -2  206.19    9.03
  -3  -2   2   69.10    2.99
   3  -2  -2   67.16    3.04
  -3  -2   2   66.44    3.02
   3  -2  -2   69.22    3.44
   3  -2  -2   64.64    3.01
  -3  -2   2   70.58    3.04
   3  -2  -2   63.40    3.04
  -3  -2   2   71.02    3.02
  -3  -2   2   67.18    3.08
  -3  -2   2   67.65    3.05
   3  -2  -2   72.15    3.06
   3   2  -2   68.91    3.02
  -3   2   2   68.10    3.01
  -3   2   2   66.33    3.07
   3   2  -2   69.86    3.02
  -3   2   2   67.75    3.03
  -3   2   2   66.41    3.41
  -3   2   2   70.02    3.06
  -3   2   2   69.07    3.00
   3   2  -2   65.99    3.08
  -2  -2   2   67.39    3.16
  -2  -2   2   68.87    3.02
   2  -2  -2   67.10    3.34
  -2  -2   2   71.66    3.01
  -2  -2   2   66.99    2.98
   2  -2  -2   71.07    3.05
   2  -2  -2   67.12    2.99
  -2  -2   2   68.46    3.03
   2  -2  -2   69.94    3.04
   2  -2  -2   64.37    2.99
  -2  -2   2   68.61    3.06
   2  -2  -2   68.34    3.01
   2   2  -2   70.38    3.01
  -2   2   2   64.60    3.01
  -2   2   2   67.26    2.98
   2   2  -2   69.57    3.01
  -2   2   2   63.73    2.99
   2   2  -2   68.83    3.02
   2   2  -2   68.40    2.98
  -2   2   2   69.71    3.04
  -2   2   2   66.06    3.24
   2   2  -2   67.92    3.06
  -2   2   2   66.62    3.04
  -1  -2   2    2.60    0.45
   1  -2  -2    2.51    0.14
  -1  -2   2    2.21    0.21
   1  -2  -2    2.05    0.20
   1  -2  -2    2.46    0.15
  -1  -2   2    2.00    0.22
  -1  -2   2    2.47    0.26
   1  -2  -2    2.55    0.22
  -1  -2   2    2.57    0.16
   1  -2  -2    2.42    0.13
   1  -2  -2    2.07    0.22
   1  -2  -2    2.32    0.17
   1   2  -2    2.27    0.21
   1   2  -2    2.04    0.22
   1   2  -2    2.45    0.14
  -1   2   2    2.23    0.13
   1   2  -2    2.46    0.23
  -1   2   2    2.12    0.17
   1   2  -2    2.92    0.36
  -1   2   2    2.14    0.15
  -1   2   2    2.41    0.15
   1   2  -2    2.51    0.16
  -1   2   2    2.61    0.20
   0  -2  -2    4.06    0.18
   0  -2  -2    3.78    0.20
   0  -2   2    4.25    0.33
   0  -2   2    3.74    0.41
   0  -2   2    3.92    0.24
   0  -2  -2    4.13    0.21
   0  -2  -2    3.89    0.18
   0  -2   2    4.01    0.21
   0  -2  -2    3.90    0.20
   0   2  -2    4.25    0.21
   0   2  -2    3.83    0.24
   0   2   2    4.00    0.19
   0   2   2    3.70    0.18
   0   2  -2    3.92    0.25
   0   2  -2    3.45    0.42
   0   2   2    3.57    0.18
   0   2  -2    3.68    0.33
  -1  -2  -2   12.07    0.59
   1  -2   2   14.22    0.62
   1  -2   2   13.81    0.73
   1  -2   2   11.68    0.63
  -1  -2  -2   13.18    0.63
  -1   2  -2   13.12    0.63
  -1   2  -2   12.90    0.62
  -1   2  -2   12.82    0.73
  -1   2  -2   13.64    0.62
  -1   2  -2   13.55    0.62
   2  -2   2  341.20   16.27
  -2  -2  -2  381.66   16.20
   2  -2   2  361.32   16.29
  -2  -2  -2  381.09   16.22
  -2  -2  -2  363.76   16.25
  -2   2  -2  367.89   16.32
  -2   2  -2  390.75   16.36
  -2   2  -2  376.27   16.28
   2   2   2  369.76   16.20
   2   2   2  367.17   16.18
  -3  -2  -2   78.55    3.41
  -3  -2  -2   73.49    3.43
   3  -2   2   72.42    3.46
   3  -2   2   78.09    3.44
   3  -2   2   80.46    3.46
  -3  -2  -2   76.97    3.51
  -3   2  -2   78.10    3.58
  -3   2  -2   82.86    3.45
  -3   2  -2   77.82    3.46
   3   2   2   74.93    3.42
   3   2   2   79.88    3.46
  -4  -2  -2   20.40    1.10
   4  -2   2   20.08    0.96
   4  -2   2   20.74    0.98
  -4  -2  -2   20.14    0.96
   4  -2   2   19.33    0.99
  -4  -2  -2   20.55    0.94
   4   2   2   20.41    0.92
   4   2   2   19.88    0.96
  -4   2  -2   21.40    0.97
  -4   2  -2   21.03    1.00
  -5  -2  -2  204.49    9.31
  -5  -2  -2  211.32    9.17
  -5  -2  -2  205.72    9.14
   5  -2   2  205.54    9.16
   5  -2   2  212.09    9.18
   5   2   2  208.62    9.17
  -5   2  -2  201.80    9.36
   5   2   2  207.68    9.12
  -5   2  -2  210.27    9.17
  -5   2  -2  216.68    9.21
   6  -2   2   10.56    0.61
   6  -2   2    9.76    0.54
  -6  -2  -2   10.41    0.58
  -6  -2  -2   10.25    0.80
  -6   2  -2   10.51    0.85
   6   2   2   10.75    0.58
   6   2   2   10.51    0.51
  -6   2  -2   10.09    0.62
  -7  -2  -2  137.78    6.38
   7  -2   2  134.67    6.14
   7  -2   2  136.45    6.21
  -7  -2  -2  141.77    6.19
  -7   2  -2  140.98    6.23
  -7   2  -2  135.03    6.41
   7   2   2  139.91    6.11
   7   2   2  142.62    6.18
  -8  -2  -2   30.71    1.51
   8  -2   2   31.41    1.54
  -8  -2  -2   29.75    1.74
  -8   2  -2   30.74    1.55
  -8   2  -2   29.99    1.78
   8   2   2   31.12    1.51
   8   2   2   30.39    1.41
   9  -2   2    1.48    0.20
  -9  -2  -2    2.13    0.51
  -9  -2  -2    1.25    0.25
   9  -2   2    1.74    0.29
  -9   2  -2    0.73    0.46
  -9   2  -2    1.19    0.27
   9   2   2    1.67    0.17
   9   2   2    1.47    0.27
  10  -2   2   92.02    4.24
 -10  -2  -2   91.16    4.23
  10  -2   2   90.02    4.12
 -10  -2  -2   87.73    4.50
 -10   2  -2   93.51    4.27
  10   2   2   93.95    4.07
 -10   2  -2   90.54    4.54
 -11  -2  -2   18.49    1.42
  11  -2   2   18.43    0.97
 -11  -2  -2   19.32    1.12
  11  -2   2   19.71    1.13
 -11   2  -2   17.60    1.13
 -11   2  -2   18.28    1.45
  11   2   2   18.63    0.90
  12  -2   2   38.83    1.93
  12  -2   2   42.20    2.10
 -12  -2  -2   41.60    2.46
 -12   2  -2   41.72    2.47
  12   2   2   39.40    1.84
 -12   2  -2   40.75    2.13
  13  -2   2    1.69    0.25
 -13  -2  -2    1.22    0.63
 -13   2  -2    2.20    0.68
 -13   2  -2    1.77    0.42
 -14  -2  -2   -0.30    0.56
  14  -2   2    0.39    0.17
 -14   2  -2    0.20    1.32
 -14   2  -2    0.06    0.30
 -14   2  -2    0.19    0.58
 -15  -2  -2    8.81    1.26
 -15   2  -2   12.51    2.65
 -15   2  -2   10.85    1.34
 -16  -2  -2   18.45    1.80
 -16   2  -2   16.57    1.77
 -16   2  -2   18.57    3.02
 -17  -3   2   22.01    1.74
 -17   3   2   24.05    1.79
 -16  -3   2    0.41    0.49
 -16  -3   2   -0.81    0.60
 -16   3   2    1.44    1.49
 -16   3   2   -0.62    0.44
 -16   3   2   -0.32    0.35
 -15  -3   2   22.87    1.52
 -15  -3   2   17.37    1.66
 -15  -3   2   16.67    2.61
 -15   3   2   17.78    2.76
 -15   3   2   20.60    1.49
 -15   3   2   17.89    1.34
 -14  -3   2    0.10    0.54
 -14  -3   2   -0.23    0.37
 -14  -3   2   -0.28    1.13
  14  -3  -2    0.20    0.19
 -14   3   2    0.17    0.36
 -14   3   2   -0.22    0.41
 -14   3   2    0.80    1.41
 -14   3   2   -0.13    0.57
  13  -3  -2   47.31    2.39
 -13  -3   2   42.64    3.50
  13  -3  -2   43.56    2.16
 -13  -3   2   46.35    2.44
 -13  -3   2   46.15    2.65
 -13   3   2   45.34    2.45
 -13   3   2   45.45    2.64
 -13   3   2   41.42    2.35
 -13   3   2   46.93    3.87
  12  -3  -2   16.84    0.96
 -12  -3   2   18.76    1.19
 -12  -3   2   18.93    1.42
  12  -3  -2   17.01    1.15
 -12  -3   2   18.25    1.14
 -12   3   2   19.07    1.44
 -12   3   2   19.42    2.48
 -12   3   2   17.12    1.15
 -12   3   2   15.87    1.20
 -11  -3   2   40.27    2.03
  11  -3  -2   39.60    2.06
 -11  -3   2   41.16    2.27
  11  -3  -2   39.96    1.90
 -11   3   2   38.80    2.28
 -11   3   2   39.18    3.26
 -11   3   2   38.13    2.05
 -11   3   2   38.74    2.11
 -10  -3   2   13.84    1.11
  10  -3  -2   14.19    0.90
  10  -3  -2   12.78    0.79
  10  -3  -2   12.94    0.74
 -10  -3   2   13.77    0.86
  10   3  -2   13.07    0.89
 -10   3   2   13.20    0.90
  10   3  -2   13.20    0.68
 -10   3   2   12.56    1.11
 -10   3   2   13.67    0.80
 -10   3   2   13.04    0.95
 -10   3   2   11.14    1.90
   9  -3  -2   33.95    1.62
  -9  -3   2   36.52    1.66
  -9  -3   2   33.94    1.69
   9  -3  -2   33.38    1.67
   9  -3  -2   32.16    1.72
  -9  -3   2   33.70    1.90
   9   3  -2   34.48    1.56
  -9   3   2   32.01    1.76
  -9   3   2   34.70    1.93
  -9   3   2   32.91    1.73
  -9   3   2   32.35    2.67
  -9   3   2   34.28    1.67
   9   3  -2   32.87    1.73
   8  -3  -2    2.26    0.32
   8  -3  -2    2.04    0.27
  -8  -3   2    1.74    0.26
  -8  -3   2    2.36    0.25
  -8  -3   2    2.09    0.43
   8  -3  -2    1.82    0.21
  -8   3   2    2.54    0.27
   8   3  -2    1.72    0.19
  -8   3   2    2.05    0.98
   8   3  -2    1.86    0.32
  -8   3   2    1.78    0.29
  -8   3   2    2.51    0.38
  -8   3   2    2.66    0.50
   8   3  -2    2.25    0.20
  -7  -3   2    6.79    0.66
   7  -3  -2    7.11    0.43
   7  -3  -2    7.13    0.52
   7  -3  -2    7.19    0.49
  -7  -3   2    8.06    0.46
  -7  -3   2    7.24    0.49
   7   3  -2    7.13    0.40
  -7   3   2    8.05    0.47
  -7   3   2    7.77    1.32
  -7   3   2    7.60    0.55
  -7   3   2    7.60    0.58
   7   3  -2    7.40    0.55
   7   3  -2    6.60    0.39
  -7   3   2    6.45    0.69
  -7   3   2    6.01    0.41
  -6  -3   2   34.47    1.76
  -6  -3   2   35.28    1.64
   6  -3  -2   35.18    1.66
   6  -3  -2   33.47    1.59
  -6  -3   2   36.87    1.61
   6  -3  -2   33.79    1.66
  -6   3   2   34.89    2.43
  -6   3   2   35.63    1.81
   6   3  -2   32.92    1.68
  -6   3   2   36.93    1.63
  -6   3   2   34.03    1.67
  -6   3   2   33.30    1.70
   6   3  -2   32.84    1.56
  -6   3   2   31.94    1.59
  -5  -3   2  111.72    5.08
   5  -3  -2  115.26    5.03
  -5  -3   2  112.08    4.99
  -5  -3   2  112.57    4.97
  -5  -3   2  113.25    4.98
   5  -3  -2  118.90    5.03
   5  -3  -2  106.97    4.97
  -5   3   2  114.46    5.04
  -5   3   2  104.16    5.05
   5   3  -2  112.04    5.04
  -5   3   2  107.28    5.11
  -5   3   2  115.59    5.00
  -5   3   2  111.61    5.64
   5   3  -2  113.04    4.94
  -5   3   2  114.15    4.97
  -4  -3   2   46.02    2.16
  -4  -3   2   45.89    2.10
  -4  -3   2   45.46    2.08
  -4  -3   2   44.06    2.07
   4  -3  -2   48.58    2.12
   4  -3  -2   47.61    2.60
   4  -3  -2   45.75    2.07
  -4  -3   2   45.32    2.06
  -4  -3   2   44.42    2.14
  -4   3   2   46.19    2.05
  -4   3   2   45.72    2.12
  -4   3   2   47.41    2.14
  -4   3   2   46.23    2.09
  -4   3   2   46.05    2.06
   4   3  -2   45.77    2.13
   4   3  -2   44.83    2.04
  -3  -3   2   16.85    0.79
   3  -3  -2   16.27    0.77
   3  -3  -2   18.25    1.25
  -3  -3   2   15.69    0.80
  -3  -3   2   16.33    0.75
  -3  -3   2   16.40    0.77
  -3  -3   2   16.14    0.84
   3  -3  -2   16.26    0.82
  -3   3   2   15.26    1.10
  -3   3   2   16.47    0.76
   3   3  -2   15.80    0.77
   3   3  -2   17.24    0.84
  -3   3   2   15.39    0.78
  -3   3   2   16.29    0.83
  -3   3   2   17.14    0.76
   3   3  -2   16.88    0.75
  -3   3   2   17.18    0.82
   3   3  -2   16.57    0.83
  -2  -3   2   12.37    0.58
   2  -3  -2   11.77    0.60
   2  -3  -2   12.92    0.92
   2  -3  -2   13.38    0.64
  -2  -3   2   12.73    0.60
   2  -3  -2   13.55    0.66
  -2  -3   2   12.23    0.66
   2  -3  -2   12.02    0.59
  -2  -3   2   12.81    0.61
   2  -3  -2   12.05    0.58
   2  -3  -2   11.99    0.61
  -2  -3   2   12.27    0.63
  -2   3   2   12.94    0.60
   2   3  -2   12.61    0.65
  -2   3   2   12.72    0.69
  -2   3   2   12.76    0.64
   2   3  -2   12.19    0.58
  -2   3   2   11.96    0.60
   2   3  -2   13.41    0.64
   2   3  -2   12.34    0.58
   2   3  -2   12.68    0.59
  -2   3   2   12.33    0.58
   2   3  -2   12.83    0.60
  -2   3   2   12.19    0.58
  -1  -3   2  148.23    6.50
   1  -3  -2  146.77    6.49
   1  -3  -2  148.95    6.50
   1  -3  -2  147.70    6.50
  -1  -3   2  145.15    6.55
  -1  -3   2  148.53    6.53
  -1  -3   2  151.41    6.48
  -1  -3   2  135.67    6.47
   1  -3  -2  149.86    6.50
  -1  -3   2  153.56    6.50
   1  -3  -2  148.15    6.47
   1  -3  -2  139.82    6.46
  -1   3   2  146.06    6.45
  -1   3   2  150.77    6.48
   1   3  -2  149.04    6.50
  -1   3   2  140.23    6.47
   1   3  -2  147.82    6.52
  -1   3   2  150.43    6.47
   1   3  -2  149.52    6.48
  -1   3   2  134.61    6.45
   1   3  -2  163.25    6.49
  -1   3   2  149.51    6.52
   1   3  -2  151.53    6.48
   0  -3   2    2.84    0.30
   0  -3   2    3.27    0.18
   0  -3  -2    3.20    0.16
   0  -3   2    3.03    0.22
   0  -3  -2    3.16    0.15
   0  -3   2    3.40    0.41
   0  -3   2    3.34    0.22
   0  -3  -2    3.03    0.15
   0   3  -2    2.83    0.22
   0   3  -2    3.41    0.19
   0   3  -2    2.14    0.37
   0   3   2    3.21    0.16
   0   3  -2    2.74    0.31
   0   3  -2    2.67    0.22
   1  -3   2  252.19   11.08
   1  -3   2  250.15   10.99
   1  -3   2  250.66   10.91
  -1   3  -2  242.26   10.95
  -1   3  -2  260.02   10.92
  -1   3  -2  238.27   10.92
  -1   3  -2  244.31   10.99
  -1   3  -2  256.05   11.08
  -2  -3  -2   16.04    0.72
   2  -3   2   15.00    0.73
   2  -3   2   14.08    0.73
   2  -3   2   15.15    0.72
  -2  -3  -2   15.28    0.68
  -2   3  -2   15.11    0.74
  -2   3  -2   15.74    0.73
  -2   3  -2   14.66    0.84
   3  -3   2  229.93   10.16
   3  -3   2  216.66   10.16
   3  -3   2  225.25   10.14
  -3  -3  -2  228.67   10.18
  -3  -3  -2  233.70   10.15
  -3  -3  -2  229.40   10.12
  -3   3  -2  232.84   10.28
  -3   3  -2  236.93   10.17
  -3   3  -2  248.63   10.15
  -4  -3  -2  311.49   14.06
   4  -3   2  313.94   14.05
  -4  -3  -2  316.83   14.11
  -4  -3  -2  311.88   14.02
   4  -3   2  315.55   14.10
   4   3   2  341.04   14.01
   4   3   2  318.26   14.00
  -4   3  -2  333.31   14.07
  -4   3  -2  307.29   14.19
  -4   3  -2  333.18   14.04
  -5  -3  -2  122.49    5.24
   5  -3   2  115.40    5.25
  -5  -3  -2  117.78    5.25
   5  -3   2  120.69    5.28
   5  -3   2  115.19    5.29
  -5  -3  -2  117.88    5.38
   5   3   2  118.92    5.24
  -5   3  -2  120.67    5.30
  -5   3  -2  115.61    5.46
  -5   3  -2  119.82    5.26
   6  -3   2   12.74    0.71
   6  -3   2   15.06    0.76
   6  -3   2   13.59    0.78
  -6  -3  -2   14.10    0.93
  -6  -3  -2   14.48    0.73
  -6   3  -2   14.46    0.73
  -6   3  -2   13.67    0.79
   6   3   2   14.59    0.74
  -6   3  -2   14.06    1.01
  -7  -3  -2   14.34    0.82
   7  -3   2   17.24    0.84
  -7  -3  -2   14.54    1.02
   7  -3   2   16.19    0.87
   7  -3   2   14.88    0.80
   7   3   2   15.45    0.72
  -7   3  -2   17.93    1.14
   7   3   2   15.98    0.83
  -7   3  -2   16.45    0.89
   8  -3   2   12.02    0.76
  -8  -3  -2   12.28    0.73
   8  -3   2   13.02    0.69
  -8  -3  -2   12.34    0.98
   8   3   2   13.11    0.60
  -8   3  -2   13.44    1.05
   8   3   2   12.80    0.73
  -8   3  -2   13.02    0.79
   9  -3   2  235.79   10.53
  -9  -3  -2  235.99   10.59
  -9  -3  -2  235.04   10.84
   9  -3   2  239.56   10.63
  -9   3  -2  244.19   10.65
  -9   3  -2  236.11   10.89
   9   3   2  239.46   10.57
   9   3   2  242.48   10.43
 -10  -3  -2   36.28    2.07
 -10  -3  -2   35.18    1.77
  10  -3   2   33.82    1.68
  10  -3   2   35.59    1.80
 -10   3  -2   35.30    2.11
 -10   3  -2   34.50    1.82
  11  -3   2    9.21    0.74
 -11  -3  -2    9.90    1.05
  11  -3   2    9.46    0.60
 -11   3  -2   10.93    0.80
 -11   3  -2   10.90    1.11
 -12  -3  -2    3.71    0.74
  12  -3   2    2.98    0.33
  12  -3   2    3.31    0.47
 -12   3  -2    3.68    0.50
 -12   3  -2    3.82    0.77
  13  -3   2    0.14    0.15
 -13  -3  -2   -0.02    0.51
 -13   3  -2   -0.11    1.16
 -13   3  -2    0.09    0.28
 -13   3  -2   -0.29    0.49
 -14  -3  -2    1.55    0.70
  14  -3   2    1.30    0.24
 -14   3  -2    1.02    0.40
 -14   3  -2    1.55    0.69
 -14   3  -2    1.18    1.47
 -15  -3  -2   -0.57    0.59
 -15   3  -2   -0.34    0.35
 -15   3  -2   -0.50    0.61
 -15   3  -2    0.52    1.45
 -16  -3  -2    0.19    0.76
 -16   3  -2    1.45    0.83
 -17  -4   2   14.01    1.40
 -17   4   2   13.20    1.33
 -16  -4   2    3.68    0.73
 -16   4   2    3.97    0.75
 -16   4   2    6.05    2.01
 -15  -4   2    0.91    0.47
 -15  -4   2    0.04    0.60
 -15   4   2    0.82    0.51
 -15   4   2    1.02    1.37
 -15   4   2    0.38    0.40
  14  -4  -2   59.43    3.04
 -14  -4   2   58.05    3.29
 -14  -4   2   58.44    3.09
  14  -4  -2   55.72    2.79
 -14   4   2   56.17    4.50
 -14   4   2   63.02    3.35
 -14   4   2   57.74    3.02
 -14   4   2   63.26    3.14
 -13  -4   2   26.17    1.61
 -13  -4   2   24.25    2.59
  13  -4  -2   24.83    1.54
 -13  -4   2   26.33    1.84
  13  -4  -2   25.73    1.34
 -13   4   2   26.32    1.63
 -13   4   2   26.52    1.85
 -13   4   2   25.25    2.88
 -13   4   2   24.88    1.54
  12  -4  -2   -0.16    0.27
 -12  -4   2    0.07    0.30
  12  -4  -2    0.10    0.15
 -12  -4   2    0.69    0.51
 -12   4   2   -0.13    0.46
 -12   4   2   -0.13    1.16
 -12   4   2   -0.24    0.26
 -12   4   2    0.15    0.35
  11  -4  -2    1.27    0.35
  11  -4  -2    1.98    0.26
 -11  -4   2    1.06    0.51
 -11  -4   2    1.42    0.33
 -11   4   2    1.58    1.32
 -11   4   2    0.93    0.38
 -11   4   2    1.36    0.55
 -11   4   2    1.48    0.37
  10  -4  -2    0.99    0.19
 -10  -4   2    1.38    0.30
 -10  -4   2    1.66    0.49
  10  -4  -2    1.13    0.31
 -10  -4   2    1.13    0.20
 -10   4   2    0.94    0.20
 -10   4   2    1.28    1.18
 -10   4   2    0.86    0.32
 -10   4   2    0.76    0.36
 -10   4   2    1.83    0.54
  10   4  -2    0.88    0.29
  -9  -4   2   24.97    1.27
  -9  -4   2   22.83    1.46
   9  -4  -2   23.79    1.19
   9  -4  -2   23.11    1.29
  -9   4   2   23.31    1.50
  -9   4   2   23.50    1.36
  -9   4   2   23.53    1.31
   9   4  -2   24.29    1.29
  -9   4   2   25.62    2.33
  -9   4   2   23.35    1.23
   8  -4  -2   24.03    1.29
  -8  -4   2   24.69    1.25
  -8  -4   2   24.72    1.42
   8  -4  -2   24.74    1.20
   8  -4  -2   25.65    1.27
  -8   4   2   23.62    1.23
  -8   4   2   24.11    1.30
   8   4  -2   23.98    1.28
  -8   4   2   23.93    1.46
  -8   4   2   23.85    2.15
  -8   4   2   24.45    1.34
   7  -4  -2   49.68    2.39
   7  -4  -2   49.74    2.31
  -7  -4   2   50.01    2.49
  -7  -4   2   52.51    2.33
  -7  -4   2   51.40    2.35
   7  -4  -2   49.93    2.37
  -7   4   2   50.92    2.35
   7   4  -2   50.12    2.38
  -7   4   2   50.08    2.31
  -7   4   2   47.95    3.14
  -7   4   2   51.61    2.44
  -7   4   2   50.96    2.54
  -7   4   2   50.43    2.40
   6  -4  -2    4.60    0.33
  -6  -4   2    5.77    0.57
  -6  -4   2    5.20    0.38
   6  -4  -2    5.17    0.41
   6  -4  -2    5.28    0.41
  -6  -4   2    5.20    0.33
  -6   4   2    4.55    0.48
  -6   4   2    4.58    0.32
  -6   4   2    5.01    1.16
  -6   4   2    5.34    0.36
  -6   4   2    4.86    0.45
   6   4  -2    5.67    0.44
  -6   4   2    4.26    0.52
  -5  -4   2  291.25   12.25
   5  -4  -2  268.13   12.29
  -5  -4   2  276.73   12.34
   5  -4  -2  286.40   12.30
  -5  -4   2  279.07   12.23
  -5  -4   2  279.45   12.25
  -5  -4   2  265.61   12.32
   5  -4  -2  268.86   12.24
  -5   4   2  289.50   12.31
  -5   4   2  282.73   12.23
  -5   4   2  276.07   12.27
  -5   4   2  280.61   12.24
   5   4  -2  284.33   12.28
  -4  -4   2    4.92    0.40
  -4  -4   2    4.96    0.43
  -4  -4   2    5.03    0.31
  -4  -4   2    4.79    0.29
  -4  -4   2    4.45    0.34
   4  -4  -2    4.92    0.29
   4  -4  -2    5.18    0.38
  -4  -4   2    4.96    0.28
  -4  -4   2    4.66    0.26
  -4   4   2    5.05    0.28
  -4   4   2    5.08    0.39
  -4   4   2    4.69    0.28
  -4   4   2    4.53    0.41
  -4   4   2    4.73    0.31
   4   4  -2    4.62    0.35
   3  -4  -2   39.50    2.26
  -3  -4   2   39.57    1.77
  -3  -4   2   39.09    1.85
   3  -4  -2   38.68    1.81
  -3  -4   2   39.73    1.81
  -3  -4   2   41.34    1.79
   3  -4  -2   41.76    1.84
   3  -4  -2   39.78    1.78
  -3  -4   2   40.07    1.79
  -3   4   2   38.19    1.80
  -3   4   2   39.63    1.78
   3   4  -2   40.99    1.80
   3   4  -2   37.62    1.78
  -3   4   2   40.72    1.84
  -3   4   2   40.41    1.78
   3   4  -2   38.35    1.79
  -3   4   2   38.85    2.02
  -2  -4   2  230.89    9.70
  -2  -4   2  213.84    9.60
   2  -4  -2  223.62    9.61
  -2  -4   2  209.73    9.55
   2  -4  -2  210.83    9.56
   2  -4  -2  232.25    9.59
   2  -4  -2  213.50    9.78
  -2  -4   2  220.06    9.57
   2  -4  -2  218.40    9.60
   2  -4  -2  216.08    9.56
   2  -4  -2  205.23    9.61
  -2  -4   2  228.29    9.56
  -2   4   2  209.01    9.55
  -2   4   2  225.45    9.58
   2   4  -2  217.48    9.56
  -2   4   2  214.90    9.60
  -2   4   2  222.36    9.57
   2   4  -2  213.96    9.55
   2   4  -2  216.67    9.60
   2   4  -2  220.16    9.55
  -2   4   2  219.98    9.68
  -1  -4   2    1.92    0.20
  -1  -4   2    1.68    0.17
  -1  -4   2    1.60    0.20
  -1  -4   2    1.76    0.13
  -1  -4   2    1.86    0.13
   1  -4  -2    1.77    0.10
   1  -4  -2    1.85    0.19
   1  -4  -2    1.52    0.12
   1  -4  -2    1.65    0.16
   1  -4  -2    1.79    0.13
   1  -4  -2    1.67    0.12
  -1   4   2    1.48    0.10
   1   4  -2    1.91    0.17
  -1   4   2    1.73    0.12
  -1   4   2    1.52    0.13
   1   4  -2    1.91    0.13
   1   4  -2    1.71    0.18
  -1   4   2    1.70    0.11
   1   4  -2    1.78    0.13
   1   4  -2    1.38    0.10
   1   4  -2    1.81    0.13
   0  -4   2  102.16    4.18
   0  -4   2   97.42    4.21
   0  -4  -2   98.51    4.19
   0  -4   2   93.22    4.17
   0  -4   2   93.56    4.35
   0  -4   2   89.68    4.19
   0  -4   2   92.88    4.25
   0  -4  -2   95.20    4.15
   0   4  -2   95.40    4.19
   0   4  -2   98.07    4.20
   0   4  -2   93.51    4.17
   0   4  -2   91.71    4.17
   0   4   2   92.62    4.14
   0   4  -2   93.29    4.19
   0   4  -2   94.50    4.23
   1  -4   2   40.27    2.00
   1  -4   2   43.54    2.09
   1  -4   2   45.50    1.99
   1  -4   2   43.85    2.16
   1  -4   2   44.90    2.00
  -1   4  -2   44.91    2.16
  -1   4  -2   48.45    2.01
  -1   4  -2   43.72    1.99
  -1   4  -2   43.42    2.07
  -1   4  -2   44.82    2.16
   2  -4   2  355.71   15.37
   2  -4   2  340.44   15.50
  -2   4  -2  363.03   15.54
  -2   4  -2  367.01   15.37
  -2   4  -2  333.62   15.46
  -2   4  -2  346.53   15.43
  -3  -4  -2    0.08    0.12
   3  -4   2    0.30    0.08
   3  -4   2    0.08    0.08
  -3  -4  -2    0.18    0.06
  -3   4  -2    0.17    0.10
  -3   4  -2    0.24    0.07
  -3   4  -2    0.06    0.22
   4  -4   2   39.31    1.86
  -4  -4  -2   41.17    1.77
  -4  -4  -2   37.52    1.89
   4  -4   2   39.42    1.85
   4  -4   2   39.27    1.82
  -4  -4  -2   37.81    1.80
  -4   4  -2   40.28    1.87
  -4   4  -2   40.38    2.02
  -4   4  -2   43.68    1.83
  -5  -4  -2    3.82    0.27
   5  -4   2    3.62    0.32
   5  -4   2    3.80    0.33
   5  -4   2    3.88    0.28
  -5  -4  -2    5.54    0.51
  -5   4  -2    3.44    0.51
  -5   4  -2    4.12    0.28
  -5   4  -2    3.77    0.36
   6  -4   2   45.80    2.12
   6  -4   2   44.66    2.18
  -6  -4  -2   44.31    2.27
   6  -4   2   48.18    2.16
  -6  -4  -2   45.93    2.11
  -6   4  -2   45.94    2.38
  -6   4  -2   48.39    2.14
  -6   4  -2   46.66    2.19
  -7  -4  -2    9.33    0.78
   7  -4   2   10.39    0.57
   7  -4   2   10.18    0.65
  -7  -4  -2   10.29    0.58
   7  -4   2   10.29    0.61
  -7   4  -2   10.86    0.67
   7   4   2   10.59    0.55
  -7   4  -2   10.15    0.87
  -8  -4  -2   49.94    2.51
   8  -4   2   47.93    2.28
  -8  -4  -2   48.90    2.27
   8  -4   2   47.79    2.24
   8  -4   2   48.01    2.32
  -8   4  -2   48.11    2.34
  -8   4  -2   46.52    2.57
   8   4   2   49.44    2.22
   9  -4   2    9.13    0.67
  -9  -4  -2    8.53    0.90
   9  -4   2    9.40    0.56
  -9  -4  -2    8.80    0.61
  -9   4  -2    9.56    0.98
  -9   4  -2    9.96    0.71
  10  -4   2  134.51    6.04
 -10  -4  -2  136.68    6.40
  10  -4   2  136.08    6.15
 -10  -4  -2  128.46    6.10
 -10   4  -2  139.50    6.46
 -10   4  -2  135.03    6.17
  11  -4   2   60.08    2.92
  11  -4   2   60.70    2.78
 -11  -4  -2   57.27    3.19
 -11   4  -2   59.85    2.94
 -11   4  -2   59.86    3.24
 -12  -4  -2    1.39    0.59
  12  -4   2    1.52    0.24
  12  -4   2    2.02    0.39
 -12   4  -2    2.18    0.65
 -12   4  -2    1.31    0.37
 -12   4  -2    1.04    1.28
 -13  -4  -2   11.73    1.31
  13  -4   2   13.67    1.05
  13  -4   2   13.37    0.78
 -13   4  -2   13.33    1.38
 -13   4  -2   11.65    0.98
 -13   4  -2   14.17    2.36
  14  -4   2    8.46    0.61
 -14  -4  -2    8.51    1.17
 -14   4  -2    9.93    1.24
 -14   4  -2   10.07    2.37
 -14   4  -2    8.20    0.85
 -15  -4  -2   -0.52    0.58
 -15   4  -2   -0.09    1.37
 -15   4  -2   -0.20    0.34
 -15   4  -2   -0.76    0.61
 -16  -4  -2   11.36    1.49
 -16   4  -2   14.31    1.60
 -16  -5   2   31.28    2.06
 -16   5   2   33.82    3.61
 -16   5   2   31.41    2.05
 -15  -5   2    1.88    0.77
 -15  -5   2    2.65    0.62
 -15   5   2    0.81    0.43
 -15   5   2    2.90    1.57
 -15   5   2    2.52    0.62
 -14  -5   2    7.58    1.07
  14  -5  -2    8.97    0.64
  14  -5  -2    9.26    0.88
 -14  -5   2    8.45    0.94
 -14   5   2    7.84    0.88
 -14   5   2    9.19    2.20
 -14   5   2   10.10    0.99
 -13  -5   2    5.69    0.72
 -13  -5   2    4.87    0.85
  13  -5  -2    4.93    0.46
  13  -5  -2    5.29    0.65
 -13   5   2    4.32    0.82
 -13   5   2    5.26    0.64
 -13   5   2    6.58    1.88
 -13   5   2    4.91    0.70
 -12  -5   2   17.41    1.40
 -12  -5   2   17.71    1.18
  12  -5  -2   17.41    1.14
  12  -5  -2   16.73    0.95
 -12   5   2   18.24    2.40
 -12   5   2   16.63    1.14
 -12   5   2   15.83    1.21
 -12   5   2   17.27    1.43
  11  -5  -2   53.54    2.65
  11  -5  -2   51.46    2.49
 -11  -5   2   53.58    2.85
 -11   5   2   53.74    2.88
 -11   5   2   51.89    2.64
 -11   5   2   53.29    2.72
 -11   5   2   52.98    3.88
  10  -5  -2  100.71    4.67
 -10  -5   2  104.88    4.96
 -10  -5   2  101.11    4.75
  10  -5  -2  103.59    4.80
 -10  -5   2  110.10    4.72
 -10   5   2  103.25    4.86
 -10   5   2  102.84    4.73
 -10   5   2  102.13    5.93
 -10   5   2  100.58    4.99
 -10   5   2  104.07    4.81
   9  -5  -2   13.03    0.81
  -9  -5   2   12.64    0.71
  -9  -5   2   11.32    0.97
  -9  -5   2   11.54    0.76
   9  -5  -2   11.94    0.69
  -9   5   2   11.60    1.87
  -9   5   2   12.21    0.73
  -9   5   2   11.43    1.01
   9   5  -2   12.61    0.75
  -9   5   2   12.49    0.89
  -9   5   2   11.81    0.83
  -8  -5   2   43.42    2.29
   8  -5  -2   43.94    2.09
   8  -5  -2   43.11    2.17
  -8  -5   2   44.67    2.13
  -8  -5   2   46.76    2.11
  -8   5   2   44.26    2.09
  -8   5   2   44.22    2.19
  -8   5   2   46.70    2.24
   8   5  -2   44.93    2.12
  -8   5   2   44.34    2.13
  -8   5   2   47.40    2.36
  -7  -5   2    8.06    0.68
   7  -5  -2    7.76    0.55
  -7  -5   2    8.73    0.52
   7  -5  -2    8.12    0.48
  -7   5   2    5.75    1.11
  -7   5   2    8.11    0.59
  -7   5   2    8.43    0.51
  -7   5   2    7.17    0.71
   7   5  -2    8.02    0.51
  -7   5   2    7.97    0.47
  -7   5   2    8.15    0.62
   6  -5  -2  272.28   11.94
   6  -5  -2  263.64   11.99
  -6  -5   2  265.11   12.05
  -6  -5   2  272.74   11.95
  -6   5   2  276.67   12.12
  -6   5   2  272.39   12.04
  -6   5   2  273.31   11.92
  -6   5   2  276.21   11.93
  -6   5   2  272.93   12.01
   6   5  -2  278.58   11.94
  -6   5   2  278.48   11.97
  -6   5   2  257.33   12.62
  -5  -5   2  131.18    5.88
  -5  -5   2  132.81    5.77
  -5  -5   2  128.70    5.79
   5  -5  -2  135.76    5.86
  -5  -5   2  122.72    5.87
   5  -5  -2  126.86    5.84
   5  -5  -2  128.75    5.79
  -5  -5   2  130.30    5.77
  -5  -5   2  132.46    5.79
  -5   5   2  125.49    6.37
  -5   5   2  134.17    5.79
  -5   5   2  137.85    5.82
   5   5  -2  132.18    5.77
  -5   5   2  131.69    5.85
  -5   5   2  131.88    5.78
  -4  -5   2   10.56    0.55
  -4  -5   2   10.73    0.53
  -4  -5   2   10.74    0.67
   4  -5  -2   10.64    0.54
  -4  -5   2   10.36    0.59
  -4  -5   2   10.76    0.54
   4  -5  -2   10.36    0.63
  -4  -5   2   10.02    0.65
  -4   5   2    9.86    0.98
  -4   5   2   10.86    0.55
  -4   5   2   12.16    0.67
  -4   5   2   10.80    0.54
  -4   5   2   11.47    0.57
  -3  -5   2    0.37    0.12
   3  -5  -2    0.50    0.14
  -3  -5   2    0.28    0.14
   3  -5  -2    0.30    0.09
  -3  -5   2    0.44    0.07
  -3  -5   2    0.37    0.08
  -3  -5   2    0.21    0.07
  -3   5   2    0.35    0.08
   3   5  -2    0.25    0.06
  -3   5   2    0.19    0.14
  -2  -5   2    1.46    0.14
   2  -5  -2    1.29    0.28
   2  -5  -2    1.07    0.16
  -2  -5   2    1.30    0.12
   2  -5  -2    1.20    0.13
   2  -5  -2    1.01    0.12
  -2  -5   2    1.25    0.12
  -2  -5   2    1.35    0.15
   2  -5  -2    1.41    0.16
  -2  -5   2    1.10    0.17
   2  -5  -2    1.23    0.10
  -2   5   2    1.18    0.12
  -2   5   2    1.41    0.15
  -2   5   2    1.16    0.12
  -2   5   2    1.28    0.09
   2   5  -2    1.12    0.10
   2   5  -2    1.07    0.11
  -2   5   2    1.28    0.11
  -1  -5   2   21.95    1.03
  -1  -5   2   22.54    1.10
  -1  -5   2   22.34    1.04
   1  -5  -2   23.26    1.06
   1  -5  -2   22.10    1.04
   1  -5  -2   22.41    1.04
  -1  -5   2   22.27    1.06
  -1  -5   2   23.26    1.08
  -1  -5   2   22.87    1.05
   1  -5  -2   22.34    1.02
   1  -5  -2   24.17    1.01
   1  -5  -2   23.65    1.07
   1   5  -2   22.64    1.04
   1   5  -2   21.95    1.05
   1   5  -2   24.09    1.03
   1   5  -2   22.58    1.04
  -1   5   2   23.05    1.03
  -1   5   2   21.44    1.04
   0  -5   2   56.67    2.55
   0  -5   2   54.41    2.66
   0  -5   2   52.40    2.57
   0  -5   2   60.30    2.58
   0  -5  -2   60.39    2.53
   0  -5   2   59.54    2.55
   0  -5  -2   58.97    2.57
   0  -5   2   55.93    2.63
   0   5  -2   56.48    2.53
   0   5  -2   62.93    2.56
   0   5  -2   54.90    2.56
   0   5  -2   56.58    2.55
   0   5  -2   55.19    2.59
   1  -5   2   14.04    0.71
   1  -5   2   15.13    0.70
   1  -5   2   13.50    0.87
   1  -5   2   15.32    0.70
   1  -5   2   14.88    0.81
  -1   5  -2   13.78    0.77
  -1   5  -2   15.46    0.71
  -1   5  -2   14.42    0.69
  -1   5  -2   13.00    0.68
   2  -5   2   94.17    4.07
   2  -5   2   89.64    4.08
  -2   5  -2   90.62    4.17
  -2   5  -2   88.00    4.32
  -2   5  -2   96.19    4.08
  -2   5  -2   91.69    4.26
   3  -5   2  248.13   10.67
   3  -5   2  236.33   10.65
  -3   5  -2  232.29   10.79
  -3   5  -2  240.81   10.68
  -3   5  -2  255.77   10.66
  -4  -5  -2    7.76    0.52
   4  -5   2    7.04    0.47
  -4  -5  -2    8.02    0.40
   4  -5   2    7.33    0.43
   4  -5   2    7.55    0.47
  -4  -5  -2    7.90    0.36
  -4   5  -2    6.45    0.63
  -4   5  -2    6.96    0.49
  -4   5  -2    8.08    0.44
  -5  -5  -2   51.95    2.33
   5  -5   2   52.20    2.39
   5  -5   2   50.80    2.40
   5  -5   2   50.50    2.35
  -5  -5  -2   50.31    2.44
  -5   5  -2   53.74    2.36
  -5   5  -2   52.58    2.41
  -5   5  -2   51.49    2.58
   6  -5   2   99.23    4.34
  -6  -5  -2   98.61    4.27
   6  -5   2   92.94    4.29
  -6  -5  -2   93.54    4.42
   6  -5   2   95.85    4.35
  -6  -5  -2   89.53    4.28
  -6   5  -2   97.02    4.36
  -6   5  -2   99.54    4.31
  -6   5  -2   98.77    4.56
  -7  -5  -2    2.14    0.38
  -7  -5  -2    2.20    0.23
   7  -5   2    1.47    0.23
   7  -5   2    1.62    0.26
   7  -5   2    1.95    0.22
  -7   5  -2    1.80    0.28
  -7   5  -2    1.46    0.43
   8  -5   2    0.64    0.15
  -8  -5  -2    0.56    0.16
  -8  -5  -2    0.76    0.37
  -8   5  -2    0.91    0.43
  -8   5  -2    0.66    0.24
   9  -5   2   85.29    3.86
  -9  -5  -2   80.39    4.03
  -9  -5  -2   83.15    3.79
   9  -5   2   82.51    3.75
  -9   5  -2   83.06    4.13
  -9   5  -2   80.84    3.86
 -10  -5  -2   80.36    3.93
  10  -5   2   75.40    3.57
  10  -5   2   79.36    3.69
 -10   5  -2   78.75    3.71
 -10   5  -2   79.62    4.01
 -10   5  -2   75.96    4.83
 -11  -5  -2   -0.28    0.43
  11  -5   2    0.32    0.16
  11  -5   2    0.10    0.25
 -11   5  -2    0.20    0.51
 -11   5  -2    0.57    0.28
 -11   5  -2    1.14    1.22
 -12  -5  -2   -0.15    0.47
  12  -5   2    0.15    0.27
  12  -5   2    0.14    0.15
 -12   5  -2   -0.52    1.10
 -12   5  -2    0.04    0.27
 -12   5  -2   -0.05    0.48
 -13  -5  -2   -0.07    0.54
  13  -5   2    0.73    0.33
  13  -5   2    0.67    0.21
 -13   5  -2    0.06    0.31
 -13   5  -2   -0.13    0.54
 -13   5  -2    1.38    1.39
 -14  -5  -2    9.43    1.22
 -14   5  -2    8.68    0.88
 -14   5  -2    9.99    2.33
 -14   5  -2    7.59    1.13
 -15  -5  -2   -0.39    0.62
 -15   5  -2    0.27    0.66
 -15   5  -2    1.32    1.66
 -15   5  -2    0.24    0.39
 -16  -5  -2   20.60    1.97
 -16   5  -2   21.20    1.91
 -16   5  -2   21.68    1.58
 -16  -6   2    3.41    0.76
 -16   6   2    3.69    0.78
 -15  -6   2    6.16    1.04
 -15  -6   2    5.13    0.80
 -15   6   2    6.37    1.90
 -15   6   2    3.99    0.66
 -15   6   2    5.08    0.79
 -14  -6   2    0.24    0.56
  14  -6  -2   -0.04    0.17
  14  -6  -2    0.12    0.33
 -14  -6   2   -0.17    0.35
 -14   6   2   -0.10    0.34
 -14   6   2   -0.22    0.37
 -14   6   2    0.09    1.13
 -13  -6   2   34.83    2.19
 -13  -6   2   35.12    1.98
  13  -6  -2   33.94    1.73
  13  -6  -2   34.95    1.93
 -13   6   2   35.59    1.70
 -13   6   2   32.02    1.91
 -13   6   2   34.37    2.01
 -13   6   2   33.61    3.22
  12  -6  -2   65.35    3.06
 -12  -6   2   63.28    3.43
  12  -6  -2   68.00    3.25
 -12  -6   2   63.72    3.25
 -12   6   2   65.57    3.30
 -12   6   2   63.81    3.22
 -12   6   2   63.94    4.50
 -12   6   2   68.40    3.49
  11  -6  -2    3.66    0.38
  11  -6  -2    5.55    0.58
 -11  -6   2    2.97    0.63
 -11   6   2    2.72    1.38
 -11   6   2    3.44    0.48
 -11   6   2    3.46    0.68
 -11   6   2    3.26    0.54
  10  -6  -2   51.25    2.51
 -10  -6   2   53.28    2.41
 -10  -6   2   50.33    2.46
 -10  -6   2   49.95    2.67
  10  -6  -2   50.58    2.38
 -10   6   2   50.71    2.58
 -10   6   2   49.05    2.43
 -10   6   2   49.38    2.51
 -10   6   2   51.04    2.73
 -10   6   2   49.07    3.59
   9  -6  -2   39.99    1.89
  -9  -6   2   41.11    2.15
   9  -6  -2   39.67    2.00
  -9  -6   2   40.53    1.91
  -9  -6   2   41.30    1.95
  -9   6   2   40.07    1.87
  -9   6   2   37.23    2.17
  -9   6   2   39.49    2.01
  -9   6   2   39.29    2.06
  -9   6   2   39.71    1.94
  -9   6   2   37.66    2.93
   8  -6  -2    0.88    0.16
  -8  -6   2    0.65    0.19
   8  -6  -2    0.43    0.20
  -8  -6   2    0.92    0.16
  -8  -6   2    0.64    0.34
  -8   6   2    0.79    0.31
  -8   6   2    0.61    0.24
  -8   6   2    0.41    0.38
  -8   6   2    0.90    0.17
  -8   6   2    0.70    0.16
  -8   6   2    0.63    0.14
   7  -6  -2  111.97    5.04
   7  -6  -2  114.28    5.12
  -7  -6   2  114.68    5.06
  -7  -6   2  111.07    5.19
  -7  -6   2  116.67    5.05
  -7   6   2  114.39    5.16
  -7   6   2  109.56    5.84
  -7   6   2  113.71    5.03
  -7   6   2  111.20    5.03
  -7   6   2  113.69    5.08
  -7   6   2  107.74    5.12
  -7   6   2  116.00    5.26
  -6  -6   2   18.36    0.90
  -6  -6   2   15.33    0.97
  -6  -6   2   18.10    0.86
  -6  -6   2   18.69    0.89
   6  -6  -2   17.40    0.88
  -6  -6   2   17.14    1.03
   6  -6  -2   18.49    0.96
  -6   6   2   18.67    0.88
  -6   6   2   18.53    0.92
  -6   6   2   17.43    0.88
  -6   6   2   15.77    1.51
  -6   6   2   18.15    0.98
  -6   6   2   18.60    1.02
  -5  -6   2  210.40    9.16
  -5  -6   2  205.21    9.17
  -5  -6   2  211.35    9.08
   5  -6  -2  211.05    9.08
  -5   6   2  206.69    9.14
  -5   6   2  204.52    9.08
  -5   6   2  203.34    9.10
  -5   6   2  202.48    9.07
  -5   6   2  202.25    9.53
  -4  -6   2  457.92   20.33
   4  -6  -2  485.34   20.28
   4  -6  -2  444.55   20.29
  -4  -6   2  457.96   20.23
  -4  -6   2  470.23   20.26
   4  -6  -2  452.46   20.33
  -4  -6   2  472.40   20.27
  -4  -6   2  448.30   20.27
  -4   6   2  456.25   20.23
  -4   6   2  483.75   20.26
  -4   6   2  442.76   20.31
  -4   6   2  460.64   20.26
  -4   6   2  476.33   20.28
   3  -6  -2  154.00    6.68
  -3  -6   2  154.08    6.69
  -3  -6   2  156.73    6.64
  -3  -6   2  154.87    6.62
  -3  -6   2  153.27    6.65
   3  -6  -2  154.96    6.63
   3  -6  -2  150.82    6.65
  -3  -6   2  150.04    6.63
   3  -6  -2  142.31    6.65
  -3   6   2  157.16    6.62
  -3   6   2  148.35    6.65
  -3   6   2  142.45    6.63
   3   6  -2  151.61    6.64
   3   6  -2  146.65    6.61
  -3   6   2  148.58    6.67
  -3   6   2  145.81    6.64
   2  -6  -2    0.29    0.05
  -2  -6   2    0.38    0.13
   2  -6  -2    0.33    0.08
  -2  -6   2    0.31    0.09
  -2  -6   2    0.47    0.09
   2  -6  -2    0.60    0.14
  -2  -6   2    0.49    0.08
   2  -6  -2    0.26    0.14
   2  -6  -2    0.26    0.08
  -2  -6   2    0.49    0.15
   2   6  -2    0.37    0.08
  -2   6   2    0.38    0.09
  -2   6   2    0.26    0.11
   2   6  -2    0.31    0.06
  -1  -6   2    0.47    0.09
   1  -6  -2    0.29    0.06
   1  -6  -2    0.13    0.03
  -1  -6   2    0.42    0.15
  -1  -6   2    0.09    0.08
   1  -6  -2    0.03    0.07
   1  -6  -2    0.16    0.11
   1  -6  -2    0.09    0.07
  -1  -6   2    0.10    0.10
  -1  -6   2    0.10    0.04
  -1  -6   2    0.15    0.06
  -1   6   2    0.16    0.04
   1   6  -2    0.10    0.05
   1   6  -2    0.19    0.08
   0  -6  -2   54.39    2.41
   0  -6   2   53.44    2.38
   0  -6  -2   54.82    2.36
   0  -6   2   51.93    2.47
   0  -6   2   54.54    2.39
   0  -6   2   55.53    2.42
   0  -6   2   50.25    2.41
   0   6  -2   53.13    2.41
   0   6  -2   56.94    2.36
   0   6  -2   54.54    2.35
   0   6  -2   50.69    2.40
   0   6  -2   50.81    2.38
   1  -6   2   83.62    3.93
   1  -6   2   82.09    4.13
   1  -6   2   90.42    3.91
   1  -6   2   92.29    3.92
   1  -6   2   89.96    4.03
  -1   6  -2   95.75    3.93
  -1   6  -2   84.53    3.93
  -1   6  -2   86.42    3.90
  -1   6  -2   88.28    3.98
   2  -6   2  142.32    6.34
   2  -6   2  145.90    6.34
   2  -6   2  132.15    6.35
  -2   6  -2  154.51    6.35
  -2   6  -2  138.97    6.33
  -2   6  -2  146.37    6.43
  -2   6  -2  143.46    6.44
  -2   6  -2  144.91    6.46
   3  -6   2   37.50    1.73
   3  -6   2   38.08    1.71
  -3   6  -2   36.28    2.18
  -3   6  -2   38.66    1.72
  -3   6  -2   38.14    1.93
  -3   6  -2   35.78    1.73
  -3   6  -2   35.17    1.86
   4  -6   2    7.60    0.49
   4  -6   2    8.18    0.46
  -4  -6  -2    8.03    0.42
  -4  -6  -2    8.37    0.48
   4  -6   2    8.39    0.50
  -4   6  -2    8.88    1.18
  -4   6  -2    8.21    0.47
  -4   6  -2    7.98    0.52
  -5  -6  -2    0.72    0.12
   5  -6   2    0.25    0.14
  -5  -6  -2    0.64    0.21
   5  -6   2    0.89    0.13
  -5   6  -2    0.49    0.16
  -5   6  -2    0.78    0.13
  -5   6  -2    0.55    0.32
  -5   6  -2    0.77    0.70
   6  -6   2    0.19    0.15
  -6  -6  -2    0.20    0.23
  -6  -6  -2    0.28    0.09
  -6  -6  -2    0.41    0.11
   6  -6   2    0.45    0.11
  -6   6  -2    0.23    0.10
  -6   6  -2    0.77    0.19
  -6   6  -2    0.46    0.50
  -6   6  -2    0.46    0.32
  -7  -6  -2    1.83    0.24
  -7  -6  -2    2.12    0.22
  -7  -6  -2    2.48    0.41
   7  -6   2    2.18    0.24
  -7   6  -2    3.06    0.27
  -7   6  -2    2.62    0.48
  -8  -6  -2    0.28    0.14
  -8  -6  -2    0.36    0.32
   8  -6   2   -0.05    0.19
   8  -6   2   -0.02    0.11
  -8   6  -2    0.26    0.87
  -8   6  -2    0.80    0.44
  -8   6  -2    0.34    0.21
  -9  -6  -2    1.54    0.49
   9  -6   2    1.97    0.33
   9  -6   2    1.74    0.23
  -9   6  -2    1.97    0.58
  -9   6  -2    2.00    1.17
  -9   6  -2    1.88    0.36
 -10  -6  -2    0.09    0.41
  10  -6   2    0.08    0.23
  10  -6   2    0.13    0.13
 -10   6  -2   -0.02    0.48
 -10   6  -2    0.14    1.07
 -10   6  -2   -0.08    0.24
  11  -6   2   94.33    4.37
  11  -6   2   95.19    4.50
 -11  -6  -2   93.55    4.75
 -11   6  -2   99.87    4.84
 -11   6  -2   98.91    5.85
 -11   6  -2   93.71    4.51
  12  -6   2   62.56    3.01
 -12  -6  -2   61.15    3.31
  12  -6   2   58.31    2.84
 -12   6  -2   62.74    3.36
 -12   6  -2   59.12    4.37
 -12   6  -2   59.86    3.02
  13  -6   2   12.47    0.78
 -13  -6  -2   12.20    1.33
  13  -6   2   14.14    1.00
 -13   6  -2   16.02    2.72
 -13   6  -2   11.53    0.98
 -13   6  -2   10.15    1.24
 -14  -6  -2    2.54    0.79
 -14   6  -2    4.96    1.94
 -14   6  -2    2.87    0.55
 -14   6  -2    4.08    0.93
 -15  -6  -2    2.01    0.81
 -15   6  -2    2.37    1.71
 -15   6  -2    2.30    0.81
 -16   6  -2   17.49    1.42
 -16  -7   2    3.46    0.77
 -16   7   2    2.44    0.70
 -15  -7   2   13.23    1.48
 -15  -7   2   13.75    1.23
  15  -7  -2   12.50    1.11
 -15   7   2   19.25    2.54
 -15   7   2   13.31    1.27
  14  -7  -2    1.49    0.45
 -14  -7   2    0.61    0.61
 -14  -7   2    1.45    0.48
  14  -7  -2    0.98    0.25
 -14   7   2    1.00    0.42
 -14   7   2    2.95    1.36
 -14   7   2    1.07    0.49
  13  -7  -2   16.32    0.99
  13  -7  -2   17.70    1.19
 -13  -7   2   17.22    1.25
 -13  -7   2   18.69    1.48
 -13   7   2   16.82    0.95
 -13   7   2   16.76    1.19
 -13   7   2   15.77    1.25
 -13   7   2   19.26    2.42
  12  -7  -2   53.16    2.55
 -12  -7   2   52.65    2.93
 -12  -7   2   54.08    2.75
  12  -7  -2   53.77    2.72
 -12   7   2   54.58    2.81
 -12   7   2   51.32    2.71
 -12   7   2   52.32    3.93
 -12   7   2   55.03    2.52
  11  -7  -2   87.67    4.07
 -11  -7   2   85.75    4.21
 -11  -7   2   88.94    4.40
  11  -7  -2   89.46    4.22
 -11   7   2   93.45    4.30
 -11   7   2   89.69    4.04
 -11   7   2   86.81    4.21
 -11   7   2   88.76    5.38
  10  -7  -2   73.87    3.29
 -10  -7   2   70.98    3.56
  10  -7  -2   69.24    3.40
 -10   7   2   70.94    4.47
 -10   7   2   70.26    3.60
 -10   7   2   71.38    3.34
 -10   7   2   68.12    3.40
 -10   7   2   72.13    3.48
 -10   7   2   72.81    3.26
  -9  -7   2   17.37    1.02
   9  -7  -2   17.93    1.08
   9  -7  -2   18.93    0.98
  -9  -7   2   18.54    1.23
  -9   7   2   19.28    1.18
  -9   7   2   19.87    0.97
  -9   7   2   18.90    1.02
  -9   7   2   18.96    0.98
  -9   7   2   18.68    2.03
  -9   7   2   16.87    1.09
  -9   7   2   20.00    1.33
  -8  -7   2    2.95    0.32
   8  -7  -2    2.94    0.38
  -8  -7   2    3.40    0.49
   8  -7  -2    2.71    0.28
  -8  -7   2    3.18    0.28
  -8   7   2    2.73    0.26
  -8   7   2    3.34    0.29
  -8   7   2    3.42    0.32
  -8   7   2    3.41    0.46
  -8   7   2    2.09    0.34
  -8   7   2    2.81    1.04
  -7  -7   2    3.23    0.27
  -7  -7   2    3.26    0.31
   7  -7  -2    3.32    0.36
   7  -7  -2    3.70    0.29
  -7  -7   2    3.80    0.46
  -7   7   2    3.16    0.38
  -7   7   2    2.91    0.30
  -7   7   2    3.41    0.27
  -7   7   2    3.53    0.28
  -7   7   2    3.47    0.42
  -7   7   2    4.46    1.00
   6  -7  -2  151.47    6.52
   6  -7  -2  151.74    6.58
  -6  -7   2  144.40    6.51
  -6  -7   2  145.56    6.62
  -6  -7   2  139.96    6.61
  -6  -7   2  149.17    6.51
  -6   7   2  143.94    7.02
  -6   7   2  150.39    6.52
  -6   7   2  148.83    6.55
  -6   7   2  142.23    6.51
  -6   7   2  145.15    6.58
  -6   7   2  152.02    6.63
  -5  -7   2  133.23    5.97
  -5  -7   2  135.29    5.88
   5  -7  -2  134.80    5.90
  -5  -7   2  129.41    5.98
  -5  -7   2  135.85    5.89
   5  -7  -2  130.63    5.94
  -5  -7   2  131.96    5.89
  -5   7   2  133.17    5.92
  -5   7   2  132.95    5.89
  -5   7   2  130.85    5.90
  -5   7   2  133.82    6.13
  -5   7   2  139.08    5.99
  -5   7   2  130.54    5.95
  -4  -7   2   40.52    1.92
  -4  -7   2   43.61    1.91
   4  -7  -2   42.86    1.92
  -4  -7   2   41.20    2.00
  -4  -7   2   42.35    1.95
  -4  -7   2   43.57    1.99
   4  -7  -2   40.21    1.96
  -4  -7   2   42.64    1.92
  -4   7   2   41.70    1.93
  -4   7   2   42.74    1.97
  -4   7   2   42.43    2.00
  -4   7   2   41.19    1.94
  -4   7   2   44.47    1.91
  -3  -7   2  280.60   12.52
  -3  -7   2  285.60   12.56
   3  -7  -2  284.55   12.55
  -3  -7   2  293.11   12.49
   3  -7  -2  301.10   12.57
   3  -7  -2  275.37   12.53
   3  -7  -2  280.59   12.54
  -3   7   2  302.92   12.51
   3   7  -2  282.69   12.53
  -3   7   2  284.74   12.52
   3   7  -2  282.46   12.52
  -3   7   2  277.02   12.52
  -3   7   2  276.97   12.60
  -3   7   2  290.41   12.54
   2  -7  -2  118.98    5.51
  -2  -7   2  129.68    5.48
  -2  -7   2  122.03    5.56
   2  -7  -2  119.22    5.56
  -2  -7   2  128.34    5.50
   2  -7  -2  133.90    5.55
   2  -7  -2  122.98    5.54
  -2  -7   2  119.54    5.52
   2  -7  -2  128.90    5.49
  -2   7   2  121.36    5.52
  -2   7   2  124.23    5.50
  -2   7   2  131.89    5.49
   2   7  -2  123.33    5.52
   2   7  -2  125.00    5.49
   1  -7  -2    2.69    0.24
   1  -7  -2    3.05    0.16
  -1  -7   2    2.55    0.21
  -1  -7   2    2.44    0.30
  -1  -7   2    2.49    0.25
   1  -7  -2    2.87    0.28
  -1  -7   2    3.11    0.19
  -1  -7   2    2.99    0.29
   1  -7  -2    2.33    0.22
   1  -7  -2    2.80    0.18
  -1  -7   2    2.97    0.19
   1   7  -2    2.71    0.22
  -1   7   2    3.02    0.17
   1   7  -2    3.25    0.20
  -1   7   2    2.79    0.21
   0  -7   2    0.08    0.10
   0  -7   2    0.21    0.20
   0  -7   2    0.25    0.09
   0  -7   2    0.52    0.08
   0  -7  -2    0.36    0.06
   0  -7  -2    0.19    0.10
   0  -7   2    0.57    0.13
   0  -7   2    0.65    0.13
   0   7  -2    0.20    0.07
   0   7  -2    0.19    0.10
   0   7   2    0.83    0.13
   0   7  -2    0.34    0.13
   1  -7   2    5.80    0.56
   1  -7   2    6.84    0.38
   1  -7   2    6.78    0.38
   1  -7   2    6.08    0.40
   1  -7   2    5.73    0.62
  -1   7  -2    6.78    0.40
  -1   7  -2    6.05    0.48
  -1   7  -2    6.85    0.39
  -1   7  -2    6.51    0.36
   2  -7   2    3.95    0.32
   2  -7   2    4.45    0.32
   2  -7   2    4.36    0.29
  -2   7  -2    4.61    0.48
  -2   7  -2    4.40    0.32
  -2   7  -2    4.59    0.34
  -2   7  -2    4.22    0.31
  -2   7  -2    4.26    0.28
   3  -7   2   13.44    0.72
   3  -7   2   14.20    0.69
  -3   7  -2   14.72    0.71
  -3   7  -2   14.67    0.90
  -3   7  -2   13.33    0.88
  -3   7  -2   11.85    0.70
  -3   7  -2   12.99    1.01
   4  -7   2  137.99    7.16
   4  -7   2  164.27    7.15
  -4   7  -2  171.26    7.16
  -4   7  -2  164.90    7.63
  -4   7  -2  160.50    7.18
  -4   7  -2  171.21    7.40
   5  -7   2   10.16    0.55
   5  -7   2    9.85    0.60
  -5  -7  -2    9.78    0.51
  -5  -7  -2    9.09    0.59
  -5   7  -2   10.31    0.56
  -5   7  -2    9.79    0.61
  -5   7  -2   10.39    0.80
  -5   7  -2    9.01    1.18
   6  -7   2    1.65    0.25
  -6  -7  -2    1.80    0.18
   6  -7   2    1.26    0.17
  -6  -7  -2    1.26    0.28
  -6   7  -2    1.35    0.38
  -6   7  -2    2.24    0.87
  -6   7  -2    1.31    0.18
  -6   7  -2    1.24    0.23
   7  -7   2   15.47    0.88
  -7  -7  -2   14.01    0.97
   7  -7   2   15.11    0.81
  -7  -7  -2   15.50    0.77
  -7  -7  -2   14.15    0.78
  -7   7  -2   16.28    0.82
  -7   7  -2   13.82    1.11
  -7   7  -2   16.53    0.92
   8  -7   2   27.55    1.25
  -8  -7  -2   23.52    1.45
   8  -7   2   23.74    1.32
  -8  -7  -2   24.94    1.22
  -8   7  -2   24.52    1.58
  -8   7  -2   22.93    2.23
  -8   7  -2   24.35    1.34
  -9  -7  -2    1.47    0.45
   9  -7   2    1.45    0.22
   9  -7   2    1.17    0.30
  -9   7  -2    1.11    1.11
  -9   7  -2    1.67    0.55
  -9   7  -2    1.18    0.31
  10  -7   2   61.94    3.04
 -10  -7  -2   66.67    3.38
  10  -7   2   67.23    3.17
 -10   7  -2   66.45    3.46
 -10   7  -2   65.05    3.18
 -10   7  -2   67.16    4.35
  11  -7   2   33.52    1.79
  11  -7   2   31.95    1.64
 -11  -7  -2   33.38    2.05
 -11   7  -2   32.89    1.80
 -11   7  -2   30.97    2.99
 -11   7  -2   35.40    2.15
  12  -7   2    7.14    0.70
 -12  -7  -2    6.89    0.94
  12  -7   2    7.31    0.55
 -12   7  -2    8.52    2.02
 -12   7  -2    6.57    0.73
 -12   7  -2    5.81    0.92
 -13  -7  -2   31.56    2.16
  13  -7   2   34.36    1.86
  13  -7   2   32.52    1.65
 -13   7  -2   30.71    1.84
 -13   7  -2   33.57    2.23
 -13   7  -2   29.73    3.20
 -14  -7  -2   -0.49    0.53
  14  -7   2    0.09    0.34
 -14   7  -2   -0.62    0.55
 -14   7  -2   -0.26    0.32
 -14   7  -2    0.23    1.30
 -15  -7  -2    4.84    1.02
 -15   7  -2    6.47    1.11
 -15   7  -2    6.06    0.84
 -16  -8   2    0.74    0.57
 -16   8   2    0.25    0.57
  15  -8  -2    2.49    0.57
 -15  -8   2    2.24    0.61
 -15   8   2    6.30    1.54
 -15   8   2    1.61    0.61
 -14  -8   2    1.38    0.50
 -14  -8   2    0.87    0.61
  14  -8  -2    0.92    0.41
  14  -8  -2    0.96    0.26
 -14   8   2    3.25    1.28
 -14   8   2    1.17    0.52
 -14   8   2    1.11    0.45
  13  -8  -2   34.63    1.97
 -13  -8   2   35.25    2.02
  13  -8  -2   33.78    1.77
 -13  -8   2   32.77    2.19
 -13   8   2   36.86    1.74
 -13   8   2   37.21    3.17
 -13   8   2   37.70    2.07
 -13   8   2   32.15    1.94
  12  -8  -2   29.17    1.52
  12  -8  -2   30.35    1.70
 -12  -8   2   29.47    1.92
 -12  -8   2   30.39    1.73
 -12   8   2   28.44    2.76
 -12   8   2   30.67    1.50
 -12   8   2   28.16    1.68
 -12   8   2   29.67    1.77
  11  -8  -2    5.08    0.46
 -11  -8   2    6.03    0.65
 -11  -8   2    5.22    0.79
  11  -8  -2    5.17    0.61
 -11   8   2    6.30    1.53
 -11   8   2    6.08    0.73
 -11   8   2    5.98    0.46
 -11   8   2    5.54    0.62
 -10  -8   2   28.11    1.69
  10  -8  -2   28.37    1.53
  10  -8  -2   26.83    1.39
 -10   8   2   27.37    2.47
 -10   8   2   25.74    1.52
 -10   8   2   30.20    1.63
 -10   8   2   27.78    1.38
 -10   8   2   27.98    1.46
   9  -8  -2    0.57    0.26
  -9  -8   2    1.15    0.41
   9  -8  -2    1.02    0.20
  -9   8   2    1.21    0.21
  -9   8   2    1.76    0.96
  -9   8   2    1.33    0.39
  -9   8   2    0.80    0.21
  -9   8   2    0.42    0.27
   8  -8  -2    0.45    0.14
  -8  -8   2    0.34    0.18
   8  -8  -2    0.21    0.21
  -8  -8   2    0.68    0.34
  -8   8   2    0.30    0.15
  -8   8   2    0.40    0.68
  -8   8   2    0.29    0.29
  -8   8   2    0.49    0.14
  -8   8   2    0.37    0.15
  -8   8   2    0.28    0.24
  -7  -8   2    2.60    0.35
  -7  -8   2    2.88    0.42
   7  -8  -2    2.88    0.34
  -7  -8   2    3.11    0.30
   7  -8  -2    2.86    0.27
  -7   8   2    2.99    0.29
  -7   8   2    3.56    0.81
  -7   8   2    3.28    0.26
  -7   8   2    3.62    0.43
  -7   8   2    2.94    0.27
  -6  -8   2    3.12    0.39
   6  -8  -2    3.63    0.28
  -6  -8   2    3.76    0.27
  -6  -8   2    3.91    0.30
  -6  -8   2    4.50    0.42
  -6   8   2    4.24    0.28
  -6   8   2    3.93    0.61
  -6   8   2    3.61    0.31
  -6   8   2    3.37    0.28
  -6   8   2    3.83    0.42
   5  -8  -2    5.14    0.33
  -5  -8   2    5.45    0.33
  -5  -8   2    5.33    0.44
  -5  -8   2    5.03    0.32
  -5  -8   2    4.99    0.38
   5  -8  -2    5.31    0.39
  -5  -8   2    5.26    0.46
  -5   8   2    5.88    0.35
  -5   8   2    5.23    0.36
  -5   8   2    4.97    0.32
  -5   8   2    5.14    0.42
  -5   8   2    5.83    0.46
   4  -8  -2   57.93    2.70
   4  -8  -2   60.40    2.66
  -4  -8   2   57.87    2.68
  -4  -8   2   60.51    2.66
  -4  -8   2   57.51    2.63
  -4  -8   2   58.19    2.73
  -4   8   2   60.47    2.72
  -4   8   2   59.39    2.69
  -4   8   2   56.97    2.67
  -4   8   2   62.49    2.65
  -4   8   2   58.98    2.68
  -3  -8   2  370.73   16.29
  -3  -8   2  391.95   16.28
   3  -8  -2  388.02   16.40
   3  -8  -2  350.45   16.30
  -3  -8   2  372.28   16.36
  -3  -8   2  364.97   16.34
   3   8  -2  351.46   16.32
  -3   8   2  387.66   16.27
  -3   8   2  386.17   16.31
  -3   8   2  357.23   16.39
   3   8  -2  350.14   16.30
  -3   8   2  392.11   16.28
  -3   8   2  375.19   16.39
   2  -8  -2    9.48    0.55
   2  -8  -2    9.16    0.57
  -2  -8   2    9.74    0.45
  -2  -8   2    9.06    0.49
  -2  -8   2    9.03    0.46
   2  -8  -2    9.17    0.48
   2  -8  -2    9.54    0.46
   2  -8  -2    8.69    0.65
  -2  -8   2    9.19    0.54
  -2  -8   2    8.95    0.58
   2   8  -2    8.82    0.44
  -2   8   2    9.26    0.47
   2   8  -2    9.53    0.50
  -2   8   2    8.92    0.50
  -1  -8   2    0.06    0.14
  -1  -8   2    0.06    0.19
   1  -8  -2    0.11    0.15
  -1  -8   2    0.02    0.13
  -1  -8   2    0.14    0.07
   1  -8  -2    0.06    0.12
   1  -8  -2    0.15    0.07
   1  -8  -2    0.40    0.06
   1   8  -2    0.10    0.10
   1   8  -2    0.21    0.07
  -1   8   2    0.78    0.13
  -1   8   2    0.14    0.05
   0  -8   2   14.05    0.83
   0  -8   2   13.78    0.67
   0  -8   2   13.91    0.66
   0  -8   2   12.87    0.70
   0  -8   2   13.85    0.71
   0   8  -2   13.34    0.70
   0   8   2   13.24    0.68
   0   8  -2   13.41    0.66
   1  -8   2    3.25    0.30
   1  -8   2    3.43    0.54
   1  -8   2    3.80    0.28
   1  -8   2    4.30    0.46
  -1   8  -2    4.15    0.38
  -1   8  -2    4.16    0.31
  -1   8  -2    3.53    0.26
  -1   8  -2    3.96    0.25
   2  -8   2   10.55    0.55
   2  -8   2    9.29    0.57
  -2   8  -2    9.63    0.67
  -2   8  -2   10.09    0.54
  -2   8  -2   11.12    0.56
  -2   8  -2   10.16    0.55
  -2   8  -2   10.30    0.57
   3  -8   2  356.05   15.43
   3  -8   2  335.96   15.45
  -3   8  -2  352.47   15.55
  -3   8  -2  343.81   15.43
  -3   8  -2  380.36   15.44
  -3   8  -2  350.60   15.46
  -3   8  -2  344.14   15.43
   4  -8   2    0.29    0.10
  -4   8  -2    0.32    0.27
  -4   8  -2    0.17    0.11
  -4   8  -2   -0.07    0.11
  -4   8  -2    0.02    0.45
  -4   8  -2    0.22    0.10
  -4   8  -2    0.29    0.15
   5  -8   2  134.40    5.87
   5  -8   2  126.84    5.91
  -5  -8  -2  125.14    5.85
  -5  -8  -2  123.57    5.82
  -5   8  -2  125.56    5.90
  -5   8  -2  132.12    6.42
  -5   8  -2  141.47    6.16
  -5   8  -2  144.48    5.89
  -5   8  -2  134.26    6.07
   6  -8   2    0.20    0.10
  -6  -8  -2    0.35    0.22
   6  -8   2    0.23    0.16
  -6  -8  -2    0.31    0.10
  -6   8  -2    0.36    0.12
  -6   8  -2    0.03    0.67
  -6   8  -2    0.61    0.33
  -6   8  -2    0.34    0.18
   7  -8   2   65.51    3.01
   7  -8   2   63.08    3.07
  -7  -8  -2   66.83    2.95
  -7  -8  -2   67.06    3.14
  -7   8  -2   64.52    3.29
  -7   8  -2   65.58    3.08
  -7   8  -2   62.07    3.84
  -7   8  -2   69.03    3.03
   8  -8   2    6.17    0.44
   8  -8   2    6.17    0.54
  -8  -8  -2    7.20    0.73
  -8   8  -2    5.41    0.73
  -8   8  -2    5.76    1.45
  -8   8  -2    5.97    0.57
  -8   8  -2    6.11    0.45
   9  -8   2    9.20    0.58
   9  -8   2    9.06    0.69
  -9  -8  -2    9.09    0.87
  -9   8  -2    9.88    1.84
  -9   8  -2    8.54    0.71
  -9   8  -2    7.80    0.92
  10  -8   2    0.59    0.29
 -10  -8  -2    0.64    0.46
  10  -8   2    0.67    0.18
 -10   8  -2    0.65    0.51
 -10   8  -2    0.78    1.13
 -10   8  -2    0.50    0.28
  11  -8   2   91.29    4.21
  11  -8   2   85.24    4.05
 -11  -8  -2   87.30    4.42
 -11   8  -2   88.55    5.47
 -11   8  -2   86.48    4.20
 -11   8  -2   90.64    4.51
  12  -8   2   20.46    1.13
  12  -8   2   21.14    1.30
 -12  -8  -2   19.81    1.57
 -12   8  -2   19.50    2.52
 -12   8  -2   20.61    1.32
 -12   8  -2   21.12    1.64
 -13  -8  -2    0.36    0.56
  13  -8   2    0.25    0.20
  13  -8   2    0.78    0.36
 -13   8  -2    0.25    0.59
 -13   8  -2    0.44    0.34
 -13   8  -2    1.55    1.33
  14  -8   2    3.23    0.57
 -14  -8  -2    3.74    0.88
 -14   8  -2    3.04    0.82
 -14   8  -2    4.45    1.80
 -15  -8  -2   21.34    1.86
 -15   8  -2   20.07    1.84
 -15   8  -2   20.91    1.55
 -16  -9   2   -0.45    0.48
 -16   9   2   -0.83    0.48
 -14  -9   2    0.83    0.46
 -14  -9   2   -0.17    0.55
  14  -9  -2    0.01    0.19
  14  -9  -2    0.00    0.32
 -14   9   2    0.25    0.38
 -14   9   2   -0.60    0.40
  13  -9  -2    1.99    0.32
 -13  -9   2    1.48    0.63
  13  -9  -2    2.46    0.51
 -13  -9   2    1.84    0.51
 -13   9   2    1.68    0.45
 -13   9   2    5.83    1.49
 -13   9   2    2.15    0.32
 -13   9   2    2.53    0.57
  12  -9  -2   78.67    3.79
 -12  -9   2   80.49    3.83
  12  -9  -2   74.15    3.61
 -12  -9   2   76.00    3.98
 -12   9   2   81.10    4.87
 -12   9   2   80.46    3.87
 -12   9   2   71.96    3.75
 -12   9   2   78.82    3.58
  11  -9  -2    0.24    0.28
 -11  -9   2   -0.08    0.43
 -11  -9   2    0.35    0.31
  11  -9  -2    0.31    0.17
 -11   9   2    1.95    1.02
 -11   9   2    0.26    0.29
 -11   9   2    0.22    0.37
 -11   9   2    0.50    0.19
 -10  -9   2   18.41    1.14
  10  -9  -2   18.53    1.13
  10  -9  -2   19.21    1.01
 -10  -9   2   18.35    1.30
 -10   9   2   19.12    0.99
 -10   9   2   18.87    1.23
 -10   9   2   17.54    1.87
 -10   9   2   17.42    1.13
   9  -9  -2    9.96    0.61
  -9  -9   2    9.06    0.87
  -9  -9   2    9.55    0.71
   9  -9  -2   10.69    0.74
  -9   9   2    9.21    1.39
  -9   9   2    9.44    0.63
  -9   9   2    8.02    0.72
  -9   9   2   10.16    0.59
  -9   9   2    8.75    0.81
  -8  -9   2   34.95    1.76
   8  -9  -2   35.91    1.84
  -8  -9   2   34.00    1.92
   8  -9  -2   36.95    1.75
  -8   9   2   34.55    2.29
  -8   9   2   36.91    1.74
  -8   9   2   37.01    1.85
  -8   9   2   37.47    1.90
  -8   9   2   38.08    1.79
  -8   9   2   38.13    1.75
  -7  -9   2    3.46    0.46
  -7  -9   2    3.58    0.39
  -7  -9   2    4.05    0.34
   7  -9  -2    4.26    0.32
  -7   9   2    3.88    0.45
  -7   9   2    3.83    0.33
  -7   9   2    4.58    0.31
  -7   9   2    4.07    0.60
  -7   9   2    3.99    0.35
  -6  -9   2   17.59    0.95
  -6  -9   2   17.41    1.01
  -6  -9   2   17.98    1.03
  -6  -9   2   17.92    0.90
  -6   9   2   18.80    0.99
  -6   9   2   18.32    0.90
  -6   9   2   18.32    0.94
  -6   9   2   18.60    0.92
  -5  -9   2   13.34    0.81
  -5  -9   2   14.51    0.82
  -5  -9   2   13.39    0.70
   5  -9  -2   14.10    0.78
   5  -9  -2   14.69    0.73
  -5  -9   2   13.97    0.75
  -5  -9   2   14.00    0.71
  -5   9   2   14.29    0.74
  -5   9   2   14.63    0.71
  -5   9   2   15.05    0.75
  -5   9   2   15.07    0.82
  -5   9   2   13.92    0.78
  -4  -9   2  127.28    5.48
   4  -9  -2  116.42    5.51
  -4  -9   2  121.82    5.55
  -4  -9   2  119.81    5.49
   4  -9  -2  126.27    5.48
  -4  -9   2  127.37    5.45
  -4   9   2  127.80    5.46
  -4   9   2  128.74    5.53
  -4   9   2  119.76    5.50
  -4   9   2  122.87    5.50
  -4   9   2  124.34    5.50
  -3  -9   2   12.78    0.57
  -3  -9   2   11.58    0.58
   3  -9  -2   12.25    0.58
   3  -9  -2   10.68    0.61
  -3  -9   2   11.37    0.54
  -3  -9   2   11.96    0.66
  -3  -9   2   10.76    0.61
  -3   9   2   11.58    0.60
   3   9  -2   11.70    0.61
  -3   9   2   11.00    0.59
  -3   9   2   10.41    0.60
  -2  -9   2  172.73    7.31
   2  -9  -2  164.77    7.37
  -2  -9   2  172.71    7.28
  -2  -9   2  167.81    7.30
   2  -9  -2  168.23    7.43
  -2  -9   2  157.12    7.34
   2  -9  -2  184.69    7.30
   2  -9  -2  154.06    7.31
  -2  -9   2  168.07    7.39
  -2   9   2  159.66    7.30
   2   9  -2  164.99    7.34
  -2   9   2  161.35    7.34
   2   9  -2  164.88    7.27
  -1  -9   2    2.50    0.18
   1  -9  -2    1.95    0.23
  -1  -9   2    2.72    0.32
   1  -9  -2    2.25    0.17
  -1  -9   2    2.48    0.25
   1  -9  -2    2.70    0.15
   1  -9  -2    2.50    0.24
  -1  -9   2    2.00    0.23
  -1  -9   2    2.70    0.19
  -1   9   2    2.32    0.15
   1   9  -2    2.53    0.23
  -1   9   2    2.15    0.14
  -1   9   2    2.26    0.22
   1   9  -2    2.39    0.17
   0  -9   2    4.98    0.33
   0  -9   2    4.52    0.33
   0  -9   2    5.14    0.49
   0   9   2    4.94    0.32
   0   9  -2    4.64    0.28
   0   9  -2    4.55    0.33
   1  -9   2    9.40    0.79
   1  -9   2   10.08    0.56
   1  -9   2   11.03    0.55
   1  -9   2    9.46    0.77
  -1   9  -2   10.10    0.57
  -1   9  -2    9.85    0.52
  -1   9  -2   10.04    0.56
   2  -9   2   10.05    0.59
   2  -9   2   10.96    0.58
  -2   9  -2   10.93    0.56
  -2   9  -2   10.95    0.57
  -2   9  -2   10.77    0.67
  -2   9  -2   10.70    0.60
  -2   9  -2   10.71    0.56
   3  -9   2   12.36    0.73
   3  -9   2   13.62    0.71
  -3   9  -2   14.25    0.75
  -3   9  -2   13.57    0.72
  -3   9  -2   14.56    0.72
  -3   9  -2   13.95    0.71
  -3   9  -2   13.41    0.84
   4  -9   2  512.39   23.73
   4  -9   2  540.67   23.79
  -4   9  -2  552.04   23.85
  -4   9  -2  527.25   23.72
  -4   9  -2  585.81   23.71
  -4   9  -2  530.13   23.71
  -5  -9  -2    2.51    0.25
  -5  -9  -2    2.49    0.22
   5  -9   2    2.54    0.25
  -5   9  -2    2.55    0.43
  -5   9  -2    2.78    0.68
  -5   9  -2    2.89    0.26
  -5   9  -2    2.36    0.42
  -5   9  -2    2.69    0.28
  -6  -9  -2    9.59    0.64
   6  -9   2    9.87    0.57
  -6  -9  -2    8.72    0.52
   6  -9   2    9.66    0.63
  -6   9  -2   10.13    0.82
  -6   9  -2   10.29    0.84
  -6   9  -2    8.79    1.23
  -6   9  -2   10.27    0.58
  -7  -9  -2    4.61    0.51
   7  -9   2    5.40    0.39
   7  -9   2    5.12    0.47
  -7  -9  -2    5.15    0.33
  -7   9  -2    4.86    1.21
  -7   9  -2    4.15    0.63
  -7   9  -2    5.01    0.50
  -7   9  -2    5.01    0.39
   8  -9   2  105.19    4.80
   8  -9   2  101.88    4.70
  -8  -9  -2  100.56    4.86
  -8   9  -2  101.07    5.64
  -8   9  -2  106.34    4.80
  -8   9  -2  109.16    5.04
  -9  -9  -2   15.57    1.12
   9  -9   2   16.09    0.87
   9  -9   2   15.59    0.97
  -9   9  -2   14.74    1.93
  -9   9  -2   15.65    1.26
  -9   9  -2   14.06    0.97
  10  -9   2   50.77    2.51
 -10  -9  -2   54.93    2.83
  10  -9   2   55.44    2.65
 -10   9  -2   55.51    2.94
 -10   9  -2   51.32    2.64
 -10   9  -2   51.41    3.71
  11  -9   2    2.15    0.43
 -11  -9  -2    2.07    0.61
  11  -9   2    2.36    0.32
 -11   9  -2    3.03    1.40
 -11   9  -2    2.71    0.46
 -11   9  -2    2.64    0.69
 -12  -9  -2    8.75    1.05
  12  -9   2    8.20    0.78
  12  -9   2    9.92    0.66
 -12   9  -2    7.66    1.05
 -12   9  -2   11.41    2.14
 -12   9  -2    8.71    0.83
  13  -9   2   -0.09    0.30
 -13  -9  -2   -0.64    0.47
  13  -9   2    0.19    0.19
 -13   9  -2    0.44    1.13
 -13   9  -2   -0.43    0.31
 -13   9  -2   -0.31    0.54
  14  -9   2    7.68    0.82
 -14  -9  -2    8.95    1.18
 -14   9  -2   11.69    2.38
 -14   9  -2    7.46    0.90
 -14   9  -2    5.65    1.01
 -15  -9  -2    0.95    0.76
 -15   9  -2    0.45    0.48
 -15   9  -2    0.14    0.66
 -14 -10   2   13.05    1.19
  14 -10  -2   14.08    0.94
  14 -10  -2   14.72    1.16
 -14  10   2   14.92    1.22
  13 -10  -2   35.07    2.02
 -13 -10   2   35.18    2.06
 -13 -10   2   33.12    2.23
  13 -10  -2   36.91    1.84
 -13  10   2   33.81    1.98
 -13  10   2   38.33    2.12
 -13  10   2   36.85    1.78
 -12 -10   2   15.15    1.12
 -12 -10   2   14.45    1.29
  12 -10  -2   16.03    0.94
  12 -10  -2   16.17    1.11
 -12  10   2   15.78    1.19
 -12  10   2   16.24    0.90
 -12  10   2   14.06    1.07
 -11 -10   2    0.22    0.30
 -11 -10   2   -0.24    0.40
  11 -10  -2    0.33    0.29
  11 -10  -2    0.21    0.17
 -11  10   2   -0.07    0.27
 -11  10   2   -0.05    0.16
 -11  10   2    2.05    0.96
 -11  10   2   -0.14    0.35
  10 -10  -2   23.27    1.19
 -10 -10   2   22.00    1.31
 -10 -10   2   22.12    1.46
  10 -10  -2   21.52    1.30
 -10  10   2   22.88    1.38
 -10  10   2   21.02    1.30
 -10  10   2   21.26    1.15
 -10  10   2   26.85    2.12
   9 -10  -2    2.80    0.42
  -9 -10   2    3.10    0.41
  -9 -10   2    3.22    0.53
   9 -10  -2    3.41    0.34
  -9  10   2    2.57    0.48
  -9  10   2    3.46    0.37
  -9  10   2    2.83    0.31
  -9  10   2    2.78    0.41
  -9  10   2    3.68    0.83
  -8 -10   2    4.53    0.49
  -8 -10   2    4.72    0.57
   8 -10  -2    4.69    0.48
   8 -10  -2    4.37    0.38
  -8  10   2    4.41    0.47
  -8  10   2    5.27    0.42
  -8  10   2    5.41    0.57
  -8  10   2    4.74    0.43
  -8  10   2    5.06    0.39
  -8  10   2    5.08    0.56
  -7 -10   2    0.11    0.28
  -7 -10   2    0.47    0.22
  -7 -10   2    0.59    0.16
   7 -10  -2    0.83    0.16
   7 -10  -2    0.45    0.19
  -7  10   2    0.62    0.29
  -7  10   2    0.48    0.14
  -7  10   2    0.54    0.13
  -7  10   2    0.76    0.24
  -7  10   2    0.64    0.17
  -6 -10   2    3.86    0.43
  -6 -10   2    4.27    0.38
  -6 -10   2    4.09    0.44
  -6 -10   2    3.84    0.30
   6 -10  -2    5.01    0.32
  -6  10   2    3.90    0.32
  -6  10   2    4.42    0.30
  -6  10   2    2.46    0.36
  -6  10   2    3.84    0.40
  -6  10   2    3.91    0.33
  -5 -10   2   43.68    2.07
   5 -10  -2   43.37    2.10
  -5 -10   2   43.90    2.02
  -5 -10   2   42.50    2.13
   5 -10  -2   43.60    2.04
  -5  10   2   42.58    2.06
  -5  10   2   48.01    2.12
  -5  10   2   46.79    2.03
  -5  10   2   44.30    2.07
  -5  10   2   46.35    2.08
  -4 -10   2   24.02    1.26
   4 -10  -2   26.98    1.19
  -4 -10   2   24.10    1.21
  -4 -10   2   26.50    1.16
   4 -10  -2   23.94    1.23
  -4  10   2   25.38    1.16
  -4  10   2   23.68    1.21
  -4  10   2   23.67    1.20
  -4  10   2   25.46    1.23
  -4  10   2   27.13    1.15
  -3 -10   2  332.42   15.02
  -3 -10   2  334.65   15.00
  -3 -10   2  346.62   15.07
  -3 -10   2  361.60   14.99
   3 -10  -2  354.08   15.05
   3 -10  -2  324.18   15.03
  -3  10   2  329.73   15.04
  -3  10   2  367.86   14.98
   3  10  -2  339.38   15.04
  -3  10   2  335.96   15.01
   2 -10  -2   36.09    1.73
  -2 -10   2   32.45    1.75
   2 -10  -2   38.24    1.87
   2 -10  -2   40.86    1.71
  -2 -10   2   39.58    1.74
  -2 -10   2   38.16    1.71
  -2 -10   2   38.49    1.81
   2  10  -2   37.61    1.76
   2  10  -2   37.06    1.67
  -2  10   2   37.74    1.76
  -2  10   2   39.38    1.71
   1 -10  -2    1.05    0.10
  -1 -10   2    0.48    0.20
  -1 -10   2    0.71    0.15
   1 -10  -2    0.66    0.10
  -1 -10   2    0.65    0.15
  -1 -10   2    0.93    0.11
   1 -10  -2    0.49    0.15
   1  10  -2    0.50    0.13
  -1  10   2    0.69    0.08
  -1  10   2    0.74    0.07
   1  10  -2    0.57    0.09
  -1  10   2    0.65    0.14
   0 -10  -2   39.74    1.85
   0 -10   2   45.35    1.92
   0 -10   2   40.56    2.02
   0 -10   2   38.10    1.90
   0 -10  -2   40.28    1.83
   0  10   2   42.28    1.91
   0  10  -2   41.20    1.87
   0  10  -2   42.67    1.92
   1 -10   2   85.01    3.87
   1 -10   2   83.04    4.13
   1 -10   2   90.14    3.87
  -1  10  -2   92.90    3.81
  -1  10  -2   81.83    3.83
  -1  10  -2   83.99    3.88
   2 -10   2   64.53    2.82
   2 -10   2   62.57    3.12
   2 -10   2   58.14    2.83
  -2  10  -2   61.20    2.86
  -2  10  -2   59.09    2.80
  -2  10  -2   68.70    2.78
  -2  10  -2   58.25    2.84
  -2  10  -2   64.48    2.76
   3 -10   2   60.65    2.89
   3 -10   2   64.91    2.87
  -3  10  -2   61.64    2.86
  -3  10  -2   68.30    2.87
  -3  10  -2   61.77    2.96
  -3  10  -2   62.37    2.85
  -3  10  -2   61.88    2.89
   4 -10   2    2.36    0.28
   4 -10   2    2.61    0.25
  -4  10  -2    3.00    0.31
  -4  10  -2    2.46    0.38
  -4  10  -2    2.48    0.27
  -4  10  -2    2.48    0.25
  -4  10  -2    3.12    0.27
   5 -10   2   38.87    1.84
  -5  10  -2   38.58    2.02
  -5  10  -2   41.58    1.85
  -5  10  -2   38.57    1.87
  -5  10  -2   37.11    1.87
   6 -10   2    7.71    0.53
   6 -10   2    7.24    0.46
  -6 -10  -2    7.36    0.53
  -6 -10  -2    6.02    0.40
  -6  10  -2    7.22    0.46
  -6  10  -2    7.53    0.66
  -6  10  -2    4.95    0.48
  -6  10  -2    7.33    0.76
  -6  10  -2    6.63    0.49
  -6  10  -2    6.64    0.86
   7 -10   2    9.39    0.60
   7 -10   2   10.08    0.69
  -7 -10  -2   11.11    0.76
  -7  10  -2    9.41    1.29
  -7  10  -2   11.68    0.97
  -7  10  -2    9.82    0.70
  -7  10  -2    9.21    0.62
  -8 -10  -2   15.42    1.03
   8 -10   2   14.03    0.92
   8 -10   2   14.62    0.83
  -8  10  -2   15.15    1.18
  -8  10  -2   15.12    0.87
  -8  10  -2   15.16    1.71
  -8  10  -2   14.65    0.94
  -9 -10  -2    7.82    0.80
   9 -10   2    6.78    0.62
   9 -10   2    7.17    0.51
  -9  10  -2    8.78    1.60
  -9  10  -2    6.76    0.65
  -9  10  -2    7.27    0.88
  -9  10  -2    6.72    0.55
  10 -10   2   20.17    1.23
  10 -10   2   19.86    1.09
 -10 -10  -2   21.24    1.42
 -10  10  -2   21.23    1.14
 -10  10  -2   18.17    2.15
 -10  10  -2   19.34    1.50
 -10  10  -2   19.24    1.22
  11 -10   2   86.55    4.11
  11 -10   2   91.75    4.27
 -11 -10  -2   87.21    4.45
 -11  10  -2   91.68    4.15
 -11  10  -2   88.62    5.37
 -11  10  -2   85.66    4.25
 -11  10  -2   92.76    4.55
 -12 -10  -2   13.45    1.26
  12 -10   2   11.06    0.79
  12 -10   2   14.13    1.01
 -12  10  -2   13.24    1.30
 -12  10  -2   14.25    2.06
 -12  10  -2   13.22    0.86
 -12  10  -2   12.38    0.98
 -13 -10  -2    1.15    0.62
  13 -10   2    1.29    0.28
  13 -10   2    1.68    0.44
 -13  10  -2    3.25    1.38
 -13  10  -2    1.55    0.35
 -13  10  -2    0.70    0.62
 -13  10  -2    1.50    0.47
  14 -10   2    6.26    0.77
 -14 -10  -2    5.73    1.03
 -14  10  -2    6.95    0.63
 -14  10  -2    7.05    1.13
 -14  10  -2    9.51    2.04
 -14  10  -2    6.83    0.89
 -15 -10  -2    7.96    1.20
 -15  10  -2    7.95    1.20
 -15  10  -2    7.13    0.95
  13 -11  -2   14.28    1.06
  13 -11  -2   12.86    0.85
 -13 -11   2   11.77    1.08
 -13  11   2   11.45    1.00
 -13  11   2   12.90    1.13
 -13  11   2   13.71    0.81
  12 -11  -2   26.69    1.41
  12 -11  -2   28.19    1.60
 -12 -11   2   23.56    1.76
 -12 -11   2   28.19    1.63
 -12  11   2   27.32    1.65
 -12  11   2   24.00    1.53
 -12  11   2   27.37    1.38
  11 -11  -2   39.52    1.93
 -11 -11   2   38.29    2.24
  11 -11  -2   38.24    2.07
 -11 -11   2   37.81    2.08
 -11  11   2   43.06    2.54
 -11  11   2   36.37    2.03
 -11  11   2   39.59    1.90
 -11  11   2   38.48    2.12
  10 -11  -2   70.25    3.39
  10 -11  -2   74.62    3.28
 -10 -11   2   69.19    3.51
 -10 -11   2   66.31    3.37
 -10  11   2   71.83    3.55
 -10  11   2   70.81    3.37
 -10  11   2   69.52    3.24
 -10  11   2   68.59    3.43
   9 -11  -2    3.58    0.45
  -9 -11   2    4.03    0.57
   9 -11  -2    3.43    0.35
  -9 -11   2    3.04    0.43
  -9  11   2    3.56    0.39
  -9  11   2    4.06    0.37
  -9  11   2    3.14    0.43
  -9  11   2    4.07    0.54
   8 -11  -2    9.23    0.70
  -8 -11   2   10.00    0.84
  -8 -11   2    8.95    0.69
   8 -11  -2   11.04    0.62
  -8  11   2   10.00    0.78
  -8  11   2    9.43    0.60
  -8  11   2   10.21    0.64
  -8  11   2   10.69    0.73
  -7 -11   2    2.24    0.40
  -7 -11   2    2.31    0.31
   7 -11  -2    2.44    0.27
   7 -11  -2    1.99    0.31
  -7  11   2    2.03    0.23
  -7  11   2    1.48    0.24
  -7  11   2    2.50    0.29
  -7  11   2    2.13    0.36
  -7  11   2    1.91    0.30
   6 -11  -2  144.65    6.71
  -6 -11   2  149.89    6.63
   6 -11  -2  151.24    6.65
  -6 -11   2  141.39    6.67
  -6  11   2  148.88    6.68
  -6  11   2  149.07    6.68
  -6  11   2  144.42    6.66
  -6  11   2  158.95    6.74
  -6  11   2  159.50    6.64
   5 -11  -2   41.31    1.88
  -5 -11   2   39.64    1.90
   5 -11  -2   38.96    1.92
  -5 -11   2   40.53    1.97
  -5 -11   2   40.76    1.84
  -5  11   2   41.83    1.84
  -5  11   2   39.30    1.89
  -5  11   2   39.07    1.89
  -5  11   2   39.77    1.87
  -5  11   2   42.44    1.93
   4 -11  -2    0.62    0.15
   4 -11  -2    1.00    0.13
  -4 -11   2    1.04    0.22
  -4 -11   2    1.22    0.20
  -4 -11   2    0.89    0.13
  -4  11   2    1.00    0.17
  -4  11   2    0.96    0.18
  -4  11   2    1.18    0.16
   3 -11  -2    7.17    0.38
  -3 -11   2    6.61    0.38
  -3 -11   2    6.06    0.44
  -3 -11   2    6.49    0.49
   3 -11  -2    6.58    0.42
  -3  11   2    7.44    0.39
   3  11  -2    6.18    0.42
  -3  11   2    7.41    0.44
   2 -11  -2   27.60    1.48
  -2 -11   2   30.28    1.44
   2 -11  -2   27.29    1.33
  -2 -11   2   26.39    1.37
  -2 -11   2   28.79    1.35
   2 -11  -2   31.57    1.32
  -2 -11   2   29.55    1.32
  -2  11   2   29.85    1.31
  -2  11   2   26.74    1.30
  -2  11   2   27.17    1.36
   2  11  -2   28.51    1.37
  -1 -11   2   99.89    4.87
   1 -11  -2  111.55    4.94
  -1 -11   2  114.33    4.98
  -1 -11   2  101.75    4.89
   1 -11  -2  110.36    4.89
   1 -11  -2  108.12    4.83
  -1 -11   2  113.65    4.84
   1 -11  -2  120.17    4.82
  -1  11   2  103.40    4.88
   1  11  -2  110.41    4.89
   1  11  -2  109.59    4.82
   0 -11   2   13.36    0.74
   0 -11  -2   14.46    0.67
   0 -11   2   14.83    0.75
   0 -11  -2   14.27    0.71
   0 -11   2   13.75    0.88
   0  11   2   14.82    0.75
   0  11  -2   14.59    0.76
   0  11  -2   14.13    0.69
   1 -11   2   39.12    2.18
   1 -11   2   44.01    1.91
   1 -11   2   41.38    1.92
  -1  11  -2   40.23    1.87
  -1  11  -2   40.24    1.92
   2 -11   2   55.39    2.41
   2 -11   2   52.15    2.43
   2 -11   2   52.97    2.73
  -2  11  -2   53.69    2.39
  -2  11  -2   51.84    2.44
  -2  11  -2   49.59    2.38
   3 -11   2   12.58    0.71
   3 -11   2   12.64    0.68
  -3  11  -2   13.35    0.67
  -3  11  -2   12.87    0.78
  -3  11  -2   12.27    0.65
  -3  11  -2   13.03    0.71
  -3  11  -2   12.32    0.71
  -3  11  -2   12.75    0.67
   4 -11   2   49.02    2.22
   4 -11   2   45.81    2.25
  -4  11  -2   48.75    2.35
  -4  11  -2   51.91    2.23
  -4  11  -2   45.85    2.21
  -4  11  -2   48.72    2.26
  -4  11  -2   45.01    2.21
   5 -11   2    1.50    0.24
   5 -11   2    2.56    0.26
  -5  11  -2    2.47    0.29
  -5  11  -2    2.09    0.24
  -5  11  -2    2.80    0.27
  -5  11  -2    2.67    0.30
   6 -11   2   22.08    1.20
  -6 -11  -2   20.70    1.14
   6 -11   2   22.64    1.14
  -6  11  -2   24.06    1.16
  -6  11  -2   21.89    1.17
  -6  11  -2   21.96    1.19
  -6  11  -2   23.53    1.38
   7 -11   2   11.00    0.64
  -7 -11  -2   10.66    0.75
   7 -11   2   10.43    0.71
  -7  11  -2   10.47    0.87
  -7  11  -2   10.20    0.74
  -7  11  -2   11.20    0.68
  -7  11  -2    9.10    0.71
  -7  11  -2   10.44    0.95
   8 -11   2   12.66    0.83
  -8 -11  -2   13.14    0.92
   8 -11   2   12.12    0.73
  -8  11  -2   11.66    0.83
  -8  11  -2   12.98    1.35
  -8  11  -2   12.44    0.78
  -8  11  -2   11.80    1.08
   9 -11   2   15.35    0.88
   9 -11   2   16.06    1.00
  -9 -11  -2   14.16    1.10
  -9  11  -2   16.59    1.73
  -9  11  -2   16.07    1.24
  -9  11  -2   15.43    0.93
  -9  11  -2   15.12    0.99
 -10 -11  -2   55.07    2.87
  10 -11   2   53.24    2.71
  10 -11   2   52.33    2.58
 -10  11  -2   55.27    3.52
 -10  11  -2   56.05    2.63
 -10  11  -2   53.69    2.70
 -10  11  -2   55.04    2.96
 -11 -11  -2   17.54    1.40
  11 -11   2   19.12    1.21
  11 -11   2   18.51    1.05
 -11  11  -2   18.36    1.08
 -11  11  -2   18.07    1.49
 -11  11  -2   19.12    2.05
 -11  11  -2   17.60    1.19
  12 -11   2    1.69    0.43
  12 -11   2    2.50    0.35
 -12 -11  -2    2.17    0.64
 -12  11  -2    1.78    0.43
 -12  11  -2    2.01    0.36
 -12  11  -2    2.54    0.52
 -12  11  -2    4.84    1.31
 -12  11  -2    1.68    0.66
 -13 -11  -2    8.56    1.12
  13 -11   2    8.82    0.85
 -13  11  -2    8.83    0.72
 -13  11  -2    8.86    0.96
 -13  11  -2   14.06    1.89
 -13  11  -2    6.46    1.03
  14 -11   2    5.84    0.75
 -14 -11  -2    4.77    0.95
 -14  11  -2    6.65    0.62
 -14  11  -2    5.57    0.82
 -14  11  -2    3.87    0.95
 -15 -12   2    2.13    0.63
  15 -12  -2    1.32    0.51
  14 -12  -2    1.11    0.44
 -14 -12   2    1.05    0.51
 -13 -12   2   48.05    2.62
  13 -12  -2   50.26    2.60
  13 -12  -2   47.70    2.39
 -13  12   2   47.77    2.34
  12 -12  -2    4.49    0.47
 -12 -12   2    4.37    0.62
  12 -12  -2    4.72    0.62
 -12  12   2    3.79    0.54
 -12  12   2    4.45    0.43
  11 -12  -2   14.92    1.03
  11 -12  -2   14.57    0.87
 -11 -12   2   14.70    1.05
 -11  12   2   13.80    0.99
 -11  12   2   14.32    0.84
  10 -12  -2    4.92    0.58
  10 -12  -2    5.52    0.46
 -10 -12   2    5.16    0.59
 -10  12   2    4.77    0.61
 -10  12   2    4.16    0.52
 -10  12   2    4.64    0.43
  -9 -12   2  107.18    5.05
   9 -12  -2  107.59    5.08
   9 -12  -2  115.25    4.98
  -9  12   2  109.97    4.96
  -9  12   2  107.95    5.00
  -9  12   2  104.89    5.03
  -9  12   2  114.68    5.11
   8 -12  -2    0.58    0.23
   8 -12  -2    0.61    0.16
  -8 -12   2    0.65    0.27
  -8  12   2    0.46    0.29
  -8  12   2    0.68    0.20
  -8  12   2    0.68    0.19
  -8  12   2    0.78    0.26
  -7 -12   2   66.83    3.18
   7 -12  -2   71.05    3.13
   7 -12  -2   66.92    3.21
  -7  12   2   68.64    3.14
  -7  12   2   68.41    3.15
  -7  12   2   67.82    3.16
  -6 -12   2    0.44    0.21
   6 -12  -2    0.66    0.15
   6 -12  -2    0.83    0.22
  -6  12   2    0.73    0.14
  -6  12   2    0.77    0.19
  -6  12   2    0.54    0.18
  -6  12   2    0.72    0.25
  -6  12   2    0.74    0.18
   5 -12  -2  171.97    7.79
  -5 -12   2  180.12    7.71
   5 -12  -2  174.69    7.74
  -5 -12   2  165.69    7.75
  -5  12   2  183.79    7.77
  -5  12   2  173.99    7.77
  -5  12   2  174.16    7.75
  -4 -12   2   12.99    0.78
  -4 -12   2   12.71    0.65
   4 -12  -2   12.19    0.71
   4 -12  -2   13.08    0.67
  -4 -12   2   11.46    0.71
  -4  12   2   12.66    0.71
  -4  12   2   12.84    0.67
  -4  12   2   14.65    0.65
   3 -12  -2   48.27    2.10
   3 -12  -2   44.92    2.13
  -3 -12   2   42.43    2.13
  -3 -12   2   46.52    2.20
  -3 -12   2   47.61    2.10
  -3  12   2   46.05    2.09
  -3  12   2   46.22    2.15
   3  12  -2   46.46    2.15
  -2 -12   2    0.30    0.20
   2 -12  -2    0.16    0.09
  -2 -12   2    0.32    0.11
  -2 -12   2    0.26    0.14
   2 -12  -2    0.23    0.07
   2 -12  -2    0.07    0.23
  -2  12   2    0.21    0.12
  -2  12   2    0.16    0.06
  -2  12   2    0.16    0.06
   2  12  -2    0.34    0.12
   1 -12  -2    0.16    0.13
   1 -12  -2    0.28    0.20
  -1 -12   2    0.24    0.11
   1 -12  -2    0.35    0.07
  -1 -12   2    0.21    0.12
   1 -12  -2    0.05    0.07
  -1 -12   2    0.25    0.21
   1  12  -2    0.27    0.12
   1  12  -2    0.22    0.05
  -1  12   2    0.36    0.13
   0 -12   2    4.03    0.32
   0 -12   2    4.56    0.50
   0 -12  -2    4.70    0.26
   0 -12   2    4.56    0.33
   0 -12  -2    4.97    0.33
   0  12   2    4.16    0.33
   0  12  -2    4.72    0.35
   0  12  -2    4.50    0.27
   1 -12   2  118.33    5.41
   1 -12   2  128.39    5.41
   1 -12   2  113.81    5.71
  -1  12  -2  124.88    5.44
  -1  12  -2  120.80    5.37
   2 -12   2    0.31    0.14
   2 -12   2    0.99    0.37
   2 -12   2    1.11    0.16
  -2  12  -2    1.09    0.20
  -2  12  -2    0.74    0.12
  -2  12  -2    0.63    0.13
   3 -12   2    5.82    0.38
   3 -12   2    6.23    0.43
  -3  12  -2    6.16    0.42
  -3  12  -2    5.91    0.42
  -3  12  -2    5.32    0.37
   4 -12   2    6.68    0.49
   4 -12   2    7.41    0.46
  -4  12  -2    7.04    0.46
  -4  12  -2    6.93    0.51
  -4  12  -2    7.82    0.46
  -4  12  -2    7.49    0.62
  -4  12  -2    6.66    0.49
  -4  12  -2    6.57    0.44
   5 -12   2    1.28    0.20
   5 -12   2    1.73    0.26
  -5  12  -2    1.17    0.35
  -5  12  -2    1.69    0.27
  -5  12  -2    1.55    0.29
  -5  12  -2    1.57    0.25
  -5  12  -2    1.52    0.21
  -5  12  -2    1.87    0.23
   6 -12   2    0.86    0.24
   6 -12   2    0.47    0.14
  -6 -12  -2    0.56    0.21
  -6  12  -2    0.70    0.22
  -6  12  -2   -0.08    0.32
  -6  12  -2    0.58    0.22
  -6  12  -2    0.55    0.24
   7 -12   2   26.00    1.27
   7 -12   2   25.00    1.35
  -7 -12  -2   23.25    1.33
  -7  12  -2   26.67    1.55
  -7  12  -2   24.17    1.33
  -7  12  -2   24.43    1.30
   8 -12   2    0.84    0.20
   8 -12   2    0.32    0.24
  -8 -12  -2    0.49    0.32
  -8  12  -2    0.59    0.43
  -8  12  -2    0.43    0.22
  -8  12  -2    0.56    0.27
   9 -12   2    2.79    0.42
  -9 -12  -2    3.61    0.56
   9 -12   2    2.81    0.34
  -9  12  -2    2.09    0.56
  -9  12  -2    3.24    0.44
  -9  12  -2    3.89    0.52
  -9  12  -2    5.16    0.73
  -9  12  -2    2.96    0.39
  10 -12   2    0.54    0.20
 -10 -12  -2    0.27    0.40
  10 -12   2    0.56    0.31
 -10  12  -2    0.78    0.50
 -10  12  -2    0.81    0.34
 -10  12  -2    2.44    0.74
 -10  12  -2    0.25    0.23
 -10  12  -2    0.40    0.29
  11 -12   2   56.02    2.83
 -11 -12  -2   53.09    2.98
  11 -12   2   55.40    2.68
 -11  12  -2   55.87    2.71
 -11  12  -2   55.40    2.88
 -11  12  -2   56.10    3.09
 -11  12  -2   57.69    3.46
 -11  12  -2   55.30    2.80
  12 -12   2    3.77    0.56
 -12 -12  -2    1.98    0.65
  12 -12   2    3.57    0.41
 -12  12  -2    4.34    0.50
 -12  12  -2    3.90    0.81
 -12  12  -2    3.72    0.64
  13 -12   2   21.40    1.44
 -13 -12  -2   21.14    1.71
 -13  12  -2   23.88    1.31
 -14 -12  -2   -0.06    0.57
  14 -12   2   -0.71    0.33
 -14 -13   2    1.84    0.57
  14 -13  -2    2.08    0.53
 -13 -13   2   13.06    1.16
  13 -13  -2   14.57    0.93
  13 -13  -2   14.99    1.12
 -12 -13   2   25.02    1.59
  12 -13  -2   27.62    1.59
  12 -13  -2   27.38    1.42
 -12  13   2   26.24    1.37
 -12  13   2   23.41    1.49
  11 -13  -2    4.68    0.58
  11 -13  -2    4.40    0.45
 -11 -13   2    5.44    0.64
 -11  13   2    5.00    0.43
 -11  13   2    4.02    0.52
  10 -13  -2   77.63    3.69
  10 -13  -2   78.65    3.56
 -10 -13   2   77.91    3.68
 -10  13   2   77.39    3.54
 -10  13   2   70.35    3.60
   9 -13  -2    3.58    0.47
   9 -13  -2    4.77    0.41
  -9 -13   2    3.22    0.47
  -9  13   2    4.64    0.50
  -9  13   2    3.84    0.40
  -9  13   2    3.89    0.41
   8 -13  -2   20.99    1.10
   8 -13  -2   21.61    1.20
  -8 -13   2   20.96    1.19
  -8  13   2   20.55    1.14
  -8  13   2   20.88    1.12
  -8  13   2   21.00    1.10
   7 -13  -2    1.86    0.24
   7 -13  -2    1.35    0.28
  -7 -13   2    1.90    0.32
  -7  13   2    2.52    0.30
  -7  13   2    1.90    0.26
  -7  13   2    1.43    0.22
  -6 -13   2  166.28    7.66
   6 -13  -2  173.61    7.63
   6 -13  -2  173.27    7.71
  -6  13   2  172.93    7.66
  -6  13   2  165.24    7.56
  -6  13   2  174.01    7.58
  -6  13   2  178.87    7.65
  -5 -13   2    4.11    0.43
   5 -13  -2    6.34    0.44
   5 -13  -2    5.40    0.36
  -5  13   2    4.73    0.40
  -5  13   2    4.92    0.36
  -4 -13   2    0.29    0.14
  -4 -13   2    0.22    0.19
   4 -13  -2    0.11    0.08
   4 -13  -2    0.14    0.13
  -4  13   2    0.12    0.14
  -4  13   2    0.17    0.09
  -3 -13   2   12.14    0.80
  -3 -13   2   10.83    0.69
   3 -13  -2   12.17    0.67
   3 -13  -2   13.53    0.64
  -3 -13   2   13.39    0.66
  -3  13   2   11.53    0.68
   3  13  -2   11.83    0.69
  -3  13   2   11.45    0.62
  -3  13   2   13.09    0.63
  -2 -13   2   10.24    0.62
   2 -13  -2   11.84    0.56
  -2 -13   2   10.12    0.61
  -2 -13   2   11.54    0.74
   2 -13  -2   11.54    0.86
   2 -13  -2   10.48    0.58
   2  13  -2   11.36    0.63
  -2  13   2   10.60    0.53
  -2  13   2   11.13    0.62
  -2  13   2   10.28    0.52
   1 -13  -2   49.85    2.43
  -1 -13   2   50.91    2.48
   1 -13  -2   54.25    2.27
  -1 -13   2   52.20    2.36
   1 -13  -2   49.39    2.29
  -1 -13   2   48.44    2.33
   1  13  -2   49.94    2.24
   1  13  -2   52.30    2.37
  -1  13   2   48.91    2.35
   0 -13   2   20.66    1.19
   0 -13   2   18.09    0.99
   0 -13   2   20.89    1.00
   0 -13  -2   18.22    0.97
   0 -13  -2   20.04    0.92
   0  13  -2   20.22    1.02
   0  13  -2   19.58    0.93
   0  13   2   20.72    1.02
   1 -13   2   57.15    2.72
   1 -13   2   64.64    2.72
   1 -13   2   54.68    3.03
  -1  13  -2   62.42    2.75
  -1  13  -2   57.09    2.66
   2 -13   2   50.90    2.45
   2 -13   2   52.26    2.81
   2 -13   2   57.23    2.44
  -2  13  -2   54.38    2.48
  -2  13  -2   49.56    2.40
   3 -13   2  104.51    4.52
   3 -13   2  100.40    4.55
  -3  13  -2   93.29    4.49
  -3  13  -2  100.58    4.56
  -3  13  -2  103.57    4.49
   4 -13   2   42.76    2.05
   4 -13   2   44.32    2.01
  -4  13  -2   43.55    2.05
  -4  13  -2   43.24    2.03
  -4  13  -2   40.20    2.00
  -4  13  -2   42.28    1.94
   5 -13   2   16.19    0.94
   5 -13   2   17.10    0.88
  -5  13  -2   15.38    0.87
  -5  13  -2   18.38    0.96
  -5  13  -2   14.17    0.86
  -5  13  -2   16.42    0.92
  -5  13  -2   17.37    1.05
  -5  13  -2   16.55    0.86
   6 -13   2   26.78    1.35
  -6 -13  -2   25.44    1.23
   6 -13   2   27.72    1.28
  -6  13  -2   23.48    1.32
  -6  13  -2   21.28    1.39
  -6  13  -2   23.56    1.26
  -6  13  -2   24.78    1.29
  -6  13  -2   25.42    1.30
   7 -13   2    1.26    0.30
  -7 -13  -2    2.00    0.34
   7 -13   2    1.65    0.24
  -7  13  -2    1.88    0.32
  -7  13  -2    1.64    0.28
  -7  13  -2    1.32    0.44
  -7  13  -2    1.56    0.34
  -8 -13  -2    0.27    0.29
   8 -13   2    0.53    0.25
   8 -13   2    0.65    0.19
  -8  13  -2    0.37    0.29
  -8  13  -2    1.16    0.27
  -8  13  -2    0.40    0.25
  -8  13  -2    0.17    0.39
  -9 -13  -2   32.32    1.82
   9 -13   2   31.23    1.75
   9 -13   2   34.38    1.65
  -9  13  -2   31.38    1.72
  -9  13  -2   33.02    1.68
  10 -13   2   50.31    2.51
  10 -13   2   51.08    2.38
 -10 -13  -2   49.12    2.61
 -10  13  -2   48.15    2.40
 -10  13  -2   45.57    2.45
  11 -13   2    3.66    0.42
  11 -13   2    3.30    0.51
 -11 -13  -2    2.77    0.61
 -11  13  -2    4.35    0.49
 -11  13  -2    2.17    0.45
  12 -13   2    0.39    0.34
 -12 -13  -2    0.22    0.47
  12 -13   2    0.50    0.22
 -12  13  -2    0.55    0.27
  13 -13   2    1.37    0.45
 -13 -13  -2    0.96    0.61
 -13  13  -2    1.53    0.35
  14 -13   2    6.45    0.82
 -14 -13  -2    4.32    0.96
 -14 -14   2   28.66    1.90
  14 -14  -2   32.42    1.90
  13 -14  -2   25.43    1.36
 -13 -14   2   21.77    1.56
  13 -14  -2   24.08    1.55
 -12 -14   2    1.83    0.50
  12 -14  -2    1.78    0.45
  12 -14  -2    1.30    0.30
 -12  14   2    2.41    0.34
 -11 -14   2    0.09    0.33
  11 -14  -2   -0.16    0.26
  11 -14  -2    0.10    0.17
 -11  14   2    0.26    0.19
 -11  14   2    0.02    0.24
 -10 -14   2    0.29    0.31
  10 -14  -2    0.25    0.28
  10 -14  -2    0.08    0.17
 -10  14   2    0.53    0.20
 -10  14   2    0.54    0.23
  -9 -14   2   15.22    0.97
   9 -14  -2   14.84    0.97
   9 -14  -2   14.13    0.85
  -9  14   2   15.67    0.86
  -9  14   2   14.47    0.87
  -9  14   2   13.81    0.88
   8 -14  -2    0.05    0.13
   8 -14  -2    0.21    0.22
  -8 -14   2    0.09    0.24
  -8  14   2    0.08    0.13
  -8  14   2    0.30    0.17
  -8  14   2    0.28    0.17
   7 -14  -2   -0.01    0.18
   7 -14  -2    0.19    0.13
  -7 -14   2    0.27    0.24
  -7  14   2    0.08    0.15
  -7  14   2    0.30    0.14
  -7  14   2    0.19    0.12
  -6 -14   2    0.30    0.22
   6 -14  -2    0.20    0.12
   6 -14  -2    0.06    0.18
  -6  14   2    0.18    0.15
  -6  14   2    0.19    0.12
   5 -14  -2   27.60    1.33
  -5 -14   2   25.32    1.34
   5 -14  -2   26.47    1.35
  -5  14   2   26.25    1.33
  -5  14   2   27.04    1.29
   4 -14  -2    8.60    0.56
  -4 -14   2    8.52    0.58
   4 -14  -2    9.77    0.52
  -4  14   2    9.13    0.50
  -4  14   2    8.42    0.55
  -4  14   2    8.56    0.50
   3 -14  -2   61.30    2.77
  -3 -14   2   54.62    2.78
   3 -14  -2   63.89    2.74
  -3  14   2   56.93    2.71
  -3  14   2   62.00    2.80
  -3  14   2   62.71    2.72
   3  14  -2   62.17    2.81
   2 -14  -2   50.86    2.16
   2 -14  -2   47.91    2.19
  -2 -14   2   44.43    2.23
  -2 -14   2   46.04    2.21
  -2  14   2   46.85    2.23
  -2  14   2   44.91    2.11
  -2  14   2   48.73    2.12
   2  14  -2   51.44    2.25
  -1 -14   2    0.12    0.12
  -1 -14   2    0.07    0.11
   1 -14  -2    0.11    0.06
   1 -14  -2    0.35    0.10
  -1  14   2    0.19    0.12
   1  14  -2    0.35    0.14
   0 -14   2   25.87    1.24
   0 -14  -2   28.10    1.16
   0 -14   2   24.27    1.24
   0 -14  -2   24.68    1.17
   0  14  -2   24.51    1.16
   0  14   2   24.28    1.26
   0  14  -2   24.41    1.26
  -1 -14  -2   68.93    3.18
  -1 -14  -2   71.81    3.15
   1 -14   2   75.27    3.24
   1 -14   2   69.67    3.25
  -1  14  -2   73.02    3.28
  -1  14  -2   68.96    3.19
   2 -14   2  120.67    5.41
   2 -14   2  128.25    5.39
   2 -14   2  117.47    5.90
  -2  14  -2  116.36    5.41
  -2  14  -2  118.28    5.34
   3 -14   2   40.11    1.95
   3 -14   2   43.54    1.92
  -3  14  -2   38.32    1.89
  -3  14  -2   40.50    1.96
   4 -14   2    0.14    0.11
   4 -14   2    0.00    0.16
  -4  14  -2    0.17    0.18
  -4  14  -2    0.34    0.12
   5 -14   2   19.22    0.98
   5 -14   2   18.25    1.04
  -5  14  -2   19.40    0.94
  -5  14  -2   17.54    0.97
  -5  14  -2   18.03    1.02
   6 -14   2   12.14    0.71
   6 -14   2   12.93    0.79
  -6  14  -2   12.54    0.76
  -6  14  -2   12.23    0.72
  -6  14  -2   10.50    0.69
  -7 -14  -2    2.48    0.36
   7 -14   2    2.27    0.36
   7 -14   2    2.51    0.29
  -7  14  -2    1.80    0.30
  -7  14  -2    1.94    0.32
   8 -14   2   36.42    1.80
  -8 -14  -2   35.87    1.90
   8 -14   2   38.27    1.91
  -8  14  -2   34.46    1.84
  -8  14  -2   37.23    1.84
  -9 -14  -2    0.34    0.34
   9 -14   2    0.48    0.19
   9 -14   2    0.73    0.30
  -9  14  -2    0.51    0.24
  -9  14  -2    0.24    0.25
 -10 -14  -2   51.43    2.95
  10 -14   2   60.28    2.92
  10 -14   2   61.61    2.79
 -10  14  -2   55.74    2.84
 -10  14  -2   59.71    2.81
  11 -14   2   39.76    1.92
 -11 -14  -2   33.44    2.15
  11 -14   2   35.44    2.04
 -11  14  -2   39.31    1.93
  12 -14   2    0.15    0.33
 -12 -14  -2    0.03    0.46
  12 -14   2   -0.08    0.17
 -12  14  -2    0.11    0.24
 -13 -14  -2    0.97    0.62
  13 -14   2    1.44    0.46
  13 -15  -2    8.83    0.88
 -13 -15   2    8.34    0.92
 -12 -15   2   18.93    1.38
  12 -15  -2   21.60    1.38
 -12  15   2   22.33    1.18
 -11 -15   2   10.21    0.95
  11 -15  -2   13.17    0.98
 -11  15   2   13.30    0.80
 -11  15   2   13.20    0.86
 -10 -15   2    1.46    0.39
  10 -15  -2    1.12    0.35
 -10  15   2    1.21    0.25
 -10  15   2    1.17    0.27
   9 -15  -2    9.14    0.73
  -9 -15   2    8.09    0.73
  -9  15   2    8.99    0.63
  -9  15   2    9.13    0.61
  -9  15   2    9.12    0.62
   8 -15  -2   26.10    1.40
  -8 -15   2   22.90    1.36
  -8  15   2   25.28    1.30
  -8  15   2   25.02    1.30
  -8  15   2   25.85    1.23
  -7 -15   2    1.07    0.30
   7 -15  -2    1.81    0.32
  -7  15   2    1.29    0.24
  -7  15   2    1.40    0.22
  -6 -15   2    0.12    0.21
   6 -15  -2    0.11    0.18
  -6  15   2    0.18    0.15
  -6  15   2    0.17    0.11
  -5 -15   2   18.51    1.04
   5 -15  -2   19.45    1.04
  -5  15   2   18.74    0.97
  -5  15   2   20.42    1.03
  -5  15   2   19.32    0.97
   4 -15  -2   41.57    1.99
  -4 -15   2   40.66    1.99
  -4  15   2   43.01    1.92
  -4  15   2   40.65    1.92
  -4  15   2   42.31    2.00
   3 -15  -2    0.61    0.16
  -3 -15   2    0.17    0.15
  -3  15   2    0.24    0.08
   3  15  -2    0.07    0.14
  -3  15   2    0.21    0.15
  -3  15   2    0.12    0.07
  -2 -15   2   29.25    1.45
   2 -15  -2   28.96    1.43
  -2  15   2   31.12    1.49
   2  15  -2   30.74    1.49
  -1 -15   2   24.88    1.19
   1 -15  -2   23.42    1.14
  -1  15   2   22.61    1.20
   1  15  -2   24.32    1.22
   0 -15   2    0.07    0.13
   0 -15  -2    0.04    0.08
   0  15  -2   -0.01    0.05
   0  15  -2    0.19    0.06
   0  15  -2    0.14    0.15
   1 -15   2   26.11    1.31
  -1 -15  -2   28.04    1.20
  -1  15  -2   24.16    1.22
  -1  15  -2   26.35    1.33
   2 -15   2    2.34    0.30
  -2  15  -2    3.25    0.35
  -2  15  -2    2.95    0.24
   3 -15   2   66.39    3.00
  -3  15  -2   65.56    3.01
  -3  15  -2   61.69    2.93
   4 -15   2  242.36   10.85
  -4  15  -2  250.18   10.86
  -4  15  -2  240.34   10.78
   5 -15   2   10.11    0.67
  -5  15  -2    9.16    0.63
  -5  15  -2    9.29    0.58
   6 -15   2   16.14    0.99
  -6  15  -2   17.73    0.88
  -6  15  -2   15.35    0.91
  -6  15  -2   17.05    0.95
   7 -15   2    1.67    0.33
  -7  15  -2    1.86    0.29
  -7  15  -2    1.79    0.30
  -8 -15  -2   40.29    2.12
   8 -15   2   39.59    2.09
  -8  15  -2   44.23    2.05
  -8  15  -2   39.22    2.01
   9 -15   2   61.23    3.02
   9 -15   2   64.03    2.91
  -9 -15  -2   59.53    3.02
  -9  15  -2   61.93    2.93
  -9  15  -2   58.21    2.92
  10 -15   2   19.98    1.14
  10 -15   2   22.39    1.30
 -10 -15  -2   17.62    1.34
 -10  15  -2   18.66    1.19
 -10  15  -2   21.67    1.18
 -11 -15  -2    0.66    0.48
  11 -15   2    1.07    0.27
  11 -15   2    1.68    0.42
 -11  15  -2    1.22    0.30
  12 -15   2    5.32    0.69
  12 -15   2    5.40    0.57
 -12 -15  -2    5.35    0.84
 -12  15  -2    7.35    0.61
  13 -15   2   -0.41    0.33
 -13 -15  -2   -0.12    0.53
 -13 -16   2   16.92    1.36
  13 -16  -2   21.08    1.38
 -12 -16   2   27.18    1.73
  12 -16  -2   30.10    1.74
 -12  16   2   29.70    1.52
 -11 -16   2    2.43    0.52
  11 -16  -2    2.68    0.50
 -11  16   2    3.54    0.41
 -11  16   2    4.82    0.45
 -10 -16   2   10.56    0.91
  10 -16  -2   12.04    0.92
 -10  16   2   13.48    0.75
 -10  16   2   12.79    0.78
   9 -16  -2    0.01    0.24
  -9 -16   2    0.00    0.28
  -9  16   2    0.36    0.11
  -9  16   2    0.24    0.19
  -9  16   2   -0.02    0.14
   8 -16  -2    0.31    0.25
  -8 -16   2    0.36    0.28
  -8  16   2    0.28    0.16
  -8  16   2    0.48    0.20
   7 -16  -2   17.37    1.02
  -7 -16   2   16.38    0.99
  -7  16   2   16.88    0.91
  -7  16   2   16.50    0.94
  -6 -16   2   -0.06    0.21
   6 -16  -2   -0.12    0.17
  -6  16   2    0.13    0.11
  -6  16   2    0.19    0.11
  -6  16   2    0.05    0.15
   5 -16  -2    0.63    0.21
  -5 -16   2    0.89    0.24
  -5  16   2    0.48    0.13
  -5  16   2    0.87    0.22
  -5  16   2    0.60    0.14
  -4 -16   2   81.08    4.16
   4 -16  -2   94.98    4.19
  -4  16   2   98.64    4.11
  -4  16   2   89.35    4.10
  -4  16   2   94.84    4.20
  -3 -16   2   68.22    3.29
   3 -16  -2   72.94    3.29
  -3  16   2   69.45    3.20
  -3  16   2   75.37    3.20
  -3  16   2   73.84    3.33
  -2 -16   2    2.85    0.30
   2 -16  -2    2.65    0.26
   2  16  -2    2.13    0.28
  -2  16   2    2.18    0.28
   1 -16  -2   -0.07    0.10
  -1 -16   2    0.13    0.13
  -1  16   2   -0.02    0.12
   1  16  -2    0.25    0.15
   0 -16   2   12.49    0.72
   0 -16  -2   12.29    0.64
   0  16  -2   12.72    0.74
   1 -16   2    2.80    0.32
  -1 -16  -2    3.37    0.23
  -1  16  -2    3.33    0.23
  -1  16  -2    3.43    0.23
  -1  16  -2    2.90    0.35
   2 -16   2   61.11    2.81
  -2  16  -2   60.78    2.73
  -2  16  -2   62.35    2.83
  -2  16  -2   56.86    2.72
   3 -16   2  118.58    5.25
  -3  16  -2  120.18    5.26
  -3  16  -2  109.08    5.16
   4 -16   2    1.74    0.29
  -4  16  -2    1.34    0.27
  -4  16  -2    1.22    0.19
   5 -16   2   73.81    3.38
  -5  16  -2   73.91    3.37
  -5  16  -2   68.25    3.29
   6 -16   2    3.42    0.43
  -6  16  -2    3.11    0.37
  -6  16  -2    2.77    0.32
   7 -16   2   16.42    1.00
  -7  16  -2   16.44    0.95
  -7  16  -2   15.24    0.84
   8 -16   2    0.65    0.28
  -8  16  -2    1.09    0.27
  -8  16  -2    0.51    0.22
   9 -16   2    2.92    0.48
  -9  16  -2    3.77    0.43
  -9  16  -2    3.39    0.42
  10 -16   2    8.51    0.77
 -10  16  -2    7.28    0.67
 -10  16  -2    8.23    0.64
  11 -16   2   18.64    1.28
 -11  16  -2   19.55    1.14
  12 -16   2   28.00    1.71
  12 -17  -2   12.49    1.01
 -12 -17   2    8.13    0.95
 -12  17   2   12.45    0.79
 -11 -17   2   77.66    4.16
  11 -17  -2   92.06    4.25
 -11  17   2   89.14    4.05
 -11  17   2   88.92    3.97
  10 -17  -2    2.65    0.45
 -10 -17   2    1.31    0.42
 -10  17   2    3.04    0.37
  -9 -17   2    0.13    0.30
   9 -17  -2    0.25    0.26
  -9  17   2    0.65    0.19
  -9  17   2    0.26    0.19
   8 -17  -2   -0.10    0.23
  -8 -17   2    0.16    0.28
  -8  17   2    0.01    0.13
  -8  17   2    0.24    0.19
  -7 -17   2    2.97    0.40
   7 -17  -2    2.62    0.39
  -7  17   2    3.24    0.31
  -7  17   2    2.80    0.36
  -7  17   2    3.20    0.33
   6 -17  -2    9.60    0.65
  -6 -17   2    7.23    0.61
  -6  17   2    7.89    0.52
  -6  17   2    8.60    0.59
  -6  17   2    9.29    0.54
  -5 -17   2   85.87    4.26
   5 -17  -2   97.39    4.29
  -5  17   2   88.70    4.19
  -5  17   2   96.23    4.28
  -5  17   2   98.76    4.20
  -4 -17   2    1.37    0.24
   4 -17  -2    1.10    0.24
  -4  17   2    1.28    0.16
  -4  17   2    1.19    0.25
  -4  17   2    1.17    0.15
  -3 -17   2   64.86    3.03
   3 -17  -2   67.37    3.04
  -3  17   2   67.63    2.92
  -3  17   2   67.73    3.08
  -3  17   2   62.04    2.92
   2 -17  -2    5.10    0.39
  -2 -17   2    5.09    0.40
  -2  17   2    5.45    0.44
   2  17  -2    5.30    0.43
   1 -17  -2   11.33    0.61
  -1 -17   2   10.82    0.64
   1  17  -2   10.48    0.67
  -1  17   2   11.11    0.67
   0 -17   2    0.28    0.14
   0 -17  -2    0.01    0.10
   0  17  -2    0.25    0.17
   1 -17   2    3.18    0.33
  -1 -17  -2    2.96    0.24
  -1  17  -2    3.34    0.21
  -1  17  -2    3.21    0.22
  -1  17  -2    3.19    0.33
  -2 -17  -2    0.94    0.11
   2 -17   2    0.99    0.22
  -2  17  -2    0.82    0.13
  -2  17  -2    0.63    0.12
  -2  17  -2    0.60    0.20
   3 -17   2   27.82    1.36
  -3  17  -2   26.14    1.26
  -3  17  -2   24.13    1.25
  -3  17  -2   25.72    1.35
   4 -17   2   30.85    1.55
  -4  17  -2   31.61    1.47
  -4  17  -2   27.64    1.44
  -4  17  -2   29.55    1.53
   5 -17   2   17.36    0.98
  -5  17  -2   16.64    0.90
  -5  17  -2   16.14    0.95
  -5  17  -2   15.15    0.87
   6 -17   2    1.64    0.32
  -6  17  -2    1.95    0.31
  -6  17  -2    1.40    0.23
  -6  17  -2    1.60    0.26
   7 -17   2    3.75    0.48
  -7  17  -2    4.77    0.47
  -7  17  -2    4.77    0.44
   8 -17   2    2.72    0.45
  -8  17  -2    4.02    0.47
  -8  17  -2    3.81    0.41
  -8  17  -2    3.70    0.32
   9 -17   2    7.52    0.71
  -9  17  -2    7.23    0.55
  -9  17  -2    7.68    0.61
  10 -17   2    8.38    0.77
 -10  17  -2    6.92    0.64
 -10  17  -2    7.90    0.64
  11 -17   2   34.55    1.97
  12 -18  -2   49.74    2.66
  11 -18  -2    1.22    0.40
 -11  18   2    1.13    0.28
  10 -18  -2   30.22    1.73
 -10  18   2   30.45    1.58
   9 -18  -2    8.50    0.74
  -9  18   2    9.78    0.65
  -9  18   2    8.59    0.62
   8 -18  -2    1.15    0.33
  -8  18   2    1.71    0.26
  -8  18   2    1.92    0.30
   7 -18  -2   10.65    0.77
  -7 -18   2    8.97    0.73
  -7  18   2   12.08    0.73
  -7  18   2   11.04    0.65
  -7  18   2   10.97    0.65
  -6 -18   2    2.55    0.35
   6 -18  -2    2.78    0.38
  -6  18   2    2.02    0.24
  -6  18   2    2.72    0.35
  -6  18   2    2.79    0.28
   5 -18  -2   23.23    1.21
  -5 -18   2   19.44    1.16
  -5  18   2   24.16    1.10
  -5  18   2   21.37    1.08
  -5  18   2   22.27    1.19
   4 -18  -2  172.86    7.42
  -4 -18   2  155.65    7.38
  -4  18   2  171.91    7.43
  -4  18   2  157.40    7.29
  -4  18   2  170.33    7.30
   3 -18  -2    2.16    0.28
  -3 -18   2    1.89    0.26
  -3  18   2    2.06    0.30
  -2 -18   2    1.49    0.24
   2 -18  -2    2.10    0.25
   2  18  -2    2.06    0.30
  -2  18   2    2.02    0.29
  -1 -18   2    0.19    0.15
   1 -18  -2   -0.09    0.12
   1  18  -2   -0.04    0.14
  -1  18   2    0.19    0.15
   0 -18   2   36.34    1.76
   0 -18  -2   37.04    1.70
   0  18  -2   35.36    1.80
   1 -18   2   11.73    0.71
  -1 -18  -2   11.37    0.60
  -1  18  -2   11.52    0.73
  -1  18  -2   11.62    0.54
   2 -18   2   36.21    1.77
  -2  18  -2   36.69    1.65
  -2  18  -2   34.75    1.65
  -2  18  -2   35.42    1.79
   3 -18   2    0.07    0.17
  -3  18  -2    0.06    0.09
  -3  18  -2    0.22    0.11
  -3  18  -2    0.11    0.15
   4 -18   2    3.33    0.38
  -4  18  -2    3.21    0.38
  -4  18  -2    3.31    0.29
  -4  18  -2    2.50    0.27
   5 -18   2    2.95    0.38
  -5  18  -2    2.56    0.28
  -5  18  -2    2.50    0.30
  -5  18  -2    2.64    0.34
   6 -18   2    2.76    0.40
  -6  18  -2    1.67    0.24
  -6  18  -2    2.07    0.28
  -6  18  -2    2.49    0.36
   7 -18   2    8.61    0.71
  -7  18  -2    9.02    0.66
  -7  18  -2    7.97    0.59
   8 -18   2    0.29    0.26
  -8  18  -2    0.17    0.16
  -8  18  -2    0.27    0.23
   9 -18   2   -0.06    0.28
  -9  18  -2    0.22    0.22
  10 -18   2    0.34    0.32
 -10  18  -2    1.08    0.20
  11 -18   2    5.12    0.66
  11 -19  -2   41.79    2.29
  10 -19  -2   11.33    0.94
 -10  19   2   12.30    0.80
   9 -19  -2    0.46    0.30
  -9  19   2    0.55    0.22
   8 -19  -2   12.30    0.91
  -8  19   2   14.36    0.83
  -8  19   2   12.17    0.79
   7 -19  -2   15.61    0.97
  -7  19   2   12.94    0.79
  -7  19   2   14.73    0.81
  -7  19   2   15.27    0.89
   6 -19  -2   36.37    1.90
  -6  19   2   35.68    1.77
  -6  19   2   37.46    1.77
  -6  19   2   40.34    1.88
  -5 -19   2   46.74    2.37
   5 -19  -2   53.77    2.44
  -5  19   2   51.12    2.41
  -5  19   2   46.88    2.28
  -5  19   2   51.82    2.29
   4 -19  -2   12.54    0.74
  -4 -19   2   10.39    0.68
  -4  19   2   10.54    0.55
  -4  19   2   11.87    0.72
  -4  19   2   11.71    0.56
   3 -19  -2    7.09    0.51
  -3 -19   2    6.31    0.48
  -3  19   2    7.07    0.52
  -2 -19   2    0.08    0.14
   2 -19  -2    0.33    0.16
  -2  19   2    0.22    0.17
   2  19  -2    0.25    0.17
  -1 -19   2    3.60    0.36
   1 -19  -2    3.61    0.32
   1  19  -2    3.85    0.38
   0 -19  -2    3.16    0.29
   0 -19   2    3.39    0.35
   0  19  -2    3.32    0.39
  -1 -19  -2    2.18    0.23
   1 -19   2    2.13    0.30
  -1  19  -2    2.03    0.31
   2 -19   2   20.21    1.07
  -2  19  -2   20.10    1.09
  -2  19  -2   17.75    0.90
  -2  19  -2   19.11    0.90
   3 -19   2   52.19    2.46
  -3  19  -2   51.98    2.33
  -3  19  -2   47.96    2.33
  -3  19  -2   51.99    2.47
   4 -19   2   12.40    0.78
  -4  19  -2   12.01    0.66
  -4  19  -2   11.13    0.65
  -4  19  -2   11.01    0.75
   5 -19   2   21.00    1.20
  -5  19  -2   22.26    1.09
  -5  19  -2   21.43    1.18
  -5  19  -2   18.92    1.06
   6 -19   2   27.01    1.45
  -6  19  -2   25.92    1.31
  -6  19  -2   23.80    1.29
  -6  19  -2   25.35    1.37
   7 -19   2    0.27    0.25
  -7  19  -2    0.18    0.16
  -7  19  -2    0.57    0.24
   8 -19   2    4.39    0.55
  -8  19  -2    3.97    0.48
  -8  19  -2    4.44    0.44
   9 -19   2   41.01    2.20
  10 -19   2    4.52    0.61
  10 -20  -2    0.74    0.38
   9 -20  -2    5.19    0.63
   8 -20  -2    2.90    0.46
  -8  20   2    3.19    0.40
   7 -20  -2   12.54    0.87
  -7  20   2   11.34    0.69
  -7  20   2   12.55    0.79
   6 -20  -2    1.15    0.30
  -6  20   2    0.71    0.23
  -6  20   2    0.86    0.15
   5 -20  -2    9.40    0.69
  -5  20   2    9.08    0.51
  -5  20   2   10.82    0.69
  -4 -20   2   19.82    1.06
   4 -20  -2   21.48    1.12
  -4  20   2   19.02    1.10
  -3 -20   2    0.94    0.20
   3 -20  -2    1.13    0.23
  -3  20   2    1.62    0.29
   2 -20  -2   43.86    2.04
  -2 -20   2   42.35    2.04
  -2  20   2   41.52    2.09
  -1 -20   2    0.00    0.14
   1 -20  -2    0.11    0.13
   1  20  -2    0.27    0.18
   0 -20   2    4.65    0.43
   0 -20  -2    4.41    0.35
   0  20  -2    5.20    0.45
  -1 -20  -2    3.81    0.30
   1 -20   2    3.52    0.39
  -1  20  -2    3.77    0.40
   2 -20   2   83.82    3.87
  -2  20  -2   83.14    3.89
   3 -20   2    4.24    0.45
  -3  20  -2    3.85    0.28
  -3  20  -2    3.80    0.28
  -3  20  -2    4.33    0.42
   4 -20   2    0.05    0.19
  -4  20  -2    0.02    0.09
  -4  20  -2    0.13    0.10
  -4  20  -2   -0.05    0.17
   5 -20   2   14.24    0.86
  -5  20  -2   12.14    0.80
  -5  20  -2   10.85    0.68
   6 -20   2   10.38    0.77
  -6  20  -2   10.45    0.74
  -6  20  -2    9.51    0.62
   7 -20   2    9.10    0.76
  -7  20  -2    9.39    0.76
   8 -20   2   17.69    1.15
   9 -20   2    0.98    0.38
   9 -21  -2    8.83    0.79
   8 -21  -2   -0.11    0.25
   7 -21  -2    5.16    0.58
   6 -21  -2    0.44    0.25
  -6  21   2    0.60    0.24
   5 -21  -2   17.63    1.05
  -5  21   2   17.12    1.01
   4 -21  -2    0.07    0.19
  -4  21   2    0.07    0.16
   3 -21  -2    4.84    0.46
  -3 -21   2    5.71    0.44
  -3  21   2    4.97    0.47
  -2 -21   2    0.44    0.18
   2 -21  -2    0.27    0.18
  -1 -21   2   43.37    2.12
   1 -21  -2   44.25    2.08
   1  21  -2   43.01    2.16
   0 -21  -2    0.91    0.18
   0 -21   2    0.56    0.22
   0  21  -2    0.86    0.23
   1 -21   2   20.08    1.10
  -1  21  -2   18.99    1.11
   2 -21   2    0.93    0.25
  -2  21  -2    1.32    0.28
   3 -21   2   72.72    3.40
  -3  21  -2   70.66    3.40
   4 -21   2    0.92    0.27
  -4  21  -2    0.71    0.25
   5 -21   2   15.43    1.00
  -5  21  -2   15.88    0.98
   6 -21   2    0.29    0.27
   7 -21   2    2.99    0.48
   8 -21   2   -0.02    0.27
   8 -22  -2    0.36    0.31
   7 -22  -2   18.18    1.16
   6 -22  -2   -0.17    0.23
   5 -22  -2   13.18    0.89
   4 -22  -2   36.66    1.84
  -4  22   2   35.19    1.84
   3 -22  -2    0.01    0.18
  -3  22   2    0.04    0.19
   2 -22  -2   35.25    1.72
  -2 -22   2   33.55    1.71
   1 -22  -2    0.12    0.17
  -1 -22   2    0.11    0.17
   1  22  -2    0.23    0.18
   0 -22   2    1.54    0.30
   0 -22  -2    1.74    0.25
   0  22  -2    1.97    0.32
   1 -22   2   15.64    0.94
  -1  22  -2   16.29    0.98
   2 -22   2   73.72    3.37
  -2  22  -2   68.41    3.38
   3 -22   2    6.52    0.57
  -3  22  -2    5.32    0.58
   4 -22   2   -0.03    0.20
   5 -22   2    7.41    0.67
   6 -22   2    6.01    0.64
   7 -22   2    7.20    0.72
   6 -23  -2   35.39    1.90
   5 -23  -2   36.96    1.93
   4 -23  -2    1.81    0.35
   3 -23  -2   11.01    0.75
  -2 -23   2    1.27    0.26
   2 -23  -2    0.84    0.25
  -1 -23   2    0.28    0.19
   1 -23  -2    0.04    0.18
   0 -23   2    2.51    0.36
   1 -23   2    0.03    0.19
   2 -23   2   11.88    0.81
   3 -23   2   19.07    1.14
   4 -23   2    0.23    0.24
   5 -23   2   15.78    1.05
   6 -23   2   10.26    0.84
   4 -24  -2   69.61    3.34
   3 -24  -2    5.93    0.56
   2 -24  -2    2.05    0.34
  -1 -24   2    0.34    0.21
   0 -24   2   19.25    1.11
   1 -24   2    8.30    0.65
   2 -24   2    4.29    0.49
   3 -24   2    7.02    0.65
   4 -24   2    1.43    0.36
 -17   0   3    2.26    1.70
 -17   0   3   -0.62    0.51
 -16   0   3    1.10    1.55
 -16   0   3   -0.26    0.44
  15   0  -3   81.77    3.75
 -15   0   3   78.51    5.70
 -15   0   3   83.96    4.16
 -14   0   3    0.22    1.32
 -14   0   3    0.00    0.37
 -14   0   3   -0.26    0.30
  14   0  -3   -0.03    0.15
 -13   0   3   31.22    2.02
 -13   0   3   30.20    1.82
 -13   0   3   29.60    1.74
  13   0  -3   31.17    1.53
 -13   0   3   31.50    3.13
 -12   0   3    0.44    0.49
 -12   0   3    0.18    0.35
 -12   0   3   -0.05    0.29
  12   0  -3    0.11    0.15
 -12   0   3    0.19    1.17
  12   0  -3   -0.20    0.30
 -11   0   3  238.06   11.10
 -11   0   3  250.36   11.18
 -11   0   3  250.89   11.33
  11   0  -3  246.43   10.96
  11   0  -3  252.44   11.16
 -11   0   3  250.42   12.33
  10   0  -3    0.00    0.12
 -10   0   3   -0.03    0.22
  10   0  -3    0.27    0.27
  10   0  -3   -0.05    0.12
 -10   0   3   -0.04    0.12
 -10   0   3   -0.35    0.95
 -10   0   3    0.04    0.28
 -10   0   3    0.15    0.40
   9   0  -3   19.65    1.17
  -9   0   3   21.39    1.07
  -9   0   3   21.75    1.15
  -9   0   3   16.72    1.24
   9   0  -3   20.18    1.05
  -9   0   3   21.24    2.04
   8   0  -3    0.13    0.10
  -8   0   3    0.71    0.77
   8   0  -3   -0.06    0.11
  -8   0   3   -0.01    0.17
   8   0  -3   -0.02    0.20
  -8   0   3    0.20    0.24
  -8   0   3    0.10    0.31
  -8   0   3    0.00    0.10
   7   0  -3   10.15    0.60
  -7   0   3    9.84    0.65
   7   0  -3   10.35    0.56
   7   0  -3   10.06    0.69
  -7   0   3   10.39    0.58
  -7   0   3   10.26    0.70
  -7   0   3    9.43    1.35
  -7   0   3   10.23    0.81
  -6   0   3    0.12    0.24
   6   0  -3    0.06    0.07
  -6   0   3    0.64    0.22
  -6   0   3    0.26    0.33
  -6   0   3    0.20    0.11
  -6   0   3    0.24    0.09
   6   0  -3    0.22    0.10
  -6   0   3    0.69    0.82
   6   0  -3    0.13    0.14
  -5   0   3  184.03    8.05
  -5   0   3  179.70    8.63
   5   0  -3  181.55    8.05
  -5   0   3  157.59    8.11
   5   0  -3  194.45    8.09
  -5   0   3  192.76    8.07
  -5   0   3  190.61    8.11
   5   0  -3  182.29    8.14
   4   0  -3    0.24    0.08
  -4   0   3   -0.02    0.05
  -4   0   3    0.03    0.06
  -4   0   3    0.17    0.13
  -4   0   3    0.02    0.46
   4   0  -3    0.06    0.09
  -4   0   3    0.05    0.06
   4   0  -3    0.15    0.14
   4   0  -3    0.22    0.07
  -3   0   3   11.91    0.64
   3   0  -3   12.31    0.63
   3   0  -3   11.63    0.59
   3   0  -3   12.26    1.02
   3   0  -3   12.56    0.68
  -3   0   3   12.48    0.65
  -3   0   3   11.06    1.01
  -3   0   3   11.07    0.58
   3   0  -3   12.40    0.60
  -3   0   3   12.64    0.60
  -2   0   3    0.13    0.38
   2   0  -3    0.09    0.45
   2   0  -3    0.04    0.06
   2   0  -3    0.41    0.17
  -2   0   3   -0.18    0.10
  -2   0   3    0.25    0.14
   2   0  -3    0.27    0.15
   2   0  -3    0.11    0.13
  -2   0   3    0.03    0.05
  -2   0   3    0.02    0.14
  -1   0   3  134.12    5.74
  -1   0   3  131.48    5.76
   1   0  -3  136.65    5.77
   1   0  -3  129.18    5.73
   1   0  -3  127.97    5.99
  -1   0   3  128.08    5.93
   1   0  -3  127.72    5.80
  -1   0   3  132.37    5.73
  -1   0   3  133.83    5.79
  -1   0   3  118.93    5.76
   1   0  -3  131.66    5.74
   1   0  -3  133.93    5.78
   0   0   3    0.03    0.07
   0   0  -3    0.04    0.06
   0   0  -3    0.19    0.08
   0   0   3    0.11    0.05
   0   0   3    0.15    0.06
   0   0   3    0.00    0.13
   0   0  -3    0.14    0.05
  -1   0  -3  198.73    8.88
  -1   0  -3  206.09    8.79
   1   0   3  207.49    8.87
  -1   0  -3  201.73    8.81
   1   0   3  185.17    8.80
  -1   0  -3  206.13    8.90
  -2   0  -3    0.08    0.06
  -2   0  -3    0.15    0.05
  -2   0  -3    0.25    0.16
   2   0   3    0.08    0.06
  -3   0  -3   19.66    1.11
   3   0   3   20.12    0.98
  -3   0  -3   22.43    0.97
  -4   0  -3    0.13    0.07
   4   0   3    0.03    0.03
  -4   0  -3   -0.09    0.28
  -4   0  -3    0.06    0.11
   4   0   3    0.34    0.12
  -5   0  -3  287.21   12.32
   5   0   3  278.81   12.32
   5   0   3  281.07   12.31
  -5   0  -3  272.72   12.48
  -6   0  -3   -0.07    0.29
   6   0   3    0.02    0.12
  -6   0  -3    0.21    0.13
   6   0   3    0.02    0.07
   7   0   3   30.18    1.30
  -7   0  -3   22.09    1.52
   7   0   3   25.71    1.34
  -7   0  -3   30.75    1.39
  -8   0  -3   -0.07    0.08
   8   0   3    0.07    0.05
  -8   0  -3    0.15    0.17
   8   0   3    0.19    0.10
   9   0   3   19.05    1.00
  -9   0  -3   16.98    1.01
  -9   0  -3   17.94    1.31
   9   0   3   16.95    0.88
 -10   0  -3    0.35    0.45
  10   0   3   -0.02    0.09
 -10   0  -3    0.46    0.23
  10   0   3    0.23    0.20
 -11   0  -3  158.88    7.35
  11   0   3  152.19    6.82
 -11   0  -3  151.06    7.00
  12   0   3    0.39    0.14
 -12   0  -3    0.43    0.51
 -12   0  -3    0.88    0.31
 -13   0  -3   31.99    2.12
  13   0   3   29.84    1.46
 -14   0  -3   -0.68    0.51
  14   0   3   -0.13    0.11
  15   0   3    0.21    0.12
 -15   0  -3   -0.26    0.60
 -16   0  -3   -0.71    1.32
 -16   0  -3   -0.84    0.65
 -17  -1   3    3.27    1.87
 -17  -1   3    0.90    0.61
 -17   1   3    1.51    0.64
 -16  -1   3   33.39    3.67
 -16  -1   3   34.10    2.08
 -16   1   3   30.77    3.54
 -16   1   3   30.04    2.03
 -15  -1   3    0.86    0.49
  15  -1  -3    1.07    0.23
 -15  -1   3    0.53    1.49
  15   1  -3    0.97    0.20
 -15   1   3    0.42    1.38
 -15   1   3    0.44    0.42
 -15   1   3    1.01    0.55
  14  -1  -3   12.04    0.75
 -14  -1   3   13.23    1.11
 -14  -1   3   12.70    1.08
 -14  -1   3   14.76    2.64
 -14   1   3   13.67    2.56
  14   1  -3   11.34    0.70
 -14   1   3   11.97    1.08
 -14   1   3   11.25    1.00
 -13  -1   3    2.28    0.53
 -13  -1   3    3.49    1.51
  13  -1  -3    2.54    0.49
 -13  -1   3    1.38    0.63
  13  -1  -3    2.22    0.30
 -13  -1   3    2.45    0.48
 -13   1   3    2.69    1.53
 -13   1   3    3.30    0.73
 -13   1   3    1.58    0.46
  13   1  -3    1.97    0.26
 -13   1   3    2.30    0.46
  12  -1  -3   83.96    4.12
 -12  -1   3   83.84    5.32
 -12  -1   3   82.30    4.07
  12  -1  -3   87.62    3.93
 -12  -1   3   85.18    4.32
 -12  -1   3   87.62    4.17
 -12   1   3   90.27    5.52
  12   1  -3   84.07    3.89
  12   1  -3   84.49    4.13
 -12   1   3   86.86    4.17
 -12   1   3   89.23    4.11
 -12   1   3   84.85    4.32
 -11  -1   3    6.95    0.72
 -11  -1   3    7.40    1.75
  11  -1  -3    6.18    0.47
 -11  -1   3    5.77    0.64
  11  -1  -3    5.62    0.65
 -11  -1   3    4.08    0.73
 -11   1   3    7.92    1.80
  11   1  -3    6.52    0.68
 -11   1   3    6.95    0.88
  11   1  -3    5.52    0.44
 -11   1   3    6.50    0.67
 -11   1   3    6.89    0.74
 -10  -1   3    0.42    0.17
  10  -1  -3    0.35    0.14
  10  -1  -3    0.52    0.17
 -10  -1   3    0.71    0.32
 -10  -1   3    0.92    0.45
 -10  -1   3   -0.07    0.97
 -10  -1   3    0.91    0.29
  10  -1  -3    0.26    0.27
 -10   1   3    0.26    0.27
  10   1  -3    0.54    0.30
 -10   1   3    0.05    0.29
 -10   1   3    0.29    0.14
  10   1  -3    0.41    0.14
  10   1  -3    0.44    0.15
 -10   1   3    0.40    0.44
 -10   1   3    0.39    1.04
  -9  -1   3   16.58    0.99
  -9  -1   3   16.86    1.83
   9  -1  -3   16.69    0.92
   9  -1  -3   16.46    1.02
  -9  -1   3   18.11    0.93
   9  -1  -3   16.11    0.87
  -9   1   3   16.05    1.05
  -9   1   3   17.54    1.94
  -9   1   3   17.06    1.00
   9   1  -3   17.74    1.05
  -9   1   3   18.12    1.21
   9   1  -3   15.68    0.88
  -9   1   3   17.06    0.92
  -8  -1   3   70.87    3.31
   8  -1  -3   71.59    3.35
   8  -1  -3   74.67    3.28
  -8  -1   3   71.27    4.06
  -8  -1   3   72.96    3.27
   8  -1  -3   70.85    3.23
  -8   1   3   68.00    3.46
   8   1  -3   74.27    3.25
  -8   1   3   72.99    3.33
  -8   1   3   67.21    3.35
  -8   1   3   69.53    4.14
  -8   1   3   70.79    3.27
   7  -1  -3  128.53    5.70
  -7  -1   3  133.28    5.73
   7  -1  -3  122.81    5.79
   7  -1  -3  128.25    5.74
  -7  -1   3  127.22    6.41
  -7  -1   3  129.55    5.77
  -7   1   3  127.66    6.51
  -7   1   3  125.17    5.81
   7   1  -3  127.71    5.71
  -7   1   3  131.74    5.78
  -7   1   3  127.76    5.89
  -7   1   3  128.65    5.73
  -6  -1   3   21.14    1.05
  -6  -1   3   22.22    1.80
   6  -1  -3   22.13    1.05
  -6  -1   3   21.86    1.06
   6  -1  -3   22.07    1.10
  -6  -1   3   22.14    1.12
   6  -1  -3   22.50    1.15
  -6   1   3   20.99    1.06
   6   1  -3   21.27    1.17
  -6   1   3   20.11    1.88
   6   1  -3   21.71    1.07
  -6   1   3   22.26    1.14
  -6   1   3   21.34    1.04
  -6   1   3   21.06    1.17
  -5  -1   3   75.25    3.41
  -5  -1   3   78.52    3.99
   5  -1  -3   74.80    3.39
   5  -1  -3   76.28    3.44
  -5  -1   3   78.66    3.45
  -5  -1   3   77.16    3.40
  -5   1   3   71.64    4.04
   5   1  -3   73.53    3.39
   5   1  -3   78.72    3.42
  -5   1   3   77.44    3.46
  -5   1   3   74.69    3.39
  -5   1   3   78.69    3.42
   5   1  -3   73.63    3.50
  -5   1   3   74.46    3.48
  -4  -1   3  302.89   12.74
   4  -1  -3  294.59   13.17
  -4  -1   3  283.43   12.70
  -4  -1   3  280.11   12.69
  -4  -1   3  287.85   13.13
   4  -1  -3  313.49   12.75
   4  -1  -3  301.13   12.82
   4  -1  -3  281.16   12.75
   4  -1  -3  289.78   12.72
  -4   1   3  288.89   12.71
   4   1  -3  278.23   12.75
  -4   1   3  289.10   12.71
  -4   1   3  291.84   12.76
  -4   1   3  286.35   13.21
   4   1  -3  277.14   12.78
   4   1  -3  292.84   12.72
  -4   1   3  294.46   12.74
   4   1  -3  278.73   12.70
  -4   1   3  294.49   12.74
   3  -1  -3   24.13    1.18
  -3  -1   3   24.37    1.13
   3  -1  -3   24.90    1.15
  -3  -1   3   25.82    1.56
  -3  -1   3   23.89    1.21
  -3  -1   3   25.80    1.14
   3  -1  -3   25.88    1.62
  -3  -1   3   24.37    1.18
   3   1  -3   25.64    1.46
  -3   1   3   24.38    1.09
   3   1  -3   23.63    1.13
  -3   1   3   22.77    1.53
  -3   1   3   24.79    1.18
   3   1  -3   27.05    1.18
  -3   1   3   24.18    1.14
  -3   1   3   24.45    1.19
   3   1  -3   24.99    1.15
  -3   1   3   24.75    1.13
   3   1  -3   22.26    1.21
  -2  -1   3  223.76    9.75
   2  -1  -3  213.21    9.79
  -2  -1   3  223.08    9.72
   2  -1  -3  222.59    9.72
   2  -1  -3  236.18    9.77
   2  -1  -3  223.41   10.10
  -2  -1   3  217.23    9.78
  -2  -1   3  212.20   10.04
   2  -1  -3  229.86    9.77
   2  -1  -3  227.04    9.73
  -2  -1   3  222.84    9.78
  -2   1   3  220.68    9.75
  -2   1   3  207.60    9.77
   2   1  -3  216.55    9.79
  -2   1   3  200.43    9.97
   2   1  -3  226.53    9.84
   2   1  -3  227.82   10.06
  -2   1   3  225.93    9.82
   2   1  -3  234.82    9.75
   2   1  -3  221.60    9.76
  -2   1   3  224.07    9.75
  -1  -1   3    3.33    0.32
   1  -1  -3    3.00    0.27
  -1  -1   3    3.24    0.50
  -1  -1   3    3.26    0.27
   1  -1  -3    3.62    0.21
   1  -1  -3    3.22    0.20
   1  -1  -3    3.65    0.41
   1  -1  -3    2.90    0.27
  -1  -1   3    3.09    0.27
  -1  -1   3    3.27    0.21
   1  -1  -3    3.04    0.26
  -1   1   3    3.32    0.21
  -1   1   3    3.39    0.31
  -1   1   3    3.27    0.19
   1   1  -3    3.23    0.27
   1   1  -3    4.10    0.60
  -1   1   3    2.99    0.25
  -1   1   3    3.29    0.27
   1   1  -3    3.30    0.29
   1   1  -3    3.14    0.35
   1   1  -3    3.25    0.21
  -1   1   3    2.92    0.22
   0  -1   3   79.65    3.61
   0  -1   3   81.28    3.67
   0  -1  -3   82.42    3.58
   0  -1  -3   81.24    3.58
   0  -1  -3   81.00    3.59
   0  -1   3   76.01    3.60
   0  -1  -3   81.21    3.65
   0  -1   3   79.83    3.59
   0  -1  -3   89.65    3.59
   0   1  -3   78.86    3.59
   0   1   3   80.95    3.57
   0   1   3   81.89    3.58
   0   1  -3   85.18    3.78
   0   1  -3   84.32    3.69
   0   1   3   80.72    3.59
   0   1  -3   79.28    3.61
   0   1   3   79.61    3.62
  -1  -1  -3  146.79    6.54
  -1  -1  -3  143.30    6.47
   1  -1   3  135.29    6.48
   1  -1   3  152.87    6.58
  -1  -1  -3  160.65    6.51
   1  -1   3  149.44    6.47
  -1  -1  -3  145.09    6.49
   1  -1   3  152.24    6.47
   1   1   3  138.65    6.46
   1   1   3  136.77    6.46
  -1   1  -3  139.73    6.56
   1   1   3  152.72    6.51
   1   1   3  147.51    6.49
  -1   1  -3  163.41    6.48
  -1   1  -3  145.38    6.48
  -1   1  -3  149.00    6.56
  -2  -1  -3   45.69    1.93
  -2  -1  -3   41.40    1.94
   2  -1   3   40.27    1.96
  -2  -1  -3   43.45    2.04
   2  -1   3   43.63    1.94
   2   1   3   40.40    1.94
   2   1   3   43.36    1.92
  -2   1  -3   48.87    1.95
   3  -1   3   36.98    1.67
  -3  -1  -3   39.24    1.66
   3  -1   3   34.59    1.69
  -3  -1  -3   36.47    1.68
  -3  -1  -3   35.17    1.80
  -3   1  -3   38.76    1.70
  -3   1  -3   39.34    1.68
   3   1   3   35.41    1.68
  -4  -1  -3  126.54    5.78
   4  -1   3  125.12    5.65
   4  -1   3  122.97    5.61
  -4  -1  -3  131.76    5.61
  -4   1  -3  131.91    5.63
  -4   1  -3  132.56    5.66
   4   1   3  123.17    5.62
   4   1   3  124.81    5.59
  -5  -1  -3  106.18    5.03
  -5  -1  -3  111.17    4.86
   5  -1   3  107.93    4.82
   5  -1   3  107.13    4.87
   5   1   3  107.47    4.85
  -5   1  -3  109.21    4.87
   5   1   3  109.88    4.80
  -5   1  -3  112.79    4.84
   7  -1   3    2.95    0.31
  -7  -1  -3    2.55    0.47
  -7  -1  -3    2.27    0.27
   7   1   3    2.73    0.29
  -7   1  -3    3.83    0.35
   7   1   3    3.21    0.22
  -8  -1  -3   19.43    1.31
  -8  -1  -3   19.33    1.06
   8  -1   3   20.45    1.07
   8   1   3   20.25    0.96
   8   1   3   20.37    1.05
  -8   1  -3   19.73    1.08
   9  -1   3    0.56    0.14
   9  -1   3    0.30    0.21
  -9  -1  -3    0.36    0.21
  -9  -1  -3    0.59    0.44
   9   1   3    0.82    0.22
   9   1   3    0.51    0.13
  -9   1  -3    0.63    0.23
  -9   1  -3    0.89    0.47
  10  -1   3    2.85    0.28
  10  -1   3    3.85    0.42
 -10  -1  -3    2.97    0.61
 -10  -1  -3    2.46    0.36
 -10   1  -3    3.76    0.71
 -10   1  -3    2.57    0.37
  10   1   3    2.85    0.25
  10   1   3    3.79    0.39
  11  -1   3    1.16    0.19
 -11  -1  -3    1.48    0.31
 -11  -1  -3    1.07    0.54
  11  -1   3    1.06    0.29
 -11   1  -3    1.47    0.33
 -11   1  -3    1.38    0.55
  11   1   3    0.94    0.16
  12  -1   3  178.23    7.93
 -12  -1  -3  180.91    8.48
 -12   1  -3  184.13    8.51
  12   1   3  174.87    7.88
 -12   1  -3  176.35    8.13
 -13  -1  -3    2.36    0.74
  13  -1   3    3.83    0.34
  13   1   3    3.64    0.28
 -13   1  -3    4.05    0.56
 -13   1  -3    3.59    0.81
  14  -1   3   -0.12    0.12
 -14  -1  -3   -0.57    0.56
 -14   1  -3   -0.02    0.59
 -15  -1  -3    8.78    1.26
 -15   1  -3    6.91    1.18
 -16  -1  -3    0.31    0.77
 -16   1  -3    0.36    1.51
 -16   1  -3   -0.72    0.66
 -17  -2   3   11.01    2.70
 -17  -2   3    8.36    1.11
 -17   2   3    8.86    1.12
 -16  -2   3    0.55    1.53
 -16  -2   3   -0.23    0.47
 -16   2   3   -0.20    0.48
 -16   2   3    0.08    0.40
 -16   2   3    1.18    1.40
 -15  -2   3   10.54    1.09
 -15  -2   3   11.98    2.52
  15  -2  -3    9.78    0.69
 -15   2   3   10.00    1.09
 -15   2   3   13.41    2.70
 -15   2   3    8.47    0.94
 -14  -2   3   -0.27    0.37
  14  -2  -3   -0.05    0.18
 -14  -2   3   -0.42    1.18
 -14   2   3   -0.69    0.30
 -14   2   3   -0.10    0.40
 -14   2   3   -0.48    1.27
  13  -2  -3   -0.20    0.30
 -13  -2   3    0.26    1.14
 -13  -2   3    0.20    0.50
 -13  -2   3   -0.10    0.30
  13  -2  -3   -0.23    0.14
 -13  -2   3    0.02    0.36
  13   2  -3    0.02    0.13
 -13   2   3   -0.37    1.27
 -13   2   3   -0.28    0.36
 -13   2   3   -0.70    0.27
 -12  -2   3    5.85    1.61
  12  -2  -3    6.99    0.71
  12  -2  -3    5.76    0.46
 -12  -2   3    5.49    0.66
 -12  -2   3    4.88    0.77
 -12  -2   3    5.39    0.60
 -12   2   3    5.37    0.62
 -12   2   3    8.22    0.96
  12   2  -3    5.77    0.42
 -12   2   3    9.46    2.07
 -12   2   3    6.51    0.73
 -11  -2   3   85.13    5.15
 -11  -2   3   88.58    4.16
 -11  -2   3   86.39    4.09
  11  -2  -3   81.85    3.95
 -11  -2   3   85.88    4.30
  11  -2  -3   89.59    4.14
  11   2  -3   84.49    3.91
 -11   2   3   89.04    4.34
 -11   2   3   88.71    5.39
 -11   2   3   85.98    4.11
 -11   2   3   87.81    4.17
  11   2  -3   90.08    4.15
 -10  -2   3    6.74    0.67
 -10  -2   3    5.77    0.59
  10  -2  -3    6.47    0.50
  10  -2  -3    7.73    0.65
 -10  -2   3    7.71    1.58
 -10  -2   3    6.54    0.48
  10  -2  -3    6.13    0.45
 -10  -2   3    6.57    0.77
  10   2  -3    6.24    0.43
 -10   2   3    9.47    1.88
 -10   2   3    6.07    0.48
 -10   2   3    6.25    0.62
 -10   2   3    6.08    0.75
 -10   2   3    6.52    0.68
  10   2  -3    5.87    0.42
   9  -2  -3  155.76    7.06
   9  -2  -3  150.82    7.13
   9  -2  -3  155.64    7.01
  -9  -2   3  166.12    7.06
  -9  -2   3  162.40    7.95
  -9  -2   3  157.14    7.10
  -9   2   3  166.09    7.06
   9   2  -3  154.44    6.98
  -9   2   3  152.47    7.16
  -9   2   3  163.15    7.13
  -9   2   3  153.98    8.08
  -9   2   3  157.13    7.28
   9   2  -3  154.21    6.99
  -8  -2   3   93.63    3.97
   8  -2  -3   88.63    3.98
  -8  -2   3   80.75    4.12
   8  -2  -3   85.62    4.03
  -8  -2   3   79.93    4.02
  -8  -2   3   92.70    4.75
   8  -2  -3   87.77    3.93
  -8  -2   3   88.35    4.00
  -8   2   3   93.41    3.97
  -8   2   3   87.74    4.17
   8   2  -3   86.11    3.90
   8   2  -3   85.22    3.92
  -8   2   3   85.54    4.87
  -8   2   3   87.65    4.02
   8   2  -3   88.02    4.06
  -8   2   3   83.55    4.06
  -7  -2   3   47.55    2.24
   7  -2  -3   47.30    2.27
  -7  -2   3   48.62    2.86
  -7  -2   3   47.22    2.20
  -7  -2   3   45.81    2.36
  -7  -2   3   48.17    2.28
   7  -2  -3   46.84    2.23
   7  -2  -3   46.59    2.17
   7   2  -3   46.38    2.30
  -7   2   3   49.64    2.31
   7   2  -3   46.01    2.16
   7   2  -3   45.75    2.17
  -7   2   3   48.76    2.21
  -7   2   3   46.69    2.26
  -7   2   3   46.58    3.02
  -7   2   3   47.12    2.17
  -7   2   3   49.97    2.40
   6  -2  -3  131.34    5.97
  -6  -2   3  133.57    6.06
  -6  -2   3  137.94    6.14
  -6  -2   3  133.72    6.03
  -6  -2   3  136.91    5.99
  -6  -2   3  130.66    6.53
   6  -2  -3  139.38    6.04
   6  -2  -3  131.46    6.05
   6   2  -3  134.31    5.96
   6   2  -3  138.93    5.98
  -6   2   3  136.49    6.00
   6   2  -3  129.15    6.08
  -6   2   3  141.54    5.98
  -6   2   3  134.15    6.08
  -6   2   3  135.71    6.05
  -6   2   3  132.87    6.74
   5  -2  -3   16.92    0.87
  -5  -2   3   15.83    0.80
  -5  -2   3   16.29    1.40
  -5  -2   3   16.75    0.86
  -5  -2   3   16.35    0.79
  -5  -2   3   16.46    0.90
   5  -2  -3   15.26    0.79
  -5   2   3   15.25    1.65
  -5   2   3   15.88    0.78
  -5   2   3   15.89    0.75
  -5   2   3   17.63    0.90
   5   2  -3   14.53    0.91
  -5   2   3   17.59    0.81
   5   2  -3   13.48    0.77
   5   2  -3   16.42    0.81
  -5   2   3   16.50    0.91
  -4  -2   3   70.72    3.09
  -4  -2   3   73.00    3.14
   4  -2  -3   69.08    3.16
   4  -2  -3   71.31    3.69
  -4  -2   3   69.24    3.52
  -4  -2   3   69.93    3.20
   4  -2  -3   69.84    3.14
  -4  -2   3   73.65    3.18
   4  -2  -3   74.06    3.20
  -4  -2   3   74.85    3.15
  -4   2   3   66.25    3.20
   4   2  -3   68.56    3.15
   4   2  -3   71.21    3.15
  -4   2   3   68.79    3.13
   4   2  -3   66.76    3.23
  -4   2   3   66.71    3.65
  -4   2   3   70.10    3.19
  -4   2   3   74.04    3.16
  -4   2   3   68.70    3.10
  -3  -2   3   35.81    1.62
  -3  -2   3   34.85    1.92
  -3  -2   3   33.90    1.57
   3  -2  -3   32.50    1.56
  -3  -2   3   34.56    1.65
  -3  -2   3   35.54    1.58
   3  -2  -3   37.38    1.63
   3  -2  -3   34.66    1.54
  -3  -2   3   34.06    1.61
   3  -2  -3   36.15    2.08
  -3  -2   3   34.72    1.53
   3  -2  -3   33.52    1.59
  -3   2   3   35.03    1.53
   3   2  -3   36.49    1.58
  -3   2   3   34.69    1.63
   3   2  -3   34.75    1.66
  -3   2   3   32.39    1.56
  -3   2   3   34.10    1.62
  -3   2   3   34.61    1.58
   3   2  -3   33.88    1.59
   2  -2  -3    0.48    0.15
  -2  -2   3    0.85    0.14
   2  -2  -3    0.44    0.07
   2  -2  -3    0.26    0.09
  -2  -2   3    0.38    0.07
   2  -2  -3    0.71    0.38
  -2  -2   3    0.42    0.15
   2  -2  -3    0.53    0.07
  -2  -2   3    0.18    0.37
  -2  -2   3    0.39    0.14
   2  -2  -3    0.65    0.14
   2  -2  -3    0.56    0.06
  -2   2   3    0.46    0.11
   2   2  -3    0.67    0.36
  -2   2   3    0.40    0.14
   2   2  -3    0.49    0.18
   2   2  -3    0.39    0.08
  -2   2   3    0.35    0.07
  -2   2   3    0.67    0.26
   2   2  -3    0.59    0.06
  -2   2   3    0.50    0.07
   2   2  -3    0.36    0.12
   1  -2  -3  126.17    5.56
   1  -2  -3  127.35    5.53
  -1  -2   3  126.96    5.61
  -1  -2   3  119.91    5.57
   1  -2  -3  126.45    5.51
  -1  -2   3  129.39    5.54
  -1  -2   3  121.86    5.82
   1  -2  -3  137.61    5.62
   1  -2  -3  117.89    5.55
   1  -2  -3  130.69    5.56
  -1   2   3  120.67    5.53
   1   2  -3  127.30    5.82
  -1   2   3  119.81    5.52
   1   2  -3  121.50    5.61
   1   2  -3  130.27    5.57
  -1   2   3  124.19    5.54
   1   2  -3  128.17    5.57
  -1   2   3  119.67    5.53
  -1   2   3  131.26    5.53
   1   2  -3  127.82    5.54
   0  -2  -3   32.35    1.42
   0  -2   3   30.71    1.54
   0  -2   3   31.47    1.44
   0  -2  -3   30.88    1.44
   0  -2   3   30.05    1.47
   0  -2  -3   34.32    1.43
   0  -2   3   31.66    1.47
   0  -2  -3   32.64    1.48
   0  -2  -3   30.67    1.43
   0  -2   3   30.87    1.64
   0   2   3   32.41    1.41
   0   2  -3   31.02    1.44
   0   2  -3   35.68    1.48
   0   2  -3   32.40    1.55
   0   2   3   30.62    1.44
   0   2   3   30.49    1.42
   0   2  -3   33.55    1.71
   0   2   3   33.09    1.41
   0   2   3   32.64    1.43
  -1  -2  -3   26.01    1.21
   1  -2   3   26.23    1.16
  -1  -2  -3   23.77    1.14
  -1  -2  -3   27.26    1.14
  -1  -2  -3   25.12    1.13
   1  -2   3   22.42    1.17
  -1  -2  -3   26.56    1.13
   1   2   3   23.49    1.15
  -1   2  -3   27.88    1.17
  -1   2  -3   25.82    1.16
   1   2   3   23.53    1.13
  -2  -2  -3   89.58    3.97
  -2  -2  -3   83.12    3.88
   2  -2   3   89.12    3.90
   2  -2   3   80.94    3.91
  -2  -2  -3   91.55    3.87
  -2   2  -3   90.32    3.91
   2   2   3   85.42    3.87
   2   2   3   86.10    3.90
  -2   2  -3   96.45    3.91
  -2   2  -3   88.66    4.03
  -3  -2  -3  100.46    4.62
  -3  -2  -3  104.63    4.50
   3  -2   3  104.40    4.53
   3  -2   3   94.29    4.54
  -3  -2  -3   97.91    4.51
   3   2   3   99.10    4.51
  -3   2  -3  110.89    4.54
  -3   2  -3  107.50    4.55
   3   2   3  101.98    4.48
  -4  -2  -3  423.23   19.91
  -4  -2  -3  451.62   20.04
  -4  -2  -3  470.67   20.00
   4  -2   3  450.84   20.15
  -4   2  -3  462.40   19.97
  -4   2  -3  480.43   20.13
  -4   2  -3  449.43   20.10
   4   2   3  455.74   19.93
   5  -2   3  385.37   16.88
  -5  -2  -3  404.66   16.89
  -5  -2  -3  382.92   17.05
   5  -2   3  325.78   16.90
  -5   2  -3  395.27   16.93
   5   2   3  389.39   16.88
  -5   2  -3  385.82   17.10
   5   2   3  392.32   16.92
  -5   2  -3  408.43   16.89
  -6  -2  -3   20.18    0.94
   6  -2   3   16.32    0.95
  -6  -2  -3   19.15    1.16
   6  -2   3   17.95    0.90
   6   2   3   18.45    0.92
   6   2   3   18.78    0.86
  -6   2  -3   18.35    0.97
  -6   2  -3   18.54    1.21
   7  -2   3    1.19    0.16
   7  -2   3    1.18    0.21
  -7  -2  -3    1.36    0.21
  -7  -2  -3    1.27    0.38
  -7   2  -3    1.08    0.38
   7   2   3    1.43    0.14
   7   2   3    1.43    0.20
  -7   2  -3    1.44    0.23
   8  -2   3   12.26    0.75
  -8  -2  -3   11.97    0.99
  -8  -2  -3   11.71    0.72
  -8   2  -3   12.55    0.77
  -8   2  -3   11.29    1.00
   8   2   3   12.81    0.61
   8   2   3   12.22    0.70
   9  -2   3   11.16    0.68
  -9  -2  -3    8.90    0.63
  -9  -2  -3    8.87    0.92
   9  -2   3    9.56    0.54
  -9   2  -3    7.84    0.91
   9   2   3    9.16    0.49
   9   2   3    8.36    0.59
  -9   2  -3    9.11    0.67
  10  -2   3   10.03    0.60
 -10  -2  -3   10.15    0.72
 -10  -2  -3   10.23    1.05
  10  -2   3   10.82    0.73
 -10   2  -3   10.32    0.75
  10   2   3   10.29    0.54
 -10   2  -3   10.61    1.07
 -11  -2  -3   33.53    2.05
  11  -2   3   31.67    1.56
  11  -2   3   33.28    1.70
 -11   2  -3   30.56    1.72
  11   2   3   32.58    1.47
 -11   2  -3   30.86    2.04
  12  -2   3    4.09    0.37
 -12  -2  -3    3.74    0.77
  12   2   3    4.01    0.25
 -12   2  -3    3.86    0.52
 -12   2  -3    4.22    0.80
  13  -2   3   10.29    0.62
 -13  -2  -3    9.10    1.13
 -13   2  -3   10.07    0.86
 -13   2  -3    9.47    1.16
 -14  -2  -3    9.00    1.21
  14  -2   3    6.67    0.50
 -14   2  -3    8.63    1.21
 -15  -2  -3    3.67    0.94
 -15   2  -3    4.25    0.95
 -15   2  -3    4.14    1.89
 -16  -2  -3   12.26    1.57
 -16   2  -3   11.97    1.57
 -17  -3   3    4.14    2.14
 -17  -3   3    2.93    0.75
 -17   3   3    2.34    0.72
 -16  -3   3   -0.79    1.40
 -16  -3   3   -0.13    0.48
 -16   3   3    0.12    0.49
 -16   3   3   -0.43    0.37
 -16   3   3    1.65    1.42
 -15  -3   3    0.37    0.47
  15  -3  -3    0.92    0.27
 -15  -3   3    0.99    1.42
 -15   3   3    0.53    0.49
 -15   3   3    0.47    0.41
 -15   3   3    2.81    1.61
 -14  -3   3   13.35    2.29
  14  -3  -3   13.89    1.12
  14  -3  -3   13.59    0.86
 -14  -3   3   15.63    1.22
 -14   3   3   15.26    1.21
 -14   3   3   15.49    2.52
 -14   3   3   12.89    1.09
 -13  -3   3    1.62    0.48
  13  -3  -3    0.91    0.23
  13  -3  -3    0.66    0.36
 -13  -3   3    1.91    1.33
 -13  -3   3    1.19    0.59
 -13   3   3    0.86    0.44
 -13   3   3    0.97    0.40
 -13   3   3    1.44    1.42
 -12  -3   3    8.61    0.85
 -12  -3   3   10.05    1.91
  12  -3  -3    9.44    0.80
 -12  -3   3    7.82    0.95
  12  -3  -3    9.20    0.60
 -12  -3   3    7.99    0.76
 -12   3   3    7.45    0.78
 -12   3   3    9.37    0.88
 -12   3   3   10.85    2.21
 -11  -3   3    3.88    0.66
 -11  -3   3    3.69    0.52
 -11  -3   3    4.56    0.52
 -11  -3   3    4.73    1.39
  11  -3  -3    4.38    0.39
  11  -3  -3    3.52    0.52
 -11   3   3    4.14    0.72
 -11   3   3    4.40    1.61
 -11   3   3    3.08    0.53
 -11   3   3    4.12    0.52
  11   3  -3    4.99    0.61
  10  -3  -3    6.00    0.49
 -10  -3   3    5.24    0.60
 -10  -3   3    5.04    0.72
  10  -3  -3    6.28    0.44
 -10  -3   3    5.81    0.57
 -10  -3   3    6.19    0.46
 -10  -3   3    6.32    1.43
  10  -3  -3    6.52    0.60
  10   3  -3    4.93    0.57
 -10   3   3    6.53    1.59
 -10   3   3    6.20    0.67
  10   3  -3    5.04    0.37
 -10   3   3    6.07    0.61
 -10   3   3    5.18    0.72
 -10   3   3    6.87    0.49
  10   3  -3    5.74    0.39
  -9  -3   3    0.42    0.15
  -9  -3   3    0.43    0.27
   9  -3  -3    0.20    0.12
   9  -3  -3    0.38    0.18
  -9  -3   3    0.37    0.22
  -9  -3   3    0.54    0.38
   9  -3  -3    0.24    0.23
  -9   3   3    0.45    0.98
  -9   3   3    0.72    0.31
   9   3  -3    0.11    0.25
  -9   3   3    0.82    0.41
   9   3  -3    0.30    0.11
  -9   3   3    0.29    0.14
  -9   3   3    0.31    0.24
   9   3  -3    0.19    0.11
   8  -3  -3  109.01    4.95
  -8  -3   3  110.47    5.16
   8  -3  -3  106.06    5.04
  -8  -3   3  110.17    5.06
  -8  -3   3  111.52    5.02
   8  -3  -3  107.73    5.01
  -8  -3   3  116.37    4.98
  -8   3   3  116.12    5.20
  -8   3   3  109.98    5.09
   8   3  -3  110.71    5.08
   8   3  -3  110.54    4.91
   8   3  -3  108.27    4.92
  -8   3   3  109.64    5.92
  -8   3   3  113.92    4.99
  -8   3   3  109.78    5.05
   7  -3  -3   18.71    0.98
  -7  -3   3   20.28    1.00
  -7  -3   3   19.99    1.19
   7  -3  -3   19.89    1.05
  -7  -3   3   20.41    1.09
  -7  -3   3   21.01    1.05
   7  -3  -3   20.91    1.08
  -7   3   3   20.01    1.86
  -7   3   3   20.30    1.12
  -7   3   3   18.95    0.97
   7   3  -3   19.73    0.96
   7   3  -3   19.02    1.10
  -7   3   3   19.87    1.01
  -7   3   3   19.45    1.08
  -6  -3   3    1.39    0.26
   6  -3  -3    1.31    0.16
   6  -3  -3    0.81    0.22
  -6  -3   3    1.29    0.34
  -6  -3   3    1.27    0.16
  -6  -3   3    1.25    0.21
   6  -3  -3    1.04    0.21
  -6   3   3    0.95    0.13
   6   3  -3    0.96    0.14
   6   3  -3    1.11    0.28
  -6   3   3    1.16    0.29
  -6   3   3    1.09    0.13
  -6   3   3    0.97    0.16
  -6   3   3    1.32    0.90
  -6   3   3    0.97    0.24
  -5  -3   3   15.05    0.79
   5  -3  -3   18.32    0.89
  -5  -3   3   16.02    0.79
   5  -3  -3   17.09    0.79
  -5  -3   3   15.37    0.89
  -5  -3   3   15.85    0.74
  -5  -3   3   16.36    0.85
  -5   3   3   17.86    0.90
  -5   3   3   13.52    1.57
  -5   3   3   16.21    0.81
  -5   3   3   16.74    0.78
  -5   3   3   15.88    0.75
   5   3  -3   16.80    0.94
   5   3  -3   15.49    0.78
  -5   3   3   12.60    0.86
   4  -3  -3    0.26    0.08
  -4  -3   3    0.88    0.42
  -4  -3   3    0.47    0.09
   4  -3  -3    0.42    0.15
   4  -3  -3    0.72    0.12
  -4   3   3    0.26    0.15
  -4   3   3    0.29    0.09
  -4   3   3    0.34    0.07
  -4   3   3    0.25    0.18
   4   3  -3    0.28    0.07
  -4   3   3    0.38    0.07
  -3  -3   3  108.19    4.90
   3  -3  -3  116.58    4.93
   3  -3  -3  112.55    5.39
  -3  -3   3  108.39    5.13
  -3  -3   3  108.91    4.95
  -3  -3   3  113.43    4.91
   3  -3  -3  109.28    4.85
  -3  -3   3  109.98    4.83
  -3  -3   3  111.16    4.88
   3  -3  -3  108.31    4.89
   3  -3  -3  108.48    4.86
   3   3  -3  110.99    4.87
  -3   3   3  111.52    4.84
  -3   3   3  107.99    4.91
  -3   3   3  107.61    4.85
   3   3  -3  107.96    4.94
  -3   3   3  109.90    4.92
  -3   3   3  110.23    5.17
   3   3  -3  114.49    4.84
   3   3  -3  110.96    4.87
  -3   3   3  109.05    4.87
   2  -3  -3  433.78   19.04
   2  -3  -3  413.14   19.09
   2  -3  -3  479.18   19.04
   2  -3  -3  433.34   22.59
  -2  -3   3  424.17   19.25
  -2  -3   3  450.00   19.07
   2  -3  -3  441.20   19.13
  -2  -3   3  436.59   19.10
   2  -3  -3  419.14   19.26
  -2  -3   3  460.12   19.22
  -2  -3   3  438.09   19.02
   2  -3  -3  410.21   19.14
   2   3  -3  441.42   19.17
   2   3  -3  427.62   19.10
   2   3  -3  457.77   19.18
   2   3  -3  438.15   19.06
  -2   3   3  427.52   19.13
  -2   3   3  425.45   19.07
  -2   3   3  411.97   19.08
  -2   3   3  453.40   19.13
  -2   3   3  405.08   19.07
   1  -3  -3    7.43    0.39
   1  -3  -3    7.31    0.36
   1  -3  -3    7.40    0.34
  -1  -3   3    6.71    0.43
  -1  -3   3    7.61    0.38
   1  -3  -3    7.28    0.36
   1  -3  -3    6.99    0.38
  -1  -3   3    6.30    0.64
   1  -3  -3    7.00    0.40
  -1  -3   3    6.61    0.47
  -1  -3   3    6.88    0.42
   1   3  -3    7.40    0.38
   1   3  -3    6.46    0.61
  -1   3   3    6.59    0.34
  -1   3   3    6.74    0.35
  -1   3   3    6.98    0.33
  -1   3   3    6.69    0.36
  -1   3   3    7.48    0.36
   1   3  -3    7.25    0.48
   1   3  -3    7.49    0.42
   0  -3  -3  173.86    7.90
   0  -3   3  172.15    8.12
   0  -3  -3  202.34    7.87
   0  -3  -3  178.50    7.87
   0  -3  -3  180.06    7.86
   0  -3   3  179.11    7.92
   0  -3  -3  167.58    7.85
   0  -3   3  177.69    7.96
   0  -3   3  180.17    7.90
   0   3  -3  191.32    7.91
   0   3   3  176.52    7.83
   0   3   3  176.59    7.93
   0   3  -3  180.28    7.88
   0   3   3  174.51    7.84
   0   3  -3  182.32    8.14
  -1  -3  -3   27.14    1.18
   1  -3   3   27.19    1.24
  -1  -3  -3   25.85    1.23
  -1  -3  -3   25.97    1.19
   1  -3   3   27.71    1.23
  -1  -3  -3   26.61    1.20
   1  -3   3   24.05    1.24
  -1  -3  -3   26.88    1.18
  -1   3  -3   26.27    1.23
  -1   3  -3   28.69    1.45
  -1   3  -3   28.21    1.25
  -1   3  -3   26.00    1.22
  -1   3  -3   27.90    1.35
  -2  -3  -3  106.13    4.85
   2  -3   3  113.80    4.88
   2  -3   3   99.20    4.89
  -2  -3  -3  111.69    4.83
  -2  -3  -3  111.81    4.91
  -2   3  -3  107.63    5.01
  -2   3  -3  110.37    4.89
  -2   3  -3  123.98    4.90
  -2   3  -3  109.71    4.88
  -3  -3  -3   98.51    4.53
  -3  -3  -3  106.28    4.63
   3  -3   3   97.57    4.55
  -3  -3  -3  102.19    4.51
  -3   3  -3  100.13    4.58
  -3   3  -3  112.88    4.57
  -4  -3  -3   10.35    0.77
  -4  -3  -3   11.49    0.59
   4  -3   3   12.60    0.65
   4  -3   3   11.38    0.60
  -4  -3  -3   11.21    0.56
  -4   3  -3   12.99    0.67
  -4   3  -3   12.16    0.61
   4   3   3   10.99    0.56
  -4   3  -3   12.74    0.89
   5  -3   3   30.60    1.59
   5  -3   3   33.70    1.55
  -5  -3  -3   34.11    1.73
  -5   3  -3   34.19    1.82
  -5   3  -3   34.68    1.56
  -5   3  -3   32.89    1.60
   5   3   3   34.10    1.53
   6  -3   3  168.82    7.64
  -6  -3  -3  171.84    7.84
   6  -3   3  166.16    7.70
  -6  -3  -3  183.53    7.66
   6   3   3  171.52    7.64
  -6   3  -3  174.36    7.91
  -6   3  -3  175.94    7.71
   7  -3   3    0.77    0.14
   7  -3   3    0.73    0.19
  -7  -3  -3    0.64    0.15
  -7  -3  -3    1.10    0.35
   7   3   3    0.75    0.16
  -7   3  -3    0.81    0.38
  -7   3  -3    0.61    0.18
  -8  -3  -3   20.30    1.37
   8  -3   3   20.37    1.15
  -8  -3  -3   22.20    1.12
   8  -3   3   21.94    1.07
  -8   3  -3   21.27    1.45
   8   3   3   22.55    1.10
  -8   3  -3   21.30    1.17
   9  -3   3    1.80    0.22
   9  -3   3    1.84    0.31
  -9  -3  -3    1.44    0.25
  -9  -3  -3    1.32    0.49
  -9   3  -3    1.59    0.30
  -9   3  -3    1.48    0.52
 -10  -3  -3   52.79    2.59
  10  -3   3   53.51    2.62
 -10  -3  -3   53.62    2.91
  10  -3   3   54.95    2.51
 -10   3  -3   51.12    2.93
 -10   3  -3   57.13    2.66
  11  -3   3   21.80    1.11
 -11  -3  -3   20.45    1.58
  11  -3   3   22.37    1.25
 -11   3  -3   20.85    1.27
 -11   3  -3   20.53    1.59
 -12  -3  -3   12.52    1.27
  12  -3   3   12.25    0.72
  12  -3   3   11.90    0.87
 -12   3  -3   11.84    0.91
 -12   3  -3   12.13    1.27
 -13  -3  -3    4.18    0.83
  13  -3   3    3.51    0.36
 -13   3  -3    4.00    0.55
 -13   3  -3    3.55    0.82
  14  -3   3   12.08    0.74
 -14  -3  -3   13.10    1.39
 -14   3  -3   12.90    1.43
 -14   3  -3   11.08    0.99
 -14   3  -3   13.50    2.59
 -15  -3  -3    1.61    0.77
 -15   3  -3    0.81    1.52
 -15   3  -3    0.38    0.67
 -16  -3  -3   -1.00    0.66
 -16   3  -3   -1.26    0.63
 -17  -4   3   10.29    1.21
 -17   4   3   11.73    1.29
 -16  -4   3   24.68    1.72
 -16   4   3   27.36    3.21
 -16   4   3   20.68    1.67
 -15  -4   3   -0.52    0.41
 -15   4   3   -0.51    0.34
 -15   4   3    1.68    1.38
 -15   4   3    0.09    0.46
 -14  -4   3   -0.59    0.38
  14  -4  -3   -0.14    0.17
  14  -4  -3   -0.35    0.31
 -14  -4   3   -1.11    1.03
 -14   4   3   -0.07    1.19
 -14   4   3   -0.28    0.33
 -14   4   3   -0.36    0.41
 -13  -4   3   12.64    1.24
  13  -4  -3   11.41    0.97
  13  -4  -3   11.95    0.76
 -13  -4   3   12.72    1.04
 -13  -4   3   12.45    2.23
 -13   4   3   13.25    2.42
 -13   4   3   11.23    0.97
 -13   4   3   12.39    1.06
 -12  -4   3    2.93    0.65
 -12  -4   3    5.94    1.57
  12  -4  -3    3.69    0.39
 -12  -4   3    3.78    0.57
  12  -4  -3    3.67    0.54
 -12   4   3    4.32    0.57
 -12   4   3    5.18    1.67
 -12   4   3    4.11    0.60
 -11  -4   3   13.82    0.93
 -11  -4   3   12.60    1.83
  11  -4  -3   15.40    0.99
  11  -4  -3   13.74    0.80
 -11  -4   3   13.40    1.15
 -11  -4   3   14.37    1.00
 -11   4   3   13.89    1.06
 -11   4   3   13.27    0.97
 -11   4   3   13.28    2.12
  10  -4  -3   56.45    2.76
 -10  -4   3   57.15    2.92
 -10  -4   3   58.97    2.86
  10  -4  -3   59.38    2.91
 -10  -4   3   62.26    3.08
  10   4  -3   62.38    2.90
 -10   4   3   58.05    4.01
 -10   4   3   59.86    2.81
 -10   4   3   59.42    2.96
 -10   4   3   62.13    2.91
  -9  -4   3   74.42    3.60
   9  -4  -3   78.19    3.59
  -9  -4   3   73.48    3.70
   9  -4  -3   77.48    3.47
  -9  -4   3   75.75    3.55
   9   4  -3   74.18    3.58
  -9   4   3   78.31    4.63
   9   4  -3   74.60    3.40
  -9   4   3   80.08    3.52
  -9   4   3   75.42    3.63
  -9   4   3   76.09    3.59
   8  -4  -3    5.44    0.38
  -8  -4   3    5.39    0.52
  -8  -4   3    5.53    0.38
  -8  -4   3    4.79    0.58
  -8  -4   3    5.74    0.47
   8  -4  -3    5.59    0.49
   8   4  -3    4.82    0.50
  -8   4   3    5.10    0.50
   8   4  -3    4.90    0.32
  -8   4   3    5.71    0.41
  -8   4   3    6.11    0.57
  -8   4   3    6.04    1.32
  -7  -4   3    0.76    0.22
   7  -4  -3    0.50    0.20
   7  -4  -3    0.52    0.18
  -7  -4   3    1.00    0.15
  -7  -4   3    0.84    0.19
  -7  -4   3    0.72    0.30
   7  -4  -3    0.58    0.13
  -7   4   3    0.58    0.14
  -7   4   3    0.51    0.24
   7   4  -3    0.48    0.10
  -7   4   3    1.20    0.86
  -7   4   3    0.63    0.13
  -7   4   3    0.40    0.20
   7   4  -3    0.77    0.24
  -7   4   3    0.64    0.12
  -6  -4   3   33.83    1.72
  -6  -4   3   33.66    1.57
  -6  -4   3   32.25    1.64
   6  -4  -3   32.48    1.55
  -6  -4   3   33.66    1.60
   6  -4  -3   35.49    1.64
   6  -4  -3   33.55    1.63
  -6  -4   3   34.93    1.51
  -6   4   3   34.39    1.65
  -6   4   3   31.67    2.27
  -6   4   3   34.59    1.68
  -6   4   3   33.59    1.53
  -6   4   3   33.31    1.58
  -6   4   3   32.07    1.55
   6   4  -3   32.16    1.51
   6   4  -3   31.72    1.65
  -5  -4   3   20.59    1.11
  -5  -4   3   22.05    1.04
  -5  -4   3   21.55    1.03
  -5  -4   3   21.81    1.07
   5  -4  -3   21.66    1.03
   5  -4  -3   20.88    1.09
   5  -4  -3   23.04    1.12
  -5  -4   3   21.14    0.98
  -5   4   3   22.04    1.05
   5   4  -3   21.43    1.13
  -5   4   3   21.12    1.00
  -5   4   3   19.85    1.69
   5   4  -3   21.12    0.99
  -5   4   3   21.70    1.12
  -5   4   3   21.50    1.02
  -4  -4   3   23.91    1.09
  -4  -4   3   24.16    1.11
   4  -4  -3   24.23    1.18
  -4  -4   3   24.18    1.14
  -4  -4   3   23.21    1.07
   4  -4  -3   22.85    1.09
  -4  -4   3   22.37    1.21
  -4  -4   3   23.48    1.17
   4   4  -3   22.35    1.10
  -4   4   3   23.92    1.19
  -4   4   3   23.35    1.08
  -4   4   3   23.79    1.12
  -4   4   3   21.56    1.50
  -4   4   3   23.46    1.09
   4   4  -3   24.22    1.19
  -4   4   3   23.62    1.17
   4   4  -3   24.25    1.08
  -3  -4   3  198.46    8.83
  -3  -4   3  197.72    8.99
  -3  -4   3  204.01    8.85
  -3  -4   3  196.35    8.91
   3  -4  -3  194.82    8.81
  -3  -4   3  208.20    8.84
   3  -4  -3  197.67    8.85
   3  -4  -3  206.34    9.35
   3  -4  -3  201.68    8.85
  -3  -4   3  202.85    8.87
   3  -4  -3  213.31    8.89
   3  -4  -3  190.76    8.82
  -3   4   3  197.16    8.84
   3   4  -3  201.97    8.89
  -3   4   3  193.47    8.81
  -3   4   3  205.64    8.97
   3   4  -3  200.06    8.88
  -3   4   3  205.13    8.87
  -3   4   3  202.96    8.83
   3   4  -3  200.50    8.81
   3   4  -3  205.03    8.80
  -2  -4   3    1.50    0.18
   2  -4  -3    1.82    0.12
  -2  -4   3    1.91    0.14
   2  -4  -3    1.98    0.17
  -2  -4   3    1.91    0.39
   2  -4  -3    1.98    0.22
  -2  -4   3    1.87    0.24
   2  -4  -3    2.02    0.21
   2  -4  -3    1.75    0.14
   2  -4  -3    2.37    0.40
  -2  -4   3    2.07    0.16
  -2  -4   3    1.50    0.19
   2  -4  -3    1.82    0.15
  -2   4   3    1.43    0.16
  -2   4   3    1.98    0.14
  -2   4   3    1.67    0.18
   2   4  -3    1.70    0.13
   2   4  -3    1.71    0.16
  -2   4   3    1.67    0.11
   2   4  -3    1.82    0.15
   2   4  -3    1.72    0.21
  -2   4   3    1.76    0.13
   1  -4  -3  352.00   14.32
  -1  -4   3  322.19   14.39
  -1  -4   3  317.97   14.48
  -1  -4   3  324.12   14.36
   1  -4  -3  320.45   14.33
  -1  -4   3  315.58   14.35
   1  -4  -3  332.34   14.48
  -1  -4   3  311.63   14.56
   1  -4  -3  335.75   14.37
   1  -4  -3  324.41   14.37
   1  -4  -3  338.80   14.48
  -1   4   3  340.79   14.43
  -1   4   3  318.01   14.33
   1   4  -3  334.52   14.49
   1   4  -3  346.35   14.34
  -1   4   3  315.79   14.32
   1   4  -3  315.20   14.38
   1   4  -3  324.72   14.38
   0  -4   3   59.02    2.65
   0  -4  -3   58.41    2.61
   0  -4  -3   58.12    2.62
   0  -4   3   58.47    2.94
   0  -4  -3   60.65    2.61
   0  -4   3   56.58    2.67
   0  -4   3   61.89    2.69
   0  -4   3   59.82    2.75
   0   4   3   60.65    2.61
   0   4  -3   58.03    2.74
   0   4  -3   60.33    2.84
   0   4  -3   58.40    2.65
   0   4  -3   61.54    2.69
  -1  -4  -3   38.86    1.80
  -1  -4  -3   38.57    1.79
   1  -4   3   40.82    1.86
   1  -4   3   41.32    1.85
  -1  -4  -3   40.44    1.81
  -1   4  -3   42.73    2.11
  -1   4  -3   39.82    1.85
  -1   4  -3   40.12    1.85
  -1   4  -3   40.82    1.96
  -1   4  -3   46.55    1.88
  -2  -4  -3    1.58    0.16
  -2  -4  -3    1.48    0.10
   2  -4   3    1.51    0.15
  -2   4  -3    1.49    0.16
  -2   4  -3    1.25    0.15
  -2   4  -3    1.05    0.25
  -2   4  -3    1.93    0.35
  -2   4  -3    1.58    0.14
   3  -4   3  152.51    6.74
  -3  -4  -3  153.45    6.77
  -3  -4  -3  150.96    6.67
  -3  -4  -3  146.75    6.69
   3  -4   3  143.87    6.76
  -3   4  -3  151.02    6.76
  -3   4  -3  170.93    6.75
   4  -4   3   58.51    2.92
  -4  -4  -3   66.59    2.84
  -4  -4  -3   62.18    2.86
   4  -4   3   64.53    2.89
  -4  -4  -3   65.22    2.98
  -4   4  -3   70.40    2.91
  -4   4  -3   60.75    3.09
  -4   4  -3   65.20    2.93
   5  -4   3  214.98    9.58
  -5  -4  -3  207.40    9.56
   5  -4   3  207.99    9.62
  -5  -4  -3  211.81    9.70
  -5   4  -3  224.48    9.63
  -5   4  -3  226.61    9.83
  -5   4  -3  230.71    9.60
   6  -4   3   29.03    1.48
  -6  -4  -3   30.04    1.42
   6  -4   3   30.41    1.43
  -6  -4  -3   30.40    1.62
  -6   4  -3   30.61    1.71
  -6   4  -3   30.39    1.49
  -7  -4  -3    0.65    0.33
   7  -4   3    0.86    0.15
   7  -4   3    0.59    0.20
  -7  -4  -3    0.96    0.17
  -7   4  -3    0.49    0.36
  -7   4  -3    0.77    0.20
   7   4   3    0.78    0.13
   8  -4   3    5.11    0.48
  -8  -4  -3    6.18    0.70
  -8  -4  -3    5.48    0.43
   8  -4   3    6.04    0.40
  -8   4  -3    5.78    0.74
   8   4   3    5.96    0.38
  -8   4  -3    6.17    0.52
  -9  -4  -3   38.91    2.21
   9  -4   3   40.43    1.98
   9  -4   3   38.71    1.88
  -9  -4  -3   40.81    1.93
  -9   4  -3   39.53    2.00
  -9   4  -3   38.84    2.28
  10  -4   3   24.09    1.31
 -10  -4  -3   24.41    1.61
  10  -4   3   23.18    1.19
 -10   4  -3   23.19    1.34
 -10   4  -3   22.70    1.63
 -11  -4  -3    0.16    0.47
  11  -4   3   -0.16    0.12
  11  -4   3   -0.01    0.24
 -11   4  -3   -0.09    0.47
 -11   4  -3    0.19    0.26
  12  -4   3    1.46    0.24
 -12  -4  -3    2.45    0.69
  12  -4   3    1.95    0.39
 -12   4  -3    1.60    0.64
 -12   4  -3    1.60    0.39
  13  -4   3    0.56    0.18
 -13  -4  -3    1.01    0.58
 -13   4  -3    0.49    0.55
 -13   4  -3    0.05    1.22
 -13   4  -3    0.64    0.34
 -14  -4  -3   14.78    1.54
 -14   4  -3   15.03    1.16
 -14   4  -3   15.78    2.83
 -14   4  -3   17.08    1.57
 -15  -4  -3    5.42    1.06
 -15   4  -3    6.80    2.21
 -15   4  -3    6.58    1.12
 -15   4  -3    4.59    0.70
 -16  -4  -3    1.73    0.88
 -16   4  -3    0.30    0.76
 -16  -5   3    4.93    0.84
 -16   5   3    6.80    1.95
 -16   5   3    4.40    0.80
 -15  -5   3    2.29    0.62
 -15   5   3    2.24    0.53
 -15   5   3    2.20    0.61
 -15   5   3    3.94    1.66
 -14  -5   3    0.37    0.42
  14  -5  -3    0.46    0.20
  14  -5  -3    0.41    0.37
 -14   5   3    0.60    0.46
 -14   5   3    0.30    0.36
 -14   5   3    2.30    1.43
 -13  -5   3    2.75    0.71
  13  -5  -3    2.86    0.52
  13  -5  -3    2.93    0.35
 -13  -5   3    3.79    0.61
 -13   5   3    5.12    1.68
 -13   5   3    2.17    0.48
 -13   5   3    3.34    0.60
  12  -5  -3   16.07    1.11
  12  -5  -3   15.80    0.92
 -12  -5   3   15.92    2.04
 -12  -5   3   15.82    1.15
 -12  -5   3   15.73    1.35
 -12   5   3   16.37    1.18
 -12   5   3   15.14    2.28
 -12   5   3   16.99    0.87
 -12   5   3   15.77    1.11
 -11  -5   3   55.08    2.70
  11  -5  -3   56.07    2.58
 -11  -5   3   53.75    2.76
 -11  -5   3   53.77    2.91
  11  -5  -3   53.91    2.73
 -11   5   3   57.04    2.53
 -11   5   3   55.60    3.96
 -11   5   3   52.43    2.72
 -11   5   3   53.61    2.79
  10  -5  -3    2.10    0.27
 -10  -5   3    1.20    0.49
 -10  -5   3    1.65    0.39
 -10  -5   3    1.57    0.24
  10  -5  -3    1.50    0.35
 -10  -5   3    1.94    0.35
 -10   5   3    1.75    0.43
 -10   5   3    2.25    1.29
 -10   5   3    1.90    0.28
 -10   5   3    2.01    0.24
 -10   5   3    1.74    0.37
   9  -5  -3   78.42    3.56
  -9  -5   3   80.49    3.58
  -9  -5   3   75.80    3.68
  -9  -5   3   77.63    3.63
   9  -5  -3   78.02    3.67
  -9  -5   3   78.75    3.80
  -9   5   3   78.28    3.60
  -9   5   3   77.08    3.72
  -9   5   3   74.17    4.61
  -9   5   3   78.03    3.51
  -9   5   3   79.88    3.68
   9   5  -3   79.58    3.64
   8  -5  -3   39.07    1.85
  -8  -5   3   38.71    1.90
  -8  -5   3   39.03    1.96
   8  -5  -3   38.19    1.94
  -8  -5   3   37.96    2.05
  -8   5   3   40.04    1.81
  -8   5   3   39.12    1.84
  -8   5   3   40.48    1.96
  -8   5   3   39.85    2.00
  -8   5   3   39.35    1.88
   8   5  -3   39.77    1.92
   7  -5  -3   89.58    4.11
  -7  -5   3   92.17    4.20
  -7  -5   3   86.40    4.06
   7  -5  -3   94.57    4.20
  -7  -5   3   90.57    4.27
  -7  -5   3   91.90    4.15
  -7   5   3   93.50    4.14
  -7   5   3   88.65    4.19
   7   5  -3   94.79    4.18
  -7   5   3   93.87    4.08
  -7   5   3   90.26    4.10
  -7   5   3   93.31    4.24
  -6  -5   3    0.04    0.13
  -6  -5   3    0.23    0.07
   6  -5  -3    0.19    0.09
  -6  -5   3    0.14    0.26
  -6  -5   3    0.26    0.10
  -6  -5   3    0.17    0.19
   6  -5  -3    0.27    0.17
  -6   5   3    0.02    0.07
   6   5  -3    0.25    0.18
  -6   5   3    0.38    0.12
  -6   5   3    0.35    0.64
  -6   5   3    0.27    0.24
  -6   5   3   -0.04    0.18
  -6   5   3    0.62    0.11
  -5  -5   3   37.59    1.75
  -5  -5   3   37.66    1.73
  -5  -5   3   36.25    1.79
   5  -5  -3   37.04    1.72
  -5  -5   3   37.64    1.69
   5  -5  -3   40.58    1.82
  -5  -5   3   35.47    1.83
   5  -5  -3   35.80    1.77
  -5   5   3   36.18    2.26
  -5   5   3   37.86    1.74
  -5   5   3   37.82    1.71
  -5   5   3   38.60    1.81
  -5   5   3   37.59    1.70
   5   5  -3   37.33    1.77
  -4  -5   3  170.62    7.46
  -4  -5   3  166.59    7.38
   4  -5  -3  159.86    7.44
   4  -5  -3  174.13    7.48
  -4  -5   3  166.93    7.50
   4  -5  -3  162.75    7.40
  -4  -5   3  174.24    7.43
  -4  -5   3  173.55    7.42
  -4   5   3  175.78    7.48
  -4   5   3  165.62    7.39
  -4   5   3  166.30    7.39
   4   5  -3  170.41    7.44
   4   5  -3  166.98    7.40
  -4   5   3  161.64    7.42
  -3  -5   3   52.91    2.26
   3  -5  -3   52.35    2.30
  -3  -5   3   45.83    2.27
   3  -5  -3   48.55    2.25
   3  -5  -3   48.67    2.21
  -3  -5   3   49.01    2.21
  -3  -5   3   50.35    2.33
  -3  -5   3   50.99    2.24
   3  -5  -3   49.54    2.25
   3  -5  -3   49.92    2.23
  -3   5   3   49.79    2.27
  -3   5   3   48.15    2.21
  -3   5   3   49.44    2.20
  -3   5   3   47.51    2.23
   3   5  -3   49.83    2.26
   3   5  -3   48.81    2.21
   3   5  -3   50.02    2.22
  -2  -5   3  167.69    7.59
  -2  -5   3  176.74    7.56
   2  -5  -3  171.20    7.55
   2  -5  -3  176.55    7.53
   2  -5  -3  171.79    7.56
   2  -5  -3  170.94    7.56
  -2  -5   3  176.46    7.58
  -2  -5   3  165.35    7.63
  -2  -5   3  170.86    7.54
   2  -5  -3  180.74    7.66
  -2  -5   3  169.61    7.62
   2  -5  -3  177.04    7.60
   2  -5  -3  173.12    7.60
  -2   5   3  178.15    7.56
   2   5  -3  172.12    7.55
   2   5  -3  167.73    7.54
  -2   5   3  165.24    7.54
   2   5  -3  174.24    7.52
   2   5  -3  164.48    7.52
  -2   5   3  165.31    7.53
  -2   5   3  168.83    7.59
  -2   5   3  175.58    7.52
   2   5  -3  172.93    7.59
   1  -5  -3    0.22    0.07
  -1  -5   3   -0.04    0.25
  -1  -5   3    0.24    0.06
   1  -5  -3    0.39    0.11
   1  -5  -3    0.26    0.06
  -1  -5   3    0.19    0.10
  -1  -5   3    0.11    0.14
  -1  -5   3    0.12    0.12
   1  -5  -3    0.29    0.04
   1  -5  -3    0.39    0.07
   1  -5  -3    0.18    0.07
   1   5  -3    0.23    0.06
   1   5  -3    0.30    0.10
   1   5  -3    0.20    0.06
   1   5  -3    0.38    0.08
   1   5  -3    0.14    0.13
  -1   5   3    0.23    0.05
   0  -5  -3    4.13    0.26
   0  -5   3    3.76    0.29
   0  -5   3    3.79    0.38
   0  -5  -3    4.13    0.21
   0  -5  -3    4.02    0.20
   0  -5  -3    4.47    0.23
   0  -5   3    4.21    0.29
   0  -5   3    4.60    0.54
   0  -5   3    4.25    0.25
   0   5  -3    4.18    0.37
   0   5  -3    4.29    0.27
   0   5  -3    4.52    0.25
   0   5  -3    3.86    0.29
   0   5   3    4.37    0.20
   1  -5   3   58.46    2.77
  -1  -5  -3   60.31    2.70
   1  -5   3   58.63    2.98
   1  -5   3   61.69    2.77
  -1   5  -3   63.26    2.75
  -1   5  -3   62.44    2.98
  -1   5  -3   59.24    2.86
  -1   5  -3   67.68    2.79
   2  -5   3   38.52    1.78
   2  -5   3   37.33    1.77
  -2   5  -3   38.19    1.77
  -2   5  -3   42.86    1.79
  -2   5  -3   37.83    1.78
  -2   5  -3   40.14    2.04
  -2   5  -3   36.05    1.91
   3  -5   3    2.50    0.22
  -3  -5  -3    2.85    0.29
  -3  -5  -3    2.40    0.16
   3  -5   3    2.07    0.24
   3  -5   3    2.09    0.23
  -3   5  -3    2.65    0.26
  -3   5  -3    2.55    0.23
   4  -5   3   62.88    2.99
  -4  -5  -3   66.82    3.02
   4  -5   3   66.39    2.99
   4  -5   3   61.97    2.95
  -4  -5  -3   62.28    2.91
  -4  -5  -3   64.85    2.89
  -4   5  -3   73.79    2.98
  -4   5  -3   67.17    3.00
  -4   5  -3   65.47    3.17
   5  -5   3   39.07    1.90
  -5  -5  -3   40.55    1.97
   5  -5   3   38.96    1.89
  -5  -5  -3   37.80    1.82
   5  -5   3   41.58    1.86
  -5   5  -3   41.79    1.92
  -5   5  -3   41.95    1.88
  -5   5  -3   39.92    2.11
  -6  -5  -3   40.37    1.97
  -6  -5  -3   39.98    2.14
   6  -5   3   42.68    2.02
   6  -5   3   42.40    2.05
   6  -5   3   44.35    2.00
  -6   5  -3   45.18    2.29
  -6   5  -3   42.66    2.06
  -6   5  -3   46.37    2.01
  -7  -5  -3   83.31    3.81
   7  -5   3   78.05    3.66
  -7  -5  -3   82.87    3.59
   7  -5   3   76.84    3.59
  -7   5  -3   78.05    3.90
  -7   5  -3   77.51    3.67
   8  -5   3    2.44    0.33
  -8  -5  -3    1.24    0.43
   8  -5   3    1.50    0.22
  -8  -5  -3    1.57    0.23
  -8   5  -3    1.45    0.29
  -8   5  -3    1.61    0.51
  -9  -5  -3   13.44    1.10
   9  -5   3   13.05    0.75
   9  -5   3   13.94    0.86
  -9  -5  -3   13.66    0.80
  -9   5  -3   13.17    0.88
  -9   5  -3   14.35    1.20
  10  -5   3    2.43    0.28
  10  -5   3    2.93    0.42
 -10  -5  -3    2.37    0.60
 -10   5  -3    2.88    0.66
 -10   5  -3    2.67    0.41
  11  -5   3   21.97    1.15
 -11  -5  -3   21.66    1.60
  11  -5   3   22.40    1.29
 -11   5  -3   21.08    1.62
 -11   5  -3   21.90    1.31
 -11   5  -3   21.50    2.49
  12  -5   3   26.13    1.45
  12  -5   3   24.68    1.28
 -12  -5  -3   22.40    1.76
 -12   5  -3   24.67    1.81
 -12   5  -3   24.76    1.48
 -12   5  -3   24.39    2.76
  13  -5   3   51.33    2.50
 -13  -5  -3   54.79    3.09
 -13   5  -3   54.00    4.26
 -13   5  -3   53.47    3.08
 -13   5  -3   50.26    2.70
 -14  -5  -3    5.26    0.98
 -14   5  -3    4.07    0.62
 -14   5  -3    6.14    1.99
 -14   5  -3    3.82    0.88
 -15  -5  -3    9.03    1.30
 -15   5  -3    9.19    1.29
 -15   5  -3   10.74    2.58
 -16  -6   3   39.27    2.43
 -16   6   3   39.79    2.40
 -15  -6   3   22.86    1.64
  15  -6  -3   24.20    1.56
 -15   6   3   23.34    1.65
 -15   6   3   26.02    2.94
 -15   6   3   19.67    1.49
 -14  -6   3   -0.27    0.40
  14  -6  -3   -0.15    0.33
  14  -6  -3    0.00    0.18
 -14   6   3    0.07    0.35
 -14   6   3    1.45    1.22
 -14   6   3   -0.16    0.41
  13  -6  -3   16.16    1.17
 -13  -6   3   15.88    1.42
 -13  -6   3   15.30    1.20
  13  -6  -3   17.06    0.96
 -13   6   3   14.60    1.14
 -13   6   3   16.68    1.24
 -13   6   3   18.01    2.42
  12  -6  -3    2.32    0.47
 -12  -6   3    2.29    0.50
 -12  -6   3    2.56    0.64
  12  -6  -3    2.66    0.33
 -12   6   3    2.22    0.45
 -12   6   3    3.00    0.31
 -12   6   3    2.52    0.55
 -12   6   3    5.12    1.63
  11  -6  -3   77.44    3.68
 -11  -6   3   77.43    3.85
  11  -6  -3   71.69    3.50
 -11  -6   3   76.90    3.70
 -11   6   3   75.69    4.83
 -11   6   3   75.17    3.66
 -11   6   3   76.65    3.74
 -11   6   3   78.15    3.46
 -10  -6   3  223.36   10.32
 -10  -6   3  236.13   10.46
 -10  -6   3  238.19   10.22
 -10  -6   3  228.90   10.26
  10  -6  -3  228.29   10.32
  10  -6  -3  231.28   10.18
 -10   6   3  227.69   11.40
 -10   6   3  224.59   10.30
 -10   6   3  225.78   10.36
 -10   6   3  228.45   10.23
 -10   6   3  233.89   10.14
  -9  -6   3   14.35    0.81
  -9  -6   3   14.38    0.88
   9  -6  -3   14.57    0.80
  -9  -6   3   14.21    0.94
   9  -6  -3   15.04    0.93
  -9  -6   3   14.91    1.08
  -9   6   3   14.90    1.00
  -9   6   3   14.78    0.77
  -9   6   3   13.60    1.78
  -9   6   3   14.04    0.94
  -9   6   3   15.04    0.84
  -8  -6   3   10.06    0.53
  -8  -6   3    9.49    0.80
  -8  -6   3    8.75    0.61
   8  -6  -3    8.86    0.55
  -8  -6   3    9.09    0.68
  -8  -6   3    9.70    0.56
   8  -6  -3    9.81    0.67
  -8   6   3    9.79    0.59
  -8   6   3    9.90    0.53
  -8   6   3    8.44    0.67
  -8   6   3    8.60    0.53
   8   6  -3    9.45    0.57
  -8   6   3    8.20    1.29
  -8   6   3   10.16    0.74
  -7  -6   3    7.22    0.44
   7  -6  -3    6.24    0.42
  -7  -6   3    7.18    0.65
   7  -6  -3    6.19    0.50
  -7  -6   3    6.36    0.47
  -7  -6   3    6.71    0.54
  -7   6   3    7.47    0.41
   7   6  -3    6.66    0.43
  -7   6   3    7.81    0.61
  -7   6   3    6.65    0.41
  -7   6   3    7.25    1.12
  -7   6   3    7.12    0.55
  -7   6   3    7.19    0.46
   6  -6  -3   31.72    1.57
   6  -6  -3   32.20    1.50
  -6  -6   3   32.13    1.53
  -6  -6   3   31.20    1.58
  -6   6   3   32.74    1.53
  -6   6   3   31.84    1.62
  -6   6   3   30.72    2.05
  -6   6   3   32.21    1.48
   6   6  -3   31.65    1.48
  -6   6   3   31.82    1.59
  -6   6   3   33.38    1.50
   5  -6  -3  132.86    5.82
  -5  -6   3  128.23    5.84
  -5  -6   3  128.31    5.87
  -5  -6   3  129.39    5.93
  -5  -6   3  133.00    5.80
   5   6  -3  136.79    5.79
  -5   6   3  132.06    5.81
  -5   6   3  129.88    5.81
  -5   6   3  130.17    5.90
  -5   6   3  132.85    6.18
  -5   6   3  132.77    5.84
   4  -6  -3   37.42    1.80
  -4  -6   3   37.71    1.89
   4  -6  -3   37.72    1.78
  -4  -6   3   40.15    1.80
  -4  -6   3   39.07    1.85
   4  -6  -3   37.00    1.82
  -4  -6   3   39.67    1.78
  -4  -6   3   40.55    1.82
   4  -6  -3   42.00    1.88
  -4   6   3   38.12    1.80
   4   6  -3   41.80    1.76
  -4   6   3   38.55    1.84
   4   6  -3   39.58    1.78
  -4   6   3   40.01    1.87
  -4   6   3   38.96    1.77
  -4   6   3   37.79    1.78
   3  -6  -3   18.34    0.91
  -3  -6   3   20.27    0.94
  -3  -6   3   18.10    0.88
  -3  -6   3   18.43    0.96
   3  -6  -3   20.45    0.99
   3  -6  -3   18.37    0.91
   3  -6  -3   19.23    0.88
  -3  -6   3   18.84    0.91
  -3  -6   3   17.45    1.00
  -3   6   3   18.56    0.92
  -3   6   3   17.73    0.88
  -3   6   3   19.73    0.86
   3   6  -3   18.52    0.88
  -3   6   3   18.04    0.95
   3   6  -3   19.13    0.87
   3   6  -3   18.54    0.88
   3   6  -3   18.42    0.88
  -3   6   3   17.98    0.89
   2  -6  -3   76.50    3.51
   2  -6  -3   78.93    3.52
   2  -6  -3   79.42    3.57
  -2  -6   3   81.09    3.52
   2  -6  -3   79.39    3.53
   2  -6  -3   82.60    3.49
  -2  -6   3   75.82    3.60
  -2  -6   3   81.64    3.55
  -2  -6   3   77.69    3.52
   2  -6  -3   82.47    3.56
  -2  -6   3   79.23    3.57
  -2   6   3   75.22    3.51
  -2   6   3   77.07    3.50
   2   6  -3   75.71    3.51
  -2   6   3   82.98    3.51
   2   6  -3   81.23    3.53
   2   6  -3   77.71    3.51
  -1  -6   3    7.26    0.63
   1  -6  -3    8.22    0.41
  -1  -6   3    7.62    0.54
  -1  -6   3    8.14    0.49
   1  -6  -3    7.59    0.43
   1  -6  -3    7.66    0.40
   1  -6  -3    7.51    0.39
  -1  -6   3    7.29    0.48
  -1  -6   3    7.69    0.41
   1  -6  -3    8.10    0.45
   1  -6  -3    8.63    0.37
   1   6  -3    8.09    0.40
   1   6  -3    7.91    0.42
  -1   6   3    7.85    0.39
   1   6  -3    7.57    0.38
   1   6  -3    7.78    0.42
   1   6  -3    7.82    0.48
   0  -6   3   14.61    0.72
   0  -6   3   13.71    0.98
   0  -6  -3   13.77    0.65
   0  -6   3   12.72    0.71
   0  -6  -3   13.73    0.69
   0  -6   3   13.59    0.82
   0  -6   3   13.66    0.67
   0   6  -3   14.92    0.71
   0   6  -3   14.19    0.70
   0   6  -3   13.48    0.67
   0   6  -3   13.83    0.77
   1  -6   3    1.14    0.36
   1  -6   3    1.00    0.14
  -1  -6  -3    1.03    0.08
   1  -6   3    1.70    0.19
   1  -6   3    1.75    0.17
  -1   6  -3    1.04    0.26
  -1   6  -3    1.01    0.12
  -1   6  -3    0.92    0.16
   2  -6   3   31.84    1.63
   2  -6   3   34.59    1.62
   2  -6   3   35.00    1.62
  -2   6  -3   34.44    1.88
  -2   6  -3   34.16    1.76
  -2   6  -3   38.40    1.64
  -2   6  -3   34.02    1.93
  -2   6  -3   36.40    1.61
   3  -6   3    6.79    0.44
   3  -6   3    6.51    0.43
   3  -6   3    6.80    0.40
  -3   6  -3    7.07    0.66
  -3   6  -3    6.38    0.40
  -3   6  -3    7.54    0.42
  -3   6  -3    6.15    0.44
   4  -6   3   34.88    1.81
[truncated: 1,256,803 more chars]
