# Supplementary material for: Mixed crystal of bis­(ammonium/oxonium) tetra­aqua-μ3-fluorido-dodeca­kis­(μ2-tri­fluoro­acetato)octa­hedro-hexa­ytterbiate(III) tetra­hydrate, [(NH4)1–x (H3O) x ]2[Yb6F8(O2CCF3)12(H2O)4]·4H2O (x = 1/4), containing a hexa­nuclear ytterbium(III) carboxyl­ate complex with face-capping fluoride ligands and comprising an unusual kind of substitutional disorder
Source: Acta Crystallogr E Crystallogr Commun. 2022 May 17;78(Pt 6):608–14. doi: 10.1107/S2056989022004790 (PMC9431779; doi:10.1107/S2056989022004790)
Supplement: Supplementary file 2 [file e-78-00608-Isup2.hkl]

data_I                                                                          
_shelx_title ' FM_021_a.res in P2(1)/n'                                         
_shelx_refln_list_code          4                                               
_shelx_F_calc_maximum      677.31                                               
_exptl_crystal_F_000      2508.00                                               
_reflns_d_resolution_high  0.7696                                               
                                                                                
loop_                                                                           
 _space_group_symop_operation_xyz                                               
 'x, y, z'                                                                      
 '-x+1/2, y+1/2, -z+1/2'                                                        
 '-x, -y, -z'                                                                   
 'x-1/2, -y-1/2, z-1/2'                                                         
                                                                                
_cell_length_a    12.1449                                                       
_cell_length_b    17.5051                                                       
_cell_length_c    15.1885                                                       
_cell_angle_alpha  90.000                                                       
_cell_angle_beta  102.999                                                       
_cell_angle_gamma  90.000                                                       
                                                                                
_shelx_F_squared_multiplier     1.000                                           
                                                                                
loop_                                                                           
 _refln_index_h                                                                 
 _refln_index_k                                                                 
 _refln_index_l                                                                 
 _refln_F_squared_calc                                                          
 _refln_F_squared_meas                                                          
 _refln_F_squared_sigma                                                         
 _refln_observed_status                                                         
   2   0   0      10567.24      10877.65       235.57 o                         
   4   0   0      33813.18      34733.62       773.44 o                         
   6   0   0      67271.70      65645.14      1685.65 o                         
   8   0   0      29307.46      27569.58      2298.19 o                         
  10   0   0       1543.56       1381.58        91.23 o                         
  12   0   0      12224.46      12349.12       410.71 o                         
  14   0   0       8436.29       7731.82       347.66 o                         
   1   1   0     209325.20     205561.08      3006.03 o                         
   2   1   0         20.75         88.06        10.03 o                         
   3   1   0      14114.59      14680.46       186.67 o                         
   4   1   0      13031.73      12457.60       175.72 o                         
   5   1   0       7723.02       7823.15       118.66 o                         
   6   1   0      14057.22      13467.85       208.60 o                         
   7   1   0     149332.25     145461.12      2030.20 o                         
   8   1   0      30814.39      30435.31       507.04 o                         
   9   1   0       2121.75       1857.04        77.47 o                         
  10   1   0       2114.88       1986.82        80.21 o                         
  11   1   0      11041.48      10485.62       216.90 o                         
  12   1   0        763.05        613.64        56.62 o                         
  13   1   0      10271.14       9871.95       267.68 o                         
  14   1   0       2029.84       1854.58       103.66 o                         
  15   1   0        387.52        262.96        62.21 o                         
   0   2   0     142163.94     141005.94      4364.86 o                         
   1   2   0        523.47        502.47        15.34 o                         
   2   2   0      13458.51      13397.91       213.82 o                         
   3   2   0      16140.44      16153.21       213.22 o                         
   4   2   0        249.47        225.02        17.60 o                         
   5   2   0       3154.64       2678.54        54.67 o                         
   6   2   0      44659.41      44971.24       642.74 o                         
   7   2   0      52979.39      51599.36       778.68 o                         
   8   2   0      16322.36      16257.68       270.43 o                         
   9   2   0      23320.51      23676.69       383.43 o                         
  10   2   0      11215.11      10678.51       213.90 o                         
  11   2   0        867.51        759.42        54.66 o                         
  12   2   0       3398.27       3279.87       120.69 o                         
  13   2   0        626.39        473.69        57.36 o                         
  14   2   0      33674.00      33466.64       810.07 o                         
  15   2   0      12079.05      12063.32       397.08 o                         
   1   3   0       4900.39       5082.35        66.28 o                         
   2   3   0        813.42        931.62        48.69 o                         
   3   3   0      56582.41      56669.66       758.61 o                         
   4   3   0       8457.35       8540.92       124.05 o                         
   5   3   0       2020.01       2063.50        48.62 o                         
   6   3   0       2117.37       2246.96        61.26 o                         
   7   3   0      96958.84      95254.18      1412.27 o                         
   8   3   0      45467.02      44390.96       655.02 o                         
   9   3   0      48943.18      48313.48       714.73 o                         
  10   3   0       1508.02       1441.90        63.57 o                         
  11   3   0      12760.55      12051.93       280.07 o                         
  12   3   0       1652.39       1662.82       106.94 o                         
  13   3   0      52489.40      53179.89      1078.30 o                         
  14   3   0       1159.12       1121.07       127.00 o                         
  15   3   0       4948.92       4690.81       264.41 o                         
   0   4   0     186720.14     188809.94      3699.21 o                         
   1   4   0     198973.30     202518.64      2376.34 o                         
   2   4   0      83728.21      84512.52      1125.78 o                         
   3   4   0       9851.16       9569.01       173.24 o                         
   4   4   0       9276.49       8861.64       145.70 o                         
   5   4   0      43886.21      43158.77       592.43 o                         
   6   4   0      36815.44      36385.54       507.52 o                         
   7   4   0         26.95        115.48        25.58 o                         
   8   4   0          2.74         59.84        26.88 o                         
   9   4   0         56.73         70.99        32.69 o                         
  10   4   0      38371.91      38445.79       663.40 o                         
  11   4   0       3266.78       2943.96       156.21 o                         
  12   4   0      22291.41      22237.76       508.41 o                         
  13   4   0       2494.28       2389.35       148.02 o                         
  14   4   0      46850.52      49414.83      1024.39 o                         
  15   4   0       7655.48       7665.79       327.89 o                         
   1   5   0      27006.61      27063.22       380.56 o                         
   2   5   0      88756.23      89349.04      1187.74 o                         
   3   5   0      18175.42      19288.16       341.18 o                         
   4   5   0      50603.17      49910.78       749.61 o                         
   5   5   0       1390.03       1512.90        44.85 o                         
   6   5   0      97557.78      98235.80      1386.97 o                         
   7   5   0      64208.56      63718.03      1030.60 o                         
   8   5   0       2693.97       2738.86        96.92 o                         
   9   5   0       9062.65       8748.96       191.86 o                         
  10   5   0       7860.94       7976.56       187.10 o                         
  11   5   0        803.88        633.12        79.47 o                         
  12   5   0       3001.21       3235.88       149.90 o                         
  13   5   0      15690.87      15459.80       394.45 o                         
  14   5   0         91.53         35.85        64.08 o                         
  15   5   0        246.56         98.49       140.41 o                         
   0   6   0     183567.52     181323.78      3548.01 o                         
   1   6   0      93855.12      94490.77      1250.67 o                         
   2   6   0         72.14         95.91        15.62 o                         
   3   6   0      17785.94      18149.21       375.03 o                         
   4   6   0      37854.65      39357.72       564.26 o                         
   5   6   0     101042.56     101761.25      1360.30 o                         
   6   6   0      20462.45      20288.88       311.53 o                         
   7   6   0       3318.37       3196.30        77.04 o                         
   8   6   0      14094.75      14750.76       287.42 o                         
   9   6   0      12728.56      12678.20       255.20 o                         
  10   6   0         18.88       1083.00       155.96 o                         
  11   6   0       1804.65       1654.33       107.12 o                         
  12   6   0       4402.65       4270.21       173.80 o                         
  13   6   0       4629.84       4728.98       204.03 o                         
  14   6   0       3585.95       2994.81       146.61 o                         
   1   7   0      54798.24      53782.14       897.76 o                         
   2   7   0      19265.97      19186.29       270.47 o                         
   3   7   0      10142.58       9838.35       152.33 o                         
   4   7   0       1832.67       2054.60        47.55 o                         
   5   7   0       5614.25       5517.51       113.05 o                         
   6   7   0      35170.06      35597.66       521.79 o                         
   7   7   0      56571.26      57904.88       835.79 o                         
   8   7   0      60708.82      61898.93      1009.94 o                         
   9   7   0       4903.75       4935.29       164.59 o                         
  10   7   0         16.86         34.76        66.37 o                         
  11   7   0      27345.36      27997.88       603.73 o                         
  12   7   0       6360.80       6270.27       199.30 o                         
  13   7   0        335.38        253.57        67.88 o                         
  14   7   0       6880.90       6871.55       225.86 o                         
   0   8   0      15522.68      14691.93       299.55 o                         
   1   8   0     103295.48     105054.34      1653.88 o                         
   2   8   0       9035.03       9059.04       159.45 o                         
   3   8   0      10501.85      11162.54       238.20 o                         
   4   8   0      14828.20      15639.44       263.10 o                         
   5   8   0       2281.90       2214.72        62.73 o                         
   6   8   0       4033.22       3773.18        84.93 o                         
   7   8   0      45269.30      45346.05       662.94 o                         
   8   8   0       5621.16       5789.10       129.50 o                         
   9   8   0      51102.43      51994.14      1012.79 o                         
  10   8   0        567.51        577.21        70.63 o                         
  11   8   0       3334.19       3081.81       133.85 o                         
  12   8   0       1808.29       1936.39       115.08 o                         
  13   8   0        846.55        838.32        77.37 o                         
  14   8   0         13.96         -4.51        81.95 o                         
   1   9   0        344.69        412.32        23.60 o                         
   2   9   0      26849.48      27042.96       434.98 o                         
   3   9   0       7380.38       7388.59       138.75 o                         
   4   9   0      29932.82      30158.03       560.88 o                         
   5   9   0        182.12        178.70        22.54 o                         
   6   9   0         22.51        117.45        21.71 o                         
   7   9   0       2233.59       2211.07        83.32 o                         
   8   9   0     183566.58     190452.80      2991.34 o                         
   9   9   0       5125.10       4876.76       139.46 o                         
  10   9   0       7571.18       7603.19       187.18 o                         
  11   9   0       2360.52       2240.30       114.62 o                         
  12   9   0      12498.46      12744.06       282.52 o                         
  13   9   0       2688.64       2544.32       162.77 o                         
  14   9   0      20045.36      21939.60       531.81 o                         
   0  10   0      38065.15      38499.84       645.41 o                         
   1  10   0      88710.85      89305.13      1384.53 o                         
   2  10   0      21731.42      21782.48       416.50 o                         
   3  10   0        411.29        377.61        35.31 o                         
   4  10   0       9949.15      10129.51       206.10 o                         
   5  10   0      17833.37      17232.46       289.49 o                         
   6  10   0        447.68        540.53        31.21 o                         
   7  10   0      23833.02      24200.38       352.87 o                         
   8  10   0       9149.64       9256.06       200.04 o                         
   9  10   0      50041.73      51618.73       860.96 o                         
  10  10   0      15630.20      15859.76       316.48 o                         
  11  10   0         98.03         80.94        48.30 o                         
  12  10   0       5416.87       5348.30       221.61 o                         
  13  10   0       1464.32       1603.43       148.20 o                         
   1  11   0      30568.11      29984.10       451.31 o                         
   2  11   0      73961.43      72867.55      1318.68 o                         
   3  11   0      19279.87      18735.02       424.33 o                         
   4  11   0       6650.17       6892.49       216.52 o                         
   5  11   0       1829.33       2025.37        79.65 o                         
   6  11   0      41792.04      43299.92       802.55 o                         
   7  11   0       3495.91       3442.27       110.44 o                         
   8  11   0      34433.75      35170.05       630.10 o                         
   9  11   0       8311.67       8623.42       195.00 o                         
  10  11   0       1993.23       1908.15        92.39 o                         
  11  11   0       2459.47       2598.34       125.26 o                         
  12  11   0       7390.95       7633.57       281.87 o                         
  13  11   0       3250.54       3344.68       154.36 o                         
   0  12   0      23672.13      22852.43       526.82 o                         
   1  12   0      72442.79      69836.07      1030.72 o                         
   2  12   0         12.26         66.20        28.14 o                         
   3  12   0      24466.92      23485.86       599.54 o                         
   4  12   0        200.15        232.62        30.27 o                         
   5  12   0      79870.16      82600.17      1295.01 o                         
   6  12   0        481.80        492.78        39.30 o                         
   7  12   0       2909.98       3030.44       103.89 o                         
   8  12   0        359.69        345.57        41.60 o                         
   9  12   0       5570.62       5741.63       149.38 o                         
  10  12   0         33.55        127.55        46.70 o                         
  11  12   0        148.49        109.24        53.74 o                         
  12  12   0         53.13         32.03        56.10 o                         
  13  12   0       6813.38       7327.93       409.39 o                         
   1  13   0       6405.55       6213.29       109.94 o                         
   2  13   0      70619.72      68460.41      1074.33 o                         
   3  13   0      29127.06      28707.28       585.59 o                         
   4  13   0       6544.30       6818.97       164.93 o                         
   5  13   0       1053.63       1175.88        66.95 o                         
   6  13   0      48764.71      50979.84       815.48 o                         
   7  13   0       8463.48       8572.13       184.41 o                         
   8  13   0      16712.85      16642.66       345.14 o                         
   9  13   0      11657.59      11932.79       330.31 o                         
  10  13   0        499.25        403.38        62.24 o                         
  11  13   0       3780.73       3743.69       167.77 o                         
  12  13   0       6800.94       6705.84       239.64 o                         
   0  14   0       5136.09       5010.66       162.19 o                         
   1  14   0      27586.74      27722.86       443.92 o                         
   2  14   0      39672.29      40349.96       684.86 o                         
   3  14   0         56.73         59.53        23.94 o                         
   4  14   0       3489.82       3490.78       102.31 o                         
   5  14   0      14199.21      14317.71       287.05 o                         
   6  14   0       7699.71       7686.08       158.45 o                         
   7  14   0      10775.18      11304.43       244.74 o                         
   8  14   0        706.96        755.76        58.64 o                         
   9  14   0      16236.64      16769.54       355.54 o                         
  10  14   0      22520.21      22925.12       516.86 o                         
  11  14   0         32.21        -17.92        92.25 o                         
  12  14   0      11687.48      12325.26       328.68 o                         
   1  15   0        488.16        605.63        48.19 o                         
   2  15   0      19109.61      18647.98       387.08 o                         
   3  15   0       7192.60       6811.01       161.69 o                         
   4  15   0      10618.29       9957.71       255.77 o                         
   5  15   0        788.74        724.05        49.89 o                         
   6  15   0        104.28        156.94        32.46 o                         
   7  15   0      10042.58       9869.00       240.88 o                         
   8  15   0      68305.17      69514.12      1408.83 o                         
   9  15   0      11896.81      11877.75       312.45 o                         
  10  15   0        961.92        996.56        86.50 o                         
  11  15   0       2347.39       2381.77       114.82 o                         
   0  16   0     119518.59     117501.34      3673.28 o                         
   1  16   0       4302.76       4530.39       138.11 o                         
   2  16   0       1230.33       1327.74        51.79 o                         
   3  16   0       6900.57       6843.79       164.12 o                         
   4  16   0        401.44        438.38        39.85 o                         
   5  16   0        235.61        235.90        40.26 o                         
   6  16   0      13110.94      13002.89       296.17 o                         
   7  16   0      18638.70      19333.43       425.22 o                         
   8  16   0       3919.65       4009.97       129.37 o                         
   9  16   0      16462.92      16364.24       348.94 o                         
  10  16   0       1813.23       1708.13       105.06 o                         
   1  17   0      64629.14      65202.73      1461.20 o                         
   2  17   0       1141.20       1158.30        45.35 o                         
   3  17   0        111.99        214.16        41.42 o                         
   4  17   0       2117.47       2074.12        81.72 o                         
   5  17   0       1084.79       1050.27        67.59 o                         
   6  17   0        251.91        298.81        59.55 o                         
   7  17   0      35844.64      35680.57       833.92 o                         
   8  17   0       7592.72       7995.24       278.31 o                         
   9  17   0          7.57         56.46        54.99 o                         
  10  17   0        228.06        394.45        68.01 o                         
   0  18   0      75076.95      76820.74      2428.17 o                         
   1  18   0       5375.18       5540.24       189.72 o                         
   2  18   0       2402.89       2467.82       146.98 o                         
   3  18   0       1734.15       1767.82        65.05 o                         
   4  18   0       4852.41       5016.22       151.17 o                         
   5  18   0       7637.48       7726.24       215.00 o                         
   6  18   0      15926.20      16167.08       404.69 o                         
   7  18   0       3746.96       3598.64       139.82 o                         
   8  18   0      11575.84      11896.78       378.50 o                         
   9  18   0         31.11         92.81        56.72 o                         
   1  19   0      15690.17      16262.33       460.84 o                         
   2  19   0       9517.82       9672.40       296.59 o                         
   3  19   0       3695.02       3702.51       191.34 o                         
   4  19   0       9501.58       9422.92       246.52 o                         
   5  19   0         24.40         72.73        32.00 o                         
   6  19   0      11448.82      11619.95       307.21 o                         
   7  19   0      37751.17      40198.48      1084.68 o                         
   8  19   0       2740.60       2800.86       168.71 o                         
   0  20   0      14154.75      15825.03       560.23 o                         
   1  20   0       1036.02        946.49        75.61 o                         
   2  20   0       7603.70       7958.03       258.09 o                         
   3  20   0       1312.28       1548.45       130.88 o                         
   4  20   0         20.31         48.03        29.60 o                         
   5  20   0       5918.54       5797.05       351.50 o                         
   6  20   0      17389.46      17912.42       662.83 o                         
   7  20   0       5252.12       5575.50       280.79 o                         
   1  21   0        248.27        202.30        50.36 o                         
   2  21   0        651.95        591.01        93.29 o                         
   3  21   0      12209.13      13435.33       503.96 o                         
   4  21   0        559.06        497.56        93.68 o                         
   5  21   0        115.71        182.31        79.53 o                         
   0  22   0      12348.30      13621.28       690.32 o                         
   1  22   0       3020.29       3117.17       145.62 o                         
   2  22   0       4702.36       5071.63       247.53 o                         
   3  22   0       4707.79       5302.51       450.21 o                         
 -15   0   1         75.26         20.70        67.96 o                         
 -13   0   1       1939.79       1817.39       139.62 o                         
 -11   0   1      80006.70      81279.82      1850.40 o                         
  -9   0   1        161.73        183.62        41.96 o                         
  -5   0   1      92356.82      87401.98      1723.00 o                         
  -3   0   1     243649.61     240532.72      4003.40 o                         
  -1   0   1     304285.97     288300.81      4276.69 o                         
   1   0   1      78799.13      76467.48      1501.54 o                         
   3   0   1      59489.98      55838.66      1103.26 o                         
   5   0   1      31985.64      31017.77       632.05 o                         
   7   0   1      91188.76      89920.16      2111.19 o                         
   9   0   1      16235.94      15581.42       446.05 o                         
  11   0   1      13292.30      13367.19       367.76 o                         
  13   0   1       2600.79       2437.31       153.69 o                         
  15   0   1      19599.42      17840.19       648.16 o                         
 -15   1   1       2422.58       2091.86       111.23 o                         
 -14   1   1      13074.43      12532.95       275.69 o                         
 -13   1   1          5.16        -69.16        46.10 o                         
 -12   1   1      16426.11      16161.92       324.52 o                         
 -11   1   1      13119.87      12984.26       251.54 o                         
 -10   1   1      25510.02      25142.21       361.69 o                         
  -9   1   1      10507.00      10471.66       201.06 o                         
  -8   1   1      43434.09      41548.45       601.80 o                         
  -7   1   1      28080.14      28098.92       414.50 o                         
  -6   1   1      68351.67      67225.12       948.31 o                         
  -5   1   1         99.94        192.26        26.32 o                         
  -4   1   1     149892.31     144094.19      2000.24 o                         
  -3   1   1     124913.32     124047.91      1511.90 o                         
  -2   1   1      21118.30      20951.35       224.46 o                         
  -1   1   1        917.21       1043.48        13.11 o                         
   0   1   1     352407.56     333384.81      5691.64 o                         
   1   1   1        216.55        295.31        19.87 o                         
   2   1   1      40798.36      41055.72       523.30 o                         
   3   1   1       2798.59       2603.06        42.13 o                         
   4   1   1       7437.13       7537.71       117.06 o                         
   5   1   1      38062.89      37131.61       527.69 o                         
   6   1   1      16829.24      16258.26       277.48 o                         
   7   1   1      34552.86      35469.50       543.23 o                         
   8   1   1        521.77        406.07        53.34 o                         
   9   1   1      12820.09      12130.16       249.08 o                         
  10   1   1      26424.60      25748.93       477.73 o                         
  11   1   1          8.86         48.92        60.33 o                         
  12   1   1      12084.83      11145.40       248.82 o                         
  13   1   1       2930.12       2413.81       113.24 o                         
  14   1   1        895.29        950.88       127.95 o                         
  15   1   1       6321.82       5682.50       199.91 o                         
 -15   2   1       8616.96       8653.01       303.69 o                         
 -14   2   1       1286.62       1026.27        99.68 o                         
 -13   2   1      33653.16      32735.79       638.32 o                         
 -12   2   1       3573.07       3490.88       116.71 o                         
 -11   2   1      27707.17      27673.01       499.06 o                         
 -10   2   1       3035.16       2938.20        76.85 o                         
  -9   2   1       2567.15       2116.33        64.36 o                         
  -8   2   1      23836.86      23026.88       339.38 o                         
  -7   2   1      71413.62      70856.15       964.80 o                         
  -6   2   1       2308.23       2067.90        50.89 o                         
  -5   2   1       2246.93       1939.15        51.82 o                         
  -4   2   1      50899.81      50725.23       584.43 o                         
  -3   2   1         59.73        152.55        14.93 o                         
  -2   2   1      12821.91      13427.23       141.89 o                         
  -1   2   1      17473.04      17953.38       159.29 o                         
   0   2   1       2128.61       2070.90        29.98 o                         
   1   2   1       8023.51       7343.23       131.45 o                         
   2   2   1         70.50        118.74        12.76 o                         
   3   2   1     131429.25     128109.66      1774.06 o                         
   4   2   1      33551.66      31797.21       449.78 o                         
   5   2   1       4750.99       4698.90        81.04 o                         
   6   2   1      16279.05      15550.30       237.82 o                         
   7   2   1      11021.61      10830.40       186.65 o                         
   8   2   1      55803.39      55349.49       837.79 o                         
   9   2   1      64450.08      64456.38       974.77 o                         
  10   2   1          6.66         80.07        31.15 o                         
  11   2   1       2887.03       2722.59        97.74 o                         
  12   2   1       1917.34       1699.74        85.36 o                         
  13   2   1       3342.73       3194.37       124.33 o                         
  14   2   1       6034.73       6101.02       245.22 o                         
  15   2   1       3803.23       3769.65       389.16 o                         
 -15   3   1       3176.56       2778.55       181.29 o                         
 -14   3   1      70760.77      70109.67      1316.13 o                         
 -13   3   1       7513.05       7321.90       219.94 o                         
 -12   3   1       8893.87       9319.32       266.48 o                         
 -11   3   1       4115.76       3731.29       138.36 o                         
 -10   3   1       1053.12       1036.05        63.72 o                         
  -9   3   1       6007.45       5873.69       129.27 o                         
  -8   3   1       8181.92       8276.22       143.42 o                         
  -7   3   1        571.93        504.30        37.85 o                         
  -6   3   1      53109.52      52224.59       716.85 o                         
  -5   3   1      12726.54      13287.95       190.99 o                         
  -4   3   1      21377.00      20546.10       289.28 o                         
  -3   3   1        133.18        178.76        20.70 o                         
  -2   3   1     119590.79     123207.73      1314.76 o                         
  -1   3   1      10737.39      11382.79       114.29 o                         
   0   3   1       3115.44       3150.31        40.93 o                         
   1   3   1       1959.91       2080.47        45.77 o                         
   2   3   1     163760.86     164092.00      2946.85 o                         
   3   3   1      20656.14      19920.01       320.27 o                         
   4   3   1      35427.02      35394.38       499.17 o                         
   5   3   1      27084.01      27901.18       385.17 o                         
   6   3   1       6993.84       7122.28       161.17 o                         
   7   3   1      53249.32      54528.73       820.86 o                         
   8   3   1      18569.73      18528.94       302.73 o                         
   9   3   1       2777.36       2638.18        85.12 o                         
  10   3   1      97690.38      96315.57      1639.14 o                         
  11   3   1      17482.35      16848.22       363.30 o                         
  12   3   1       4076.05       4008.39       248.32 o                         
  13   3   1        270.77        254.99        75.55 o                         
  14   3   1      16136.45      15910.07       458.32 o                         
  15   3   1       8990.25       8341.63       405.05 o                         
 -15   4   1      13759.81      14005.02       409.93 o                         
 -14   4   1       1424.69       1310.49       104.99 o                         
 -13   4   1      55598.34      57188.59      1058.85 o                         
 -12   4   1      12839.70      12897.71       308.16 o                         
 -11   4   1          8.58         20.02        47.11 o                         
 -10   4   1      11104.18      11661.24       227.61 o                         
  -9   4   1       6858.67       6897.33       141.39 o                         
  -8   4   1       1761.49       1794.58        77.57 o                         
  -7   4   1      61169.07      61991.28       893.62 o                         
  -6   4   1     151914.00     153745.80      2049.10 o                         
  -5   4   1      16612.15      16945.23       236.79 o                         
  -4   4   1      20678.26      20873.84       302.96 o                         
  -3   4   1       4249.85       4437.41        65.18 o                         
  -2   4   1      18494.84      17870.02       196.86 o                         
  -1   4   1      44575.88      46226.54       524.29 o                         
   0   4   1      45619.53      46971.54       596.02 o                         
   1   4   1      28020.48      28668.01       356.97 o                         
   2   4   1      51245.84      50693.68       854.63 o                         
   3   4   1     145641.39     140099.34      2323.30 o                         
   4   4   1       2732.98       2747.09        60.82 o                         
   5   4   1       2416.29       2571.01        56.96 o                         
   6   4   1      11508.25      11289.80       179.36 o                         
   7   4   1       9009.15       9112.67       174.29 o                         
   8   4   1      18308.52      18383.24       322.77 o                         
   9   4   1     114522.82     117829.43      1771.42 o                         
  10   4   1      10022.73       9931.98       239.53 o                         
  11   4   1      20621.38      20856.62       472.11 o                         
  12   4   1        900.36        769.46        81.50 o                         
  13   4   1      14150.45      13261.40       351.97 o                         
  14   4   1        119.52         16.18        73.38 o                         
 -15   5   1        335.51        339.51       112.06 o                         
 -14   5   1      27974.91      28114.12       586.96 o                         
 -13   5   1      15357.77      15536.44       364.20 o                         
 -12   5   1        112.07         42.54        56.29 o                         
 -11   5   1         27.16        164.86        57.39 o                         
 -10   5   1         73.96        105.99        40.12 o                         
  -9   5   1       3289.95       3256.01       101.91 o                         
  -8   5   1       5987.49       5867.19       126.93 o                         
  -7   5   1      43839.62      45678.49       666.52 o                         
  -6   5   1      11840.61      11222.01       191.01 o                         
  -5   5   1     212477.61     209248.97      2910.54 o                         
  -4   5   1      95487.12      96054.34      1177.79 o                         
  -3   5   1       1343.02       1372.80        38.58 o                         
  -2   5   1         47.34        109.08         7.31 o                         
  -1   5   1      23777.53      23676.03       280.92 o                         
   0   5   1      27978.21      28362.06       378.82 o                         
   1   5   1     144023.47     144334.69      1838.73 o                         
   2   5   1      36065.34      37872.60       568.95 o                         
   3   5   1      33693.73      37216.12       747.89 o                         
   4   5   1       4598.88       4242.93        91.85 o                         
   5   5   1      37884.14      39150.54       539.16 o                         
   6   5   1       4268.79       4530.11        92.29 o                         
   7   5   1       4914.07       4916.34       108.95 o                         
   8   5   1       4375.25       4006.33       120.46 o                         
   9   5   1         16.17         11.95        49.13 o                         
  10   5   1      43786.11      43601.56       875.09 o                         
  11   5   1      22825.06      22602.62       507.27 o                         
  12   5   1        387.17        389.99        70.59 o                         
  13   5   1       3865.32       3815.77       171.16 o                         
  14   5   1       4155.02       4076.34       207.54 o                         
 -14   6   1       1467.51       1535.29       103.92 o                         
 -13   6   1        334.55        321.22        69.74 o                         
 -12   6   1      23545.69      23460.27       488.18 o                         
 -11   6   1      32516.41      32573.68       631.53 o                         
 -10   6   1      13271.60      13246.34       276.03 o                         
  -9   6   1       4769.96       4624.10       133.39 o                         
  -8   6   1         53.68         69.44        24.24 o                         
  -7   6   1      47628.59      48283.38       776.25 o                         
  -6   6   1     177962.41     178338.81      2268.47 o                         
  -5   6   1      44976.31      44734.48       582.77 o                         
  -4   6   1      20867.60      21286.28       299.55 o                         
  -3   6   1      14643.98      14735.17       227.99 o                         
  -2   6   1       7021.72       7195.93        87.89 o                         
  -1   6   1      70468.28      70688.91       859.86 o                         
   0   6   1      32994.81      33207.48       601.71 o                         
   1   6   1      30385.98      30062.50       407.74 o                         
   2   6   1      77294.95      73251.62      1223.47 o                         
   3   6   1      57751.25      59090.39       996.23 o                         
   4   6   1       4345.39       4502.62        91.20 o                         
   5   6   1       1413.23       1597.33        48.88 o                         
   6   6   1      42047.97      42520.56       682.70 o                         
   7   6   1      24585.30      23614.65       437.22 o                         
   8   6   1       7913.91       7765.48       185.84 o                         
   9   6   1       6374.85       6280.40       168.82 o                         
  10   6   1       7890.17       7517.13       221.19 o                         
  11   6   1       6274.27       6056.88       203.25 o                         
  12   6   1        944.51        939.91        95.45 o                         
  13   6   1       1241.70        946.14        95.81 o                         
  14   6   1       1034.78        889.76       100.29 o                         
 -14   7   1          0.40        -73.69        87.81 o                         
 -13   7   1      17634.62      17470.43       397.03 o                         
 -12   7   1      18139.23      18214.57       401.70 o                         
 -11   7   1       8906.58       8400.14       228.33 o                         
 -10   7   1      29287.26      29844.19       577.58 o                         
  -9   7   1       1909.82       1888.50        80.29 o                         
  -8   7   1      12446.49      12372.06       213.97 o                         
  -7   7   1       4017.77       4086.55        96.39 o                         
  -6   7   1       7832.31       7867.39       125.88 o                         
  -5   7   1      99372.81     102909.49      1609.87 o                         
  -4   7   1      74607.06      75721.38      1058.57 o                         
  -3   7   1      24211.71      26109.19       339.65 o                         
  -2   7   1      13149.67      13012.27       165.30 o                         
  -1   7   1       7465.99       7572.56       128.57 o                         
   0   7   1      45302.62      43347.08       679.10 o                         
   1   7   1     157731.20     156293.45      2510.83 o                         
   2   7   1         47.07         44.32        16.53 o                         
   3   7   1       2286.83       2346.64        64.40 o                         
   4   7   1       1253.54       1155.21        55.48 o                         
   5   7   1       4351.88       4245.85        98.06 o                         
   6   7   1      15984.32      15976.65       266.42 o                         
   7   7   1      26855.50      27248.17       453.27 o                         
   8   7   1       2282.76       2388.26        83.74 o                         
   9   7   1      21733.83      21988.85       478.88 o                         
  10   7   1       2110.42       1921.01       106.95 o                         
  11   7   1      13498.92      13490.58       342.43 o                         
  12   7   1      14878.33      15405.48       386.78 o                         
  13   7   1        111.58         74.39        66.16 o                         
  14   7   1       2174.24       2044.69       154.38 o                         
 -14   8   1       1685.12       1421.83       107.17 o                         
 -13   8   1         13.63         33.77        50.78 o                         
 -12   8   1      41962.27      43895.68       767.68 o                         
 -11   8   1       9289.64       9567.78       223.04 o                         
 -10   8   1         23.97         88.21        40.59 o                         
  -9   8   1       5540.98       5510.38       134.98 o                         
  -8   8   1      57136.23      59201.08       820.05 o                         
  -7   8   1       2714.03       2738.49        75.39 o                         
  -6   8   1      40388.99      40874.82       591.89 o                         
  -5   8   1      26274.03      27670.44       400.09 o                         
  -4   8   1       2486.90       2695.65        56.16 o                         
  -3   8   1      40341.27      41720.83       586.22 o                         
  -2   8   1      47476.08      49374.48       659.30 o                         
  -1   8   1      14913.85      13088.60       167.47 o                         
   0   8   1      17166.56      18121.26       274.55 o                         
   1   8   1      57440.48      59966.48       937.50 o                         
   2   8   1      10601.19      10277.95       168.57 o                         
   3   8   1       2791.32       3049.93        71.28 o                         
   4   8   1     100041.90     102994.87      1856.27 o                         
   5   8   1        207.78        304.77        30.25 o                         
   6   8   1       7633.94       7428.65       172.15 o                         
   7   8   1       5327.35       5270.38       114.96 o                         
   8   8   1     181157.27     187831.53      2950.44 o                         
   9   8   1       3481.43       3433.76       148.07 o                         
  10   8   1       4659.29       4659.63       265.47 o                         
  11   8   1       3118.04       3221.11       148.24 o                         
  12   8   1        936.15        918.67        93.59 o                         
  13   8   1       1016.15        954.97       133.59 o                         
  14   8   1      18801.09      19273.17       494.42 o                         
 -14   9   1       3590.09       3533.52       180.57 o                         
 -13   9   1      14600.21      15186.59       321.95 o                         
 -12   9   1        333.86        482.09        68.08 o                         
 -11   9   1       8761.48       9076.34       216.36 o                         
 -10   9   1       4147.41       4331.15       133.77 o                         
  -9   9   1      26431.63      27797.38       460.73 o                         
  -8   9   1        714.27        681.04        44.71 o                         
  -7   9   1      13222.85      13467.09       231.00 o                         
  -6   9   1        798.53        831.44        45.63 o                         
  -5   9   1      29542.09      30459.12       439.16 o                         
  -4   9   1       1023.82       1085.24        42.82 o                         
  -3   9   1      61788.04      64024.43       941.52 o                         
  -2   9   1       6706.99       6665.07       112.12 o                         
  -1   9   1       6169.41       6404.24        99.05 o                         
   0   9   1       3833.95       3830.33        70.40 o                         
   1   9   1     147553.97     148320.80      2659.89 o                         
   2   9   1       7864.99       7421.43       142.36 o                         
   3   9   1      35406.72      37446.23       638.18 o                         
   4   9   1        226.12        249.99        38.74 o                         
   5   9   1      35189.16      35364.04       716.22 o                         
   6   9   1         88.34        163.97        30.31 o                         
   7   9   1      82250.97      85178.62      1279.80 o                         
   8   9   1        939.41       1098.78        70.20 o                         
   9   9   1      52653.59      53691.03      1045.42 o                         
  10   9   1       9734.67       9327.20       258.89 o                         
  11   9   1      16084.21      17178.32       411.77 o                         
  12   9   1         73.97         84.79        57.55 o                         
  13   9   1        870.36        836.91        79.33 o                         
 -13  10   1      10240.11      10729.92       258.22 o                         
 -12  10   1      36664.33      39036.78       735.68 o                         
 -11  10   1      15570.70      15244.91       331.33 o                         
 -10  10   1          0.69        131.61        79.74 o                         
  -9  10   1       6876.05       7031.38       164.52 o                         
  -8  10   1      42372.64      44418.23       731.80 o                         
  -7  10   1        119.39        173.69        26.69 o                         
  -6  10   1      40879.25      41545.56       665.56 o                         
  -5  10   1       7936.65       8171.75       143.17 o                         
  -4  10   1        595.52        614.34        32.39 o                         
  -3  10   1      22838.06      23782.17       454.31 o                         
  -2  10   1        362.37        355.65        24.88 o                         
  -1  10   1      50065.50      50307.49       642.53 o                         
   0  10   1      31754.32      31845.68       506.12 o                         
   1  10   1      19752.58      18635.55       355.25 o                         
   2  10   1      45249.62      47141.80       988.80 o                         
   3  10   1      10126.85      10663.66       212.31 o                         
   4  10   1      31514.66      32553.97       563.58 o                         
   5  10   1        756.41        678.84        49.99 o                         
   6  10   1       1630.09       1610.70        62.58 o                         
   7  10   1       2334.10       2538.81        90.49 o                         
   8  10   1      75785.15      78123.50      1351.06 o                         
   9  10   1      19208.76      19268.64       390.43 o                         
  10  10   1       1956.16       2006.68        94.35 o                         
  11  10   1       5840.48       6047.68       171.25 o                         
  12  10   1        635.37        571.51        68.67 o                         
  13  10   1       5222.37       5385.13       173.15 o                         
 -13  11   1      18941.54      20155.17       447.54 o                         
 -12  11   1       5572.33       6132.43       175.63 o                         
 -11  11   1        414.37        446.78       107.82 o                         
 -10  11   1      17547.87      18289.87       371.27 o                         
  -9  11   1          9.76         57.73        35.41 o                         
  -8  11   1       4200.71       4396.68       120.64 o                         
  -7  11   1      14879.97      15326.56       314.21 o                         
  -6  11   1         13.91         79.18        21.29 o                         
  -5  11   1      97851.39     101813.20      1499.01 o                         
  -4  11   1      13302.79      14278.51       240.67 o                         
  -3  11   1       2808.02       2721.76        69.70 o                         
  -2  11   1      16943.17      16183.25       252.99 o                         
  -1  11   1       6431.90       6192.83        95.46 o                         
   0  11   1      38241.09      38012.71       603.38 o                         
   1  11   1     161128.92     156521.02      2807.27 o                         
   2  11   1      10147.28      10594.63       214.80 o                         
   3  11   1       2092.39       1988.88        85.92 o                         
   4  11   1        875.70        768.94        38.52 o                         
   5  11   1       3732.61       3976.16       134.96 o                         
   6  11   1       1223.34       1105.45        51.94 o                         
   7  11   1       1952.99       2089.17        82.18 o                         
   8  11   1       5504.97       5717.73       145.39 o                         
   9  11   1      13852.62      14301.83       285.42 o                         
  10  11   1       4499.01       4761.26       161.74 o                         
  11  11   1       9477.46       9588.70       228.93 o                         
  12  11   1       3884.51       4209.55       238.70 o                         
  13  11   1        658.57        579.93        87.25 o                         
 -12  12   1      19804.45      20492.24       442.87 o                         
 -11  12   1       1877.02       1825.59        91.48 o                         
 -10  12   1       8614.23       8838.69       223.00 o                         
  -9  12   1          8.71         51.66        46.48 o                         
  -8  12   1       1051.10        920.59        64.79 o                         
  -7  12   1       2443.40       2424.04        82.90 o                         
  -6  12   1     160924.88     168361.73      2618.59 o                         
  -5  12   1      11092.20      11129.63       175.50 o                         
  -4  12   1      25383.36      24979.56       433.44 o                         
  -3  12   1       4955.87       5015.37       104.21 o                         
  -2  12   1       1012.61       1160.42        44.81 o                         
  -1  12   1       1911.34       1978.38        43.65 o                         
   0  12   1       6594.60       6240.47       102.22 o                         
   1  12   1        208.21        348.98        34.37 o                         
   2  12   1     150960.84     151656.86      3787.55 o                         
   3  12   1       1274.38       1212.67        59.16 o                         
   4  12   1         69.16         42.41        20.61 o                         
   5  12   1       1620.93       1550.12        78.76 o                         
   6  12   1      30194.05      30719.78       637.97 o                         
   7  12   1       6862.92       6810.17       165.59 o                         
   8  12   1      19578.83      19763.09       379.97 o                         
   9  12   1        314.59        376.07        54.08 o                         
  10  12   1      16720.59      17349.91       336.55 o                         
  11  12   1         80.01          0.81        49.65 o                         
  12  12   1        363.31        396.80        63.18 o                         
 -12  13   1       3004.89       3094.51       137.67 o                         
 -11  13   1        185.47        147.03        51.62 o                         
 -10  13   1       2349.46       2396.08       105.16 o                         
  -9  13   1       2023.62       1945.18        96.02 o                         
  -8  13   1        153.77        184.90        37.02 o                         
  -7  13   1      12423.39      13111.86       254.46 o                         
  -6  13   1       1907.09       2029.33        72.72 o                         
  -5  13   1      91336.39      92772.77      1839.31 o                         
  -4  13   1       1975.82       1788.06        57.42 o                         
  -3  13   1        197.30        223.46        23.88 o                         
  -2  13   1      12436.89      11846.59       302.14 o                         
  -1  13   1       3377.24       3321.96        76.49 o                         
   0  13   1        618.68        609.24        24.84 o                         
   1  13   1     109428.51     109217.68      1697.80 o                         
   2  13   1      44975.73      44289.12      1198.92 o                         
   3  13   1       5053.46       5073.86       145.85 o                         
   4  13   1      12568.29      13183.62       291.58 o                         
   5  13   1       6393.44       6927.07       147.56 o                         
   6  13   1        234.08        252.48        40.01 o                         
   7  13   1       5291.35       5355.01       146.01 o                         
   8  13   1       5505.16       5583.78       156.18 o                         
   9  13   1       2730.91       2660.92       116.55 o                         
  10  13   1      20431.97      20958.49       479.98 o                         
  11  13   1      12283.65      12656.87       330.55 o                         
  12  13   1       1293.09       1120.41       103.01 o                         
 -12  14   1      18473.68      19267.44       712.63 o                         
 -11  14   1         35.48          9.92        48.17 o                         
 -10  14   1         28.18         -7.09        45.72 o                         
  -9  14   1       5850.24       5934.57       151.22 o                         
  -8  14   1       9688.63       9790.03       207.11 o                         
  -7  14   1       9301.63       9675.14       212.49 o                         
  -6  14   1      31727.95      32498.52       672.85 o                         
  -5  14   1        158.31        215.39        48.11 o                         
  -4  14   1        546.86        525.44        39.92 o                         
  -3  14   1      12755.54      12166.86       284.30 o                         
  -2  14   1       3987.94       3799.59        81.74 o                         
  -1  14   1       7587.09       7437.98       157.97 o                         
   0  14   1       7145.60       6966.16       148.63 o                         
   1  14   1      26625.52      26378.86       454.39 o                         
   2  14   1      43420.20      42703.99       858.52 o                         
   3  14   1      57315.57      57474.47      1286.78 o                         
   4  14   1      15320.39      15802.49       385.60 o                         
   5  14   1        482.70        436.47        47.25 o                         
   6  14   1        134.40        128.56        32.42 o                         
   7  14   1        277.98        274.93        48.54 o                         
   8  14   1      48017.41      51010.72      1049.12 o                         
   9  14   1      39304.08      41664.38       874.95 o                         
  10  14   1       6171.21       6225.67       196.35 o                         
  11  14   1      10693.51      10642.52       335.42 o                         
 -11  15   1       4160.58       4289.07       180.61 o                         
 -10  15   1        350.44        334.96        67.41 o                         
  -9  15   1       7738.83       7553.82       206.14 o                         
  -8  15   1        261.61        223.39        47.49 o                         
  -7  15   1       5204.70       4853.46       162.24 o                         
  -6  15   1       3868.01       3773.58       133.37 o                         
  -5  15   1       4398.95       3889.12       174.85 o                         
  -4  15   1       8297.92       7590.09       181.62 o                         
  -3  15   1      29988.75      28117.77       575.18 o                         
  -2  15   1       3169.14       2942.86        76.25 o                         
  -1  15   1       1581.34       1562.24        86.75 o                         
   0  15   1       3995.67       3892.07       121.67 o                         
   1  15   1      45333.12      45381.93       906.27 o                         
   2  15   1      42183.97      41742.76       837.79 o                         
   3  15   1      10947.08      11238.42       282.77 o                         
   4  15   1       8526.08       8360.60       225.36 o                         
   5  15   1      15036.12      14510.21       363.73 o                         
   6  15   1       1215.70       1086.50        72.20 o                         
   7  15   1      25791.93      26461.65       516.18 o                         
   8  15   1       1889.45       1899.69        98.15 o                         
   9  15   1      14596.60      15508.69       523.74 o                         
  10  15   1      24755.10      25997.15       671.79 o                         
  11  15   1       4012.24       4219.57       182.67 o                         
 -11  16   1      11203.61      11799.45       503.53 o                         
 -10  16   1       1898.50       2383.05       163.17 o                         
  -9  16   1        195.26        217.27        64.75 o                         
  -8  16   1      13117.31      13202.04       459.65 o                         
  -7  16   1      19780.33      19690.22       503.62 o                         
  -6  16   1        573.29        624.68        50.66 o                         
  -5  16   1      16048.50      15707.05       344.26 o                         
  -4  16   1       8783.59       8697.57       205.95 o                         
  -3  16   1      22793.79      22197.31       460.92 o                         
  -2  16   1       2717.46       2633.07        69.04 o                         
  -1  16   1      16671.93      16153.52       390.55 o                         
   0  16   1       1055.80       1063.23        64.98 o                         
   1  16   1       4914.48       4812.56       116.43 o                         
   2  16   1       7288.83       7293.45       182.58 o                         
   3  16   1      22396.54      22745.34       558.12 o                         
   4  16   1      36849.54      36682.43       840.80 o                         
   5  16   1        200.72        267.21        43.79 o                         
   6  16   1      16192.54      15976.24       402.42 o                         
   7  16   1      12455.20      13480.43       410.94 o                         
   8  16   1      38120.12      40384.57       940.15 o                         
   9  16   1      12051.41      12861.77       405.37 o                         
  10  16   1        529.65        530.63        88.91 o                         
 -10  17   1       8512.71       9080.47       302.27 o                         
  -9  17   1        736.13        895.83       100.32 o                         
  -8  17   1      12352.77      12608.89       401.44 o                         
  -7  17   1         61.04         75.75        35.69 o                         
  -6  17   1       5977.40       5344.32       149.07 o                         
  -5  17   1       1247.71       1172.13        68.69 o                         
  -4  17   1      52898.91      51163.92      1213.53 o                         
  -3  17   1        814.53        912.89        46.49 o                         
  -2  17   1      16282.49      16015.48       449.28 o                         
  -1  17   1        604.45        606.71        51.68 o                         
   0  17   1      76592.86      77747.38      1734.47 o                         
   1  17   1       6331.46       6414.48       207.98 o                         
   2  17   1       8301.86       8142.95       186.11 o                         
   3  17   1       6921.23       7352.56       174.71 o                         
   4  17   1         16.51         63.03        30.75 o                         
   5  17   1       2842.01       2795.34       109.36 o                         
   6  17   1       9092.07       8837.71       246.92 o                         
   7  17   1       6495.02       6762.67       243.98 o                         
   8  17   1       1930.22       1852.72       124.85 o                         
   9  17   1       2931.19       2988.73       149.70 o                         
  10  17   1       1860.74       1733.42       172.76 o                         
  -9  18   1       1074.04       1004.61        95.12 o                         
  -8  18   1       1217.58       1107.11        96.06 o                         
  -7  18   1      32439.79      33342.99       781.90 o                         
  -6  18   1      15416.75      15654.33       390.80 o                         
  -5  18   1      11515.92      11206.62       258.80 o                         
  -4  18   1       3861.61       3883.81       111.86 o                         
  -3  18   1      15783.18      15752.22       334.98 o                         
  -2  18   1        811.47        699.19        67.47 o                         
  -1  18   1      36108.27      36830.84       847.15 o                         
   0  18   1       1454.41       1714.09       150.90 o                         
   1  18   1      19152.70      19624.93       645.15 o                         
   2  18   1      11437.48      11274.90       246.97 o                         
   3  18   1      19817.54      19975.02       473.81 o                         
   4  18   1       1044.51       1014.23        64.34 o                         
   5  18   1         23.49         87.80        33.64 o                         
   6  18   1       5382.45       5536.62       225.00 o                         
   7  18   1      15330.82      16117.78       480.99 o                         
   8  18   1          7.21         -2.14        51.06 o                         
   9  18   1       7993.55       8351.12       373.69 o                         
  -8  19   1       6623.96       6871.36       251.33 o                         
  -7  19   1      11301.46      11383.09       306.24 o                         
  -6  19   1       8256.35       7979.36       225.98 o                         
  -5  19   1      19192.46      19886.66       488.09 o                         
  -4  19   1      22281.37      22260.54       549.78 o                         
  -3  19   1       1593.37       1549.01       124.58 o                         
  -2  19   1        364.29        418.59        56.44 o                         
  -1  19   1        844.26        856.29        63.05 o                         
   0  19   1      27626.50      28037.74       844.16 o                         
   1  19   1      10147.68      10490.14       316.02 o                         
   2  19   1      18132.68      19229.61       536.57 o                         
   3  19   1       4677.17       4878.14       144.40 o                         
   4  19   1       1483.06       1575.74       115.52 o                         
   5  19   1      10878.83      11312.14       296.45 o                         
   6  19   1       3400.48       3288.33       127.70 o                         
   7  19   1       9822.28      10235.96       334.93 o                         
   8  19   1        356.80        310.03        68.51 o                         
  -7  20   1      20788.82      22085.26       910.21 o                         
  -6  20   1       7908.13       7712.92       260.16 o                         
  -5  20   1       4185.77       4057.74       179.01 o                         
  -4  20   1       1930.92       1765.89        90.10 o                         
  -3  20   1        218.55        262.58        52.22 o                         
  -2  20   1       1084.28       1124.37        96.95 o                         
  -1  20   1          0.76         36.59        37.57 o                         
   0  20   1        442.60        526.66        60.78 o                         
   1  20   1        454.19        487.29        60.87 o                         
   2  20   1       3856.38       3774.00       197.99 o                         
   3  20   1      33879.76      33873.33       775.51 o                         
   4  20   1       2278.25       2362.59        94.53 o                         
   5  20   1        132.70         60.15        43.43 o                         
   6  20   1       4402.03       4263.40       177.61 o                         
   7  20   1       4030.61       4230.01       242.84 o                         
  -6  21   1       8054.12       8364.91       360.58 o                         
  -5  21   1        701.14        711.26       137.56 o                         
  -4  21   1       5652.42       5449.97       272.63 o                         
  -3  21   1        251.88        253.17        72.45 o                         
  -2  21   1       9614.95      10213.09       319.19 o                         
  -1  21   1          6.78         34.35        52.70 o                         
   0  21   1        159.88        215.07        53.50 o                         
   1  21   1        380.87        350.88        57.31 o                         
   2  21   1      32170.22      35408.69      1179.61 o                         
   3  21   1        192.33        362.58        82.62 o                         
   4  21   1       3959.69       4425.08       272.63 o                         
   5  21   1        496.68        472.26       175.08 o                         
  -4  22   1       3435.66       3457.47       206.90 o                         
  -3  22   1        148.07        141.57        69.69 o                         
  -2  22   1       2142.70       2319.87       126.60 o                         
  -1  22   1        413.14        496.44        85.04 o                         
   0  22   1        729.43        726.41        75.88 o                         
   1  22   1         67.26         66.25        77.54 o                         
   2  22   1       8697.22       9940.13       403.19 o                         
   3  22   1      26764.99      28758.70      2055.95 o                         
 -14   0   2        749.04        622.48        86.95 o                         
 -12   0   2      58782.52      58507.05      1146.18 o                         
 -10   0   2      18427.06      18765.80       372.15 o                         
  -8   0   2       3483.71       3845.51       121.17 o                         
  -6   0   2        250.12        229.16        27.10 o                         
  -4   0   2     295974.81     282821.81      4704.43 o                         
  -2   0   2        147.31        263.32        28.49 o                         
   0   0   2      86384.11      85547.22      1544.93 o                         
   2   0   2     158003.25     153295.17      3779.29 o                         
   4   0   2       1253.31       1232.18        69.71 o                         
   6   0   2      15472.69      14870.33       364.12 o                         
  10   0   2       6075.51       5713.18       270.04 o                         
  12   0   2      80310.46      75840.99      2014.04 o                         
  14   0   2       2860.65       2580.83       257.62 o                         
 -15   1   2       3250.20       2705.60       147.41 o                         
 -14   1   2         11.49        -51.52        42.86 o                         
 -13   1   2       1756.55       1766.44        86.68 o                         
 -12   1   2       2020.86       1960.01        82.81 o                         
 -11   1   2     134173.19     132538.62      1817.46 o                         
 -10   1   2       1567.56       1534.15        57.28 o                         
  -9   1   2        877.17        990.38        43.37 o                         
  -8   1   2      22255.92      22184.22       325.61 o                         
  -7   1   2      18244.51      18261.92       249.95 o                         
  -6   1   2      22738.89      22924.87       302.38 o                         
  -5   1   2      88731.73      85803.43       982.08 o                         
  -4   1   2      32544.95      31901.51       362.43 o                         
  -3   1   2      90649.71      91098.30       924.38 o                         
  -2   1   2       5401.85       5122.38        54.17 o                         
  -1   1   2      16314.25      18791.33       208.51 o                         
   0   1   2        465.63        445.18        12.06 o                         
   1   1   2        652.14        660.61        15.57 o                         
   2   1   2       2677.09       2918.63        47.39 o                         
   3   1   2      40475.01      40575.62       599.65 o                         
   4   1   2      67321.95      64524.77       950.93 o                         
   5   1   2     104875.02     103570.16      1520.81 o                         
   6   1   2      20165.62      20013.43       384.71 o                         
   7   1   2       7241.52       7199.43       163.71 o                         
   8   1   2      13179.98      12742.14       267.36 o                         
   9   1   2      33053.89      33129.29       554.02 o                         
  10   1   2       1205.94       1022.94        58.82 o                         
  11   1   2      23472.37      22974.22       438.57 o                         
  12   1   2       4682.87       4526.94       146.42 o                         
  13   1   2      14917.03      14476.33       366.63 o                         
  14   1   2       3457.16       3055.82       208.66 o                         
 -15   2   2        694.43        459.27        83.83 o                         
 -14   2   2      12595.81      12105.33       304.95 o                         
 -13   2   2       2352.84       2130.41        93.70 o                         
 -12   2   2       7639.12       7133.76       160.87 o                         
 -11   2   2       8367.23       8400.78       185.64 o                         
 -10   2   2      15662.56      15293.33       225.70 o                         
  -9   2   2       9959.12       9315.06       152.33 o                         
  -8   2   2       2637.60       2535.27        76.70 o                         
  -7   2   2      35192.97      35761.98       461.57 o                         
  -6   2   2         30.04         88.32        23.62 o                         
  -5   2   2      21965.68      22751.89       275.29 o                         
  -4   2   2     104163.02     103160.66      1103.96 o                         
  -3   2   2      34815.36      34078.04       343.21 o                         
  -2   2   2      32698.36      34027.52       317.38 o                         
  -1   2   2       1012.48       1184.68        20.33 o                         
   0   2   2       1803.94       1956.94        26.74 o                         
   1   2   2       6547.38       6564.26       100.88 o                         
   2   2   2     188692.39     185351.81      2571.60 o                         
   3   2   2      38866.21      38867.97       522.00 o                         
   4   2   2       8839.81      10209.58       154.23 o                         
   5   2   2     104457.23     104312.38      1455.03 o                         
   6   2   2       5405.20       5180.13       108.00 o                         
   7   2   2      70376.75      69404.41      1101.62 o                         
   8   2   2      15300.95      15328.51       295.59 o                         
   9   2   2        706.23        759.78        58.09 o                         
  10   2   2      46662.45      45724.49       807.73 o                         
  11   2   2       9421.78       9342.42       210.78 o                         
  12   2   2      20709.38      20298.09       432.11 o                         
  13   2   2       1182.27        856.03        97.45 o                         
  14   2   2        172.00         90.43        69.07 o                         
 -15   3   2       9879.32       9793.77       481.61 o                         
 -14   3   2        130.03         17.51        66.57 o                         
 -13   3   2      23087.21      22512.38       432.24 o                         
 -12   3   2       8907.69       8849.66       205.80 o                         
 -11   3   2      20209.56      19769.27       383.84 o                         
 -10   3   2       6614.84       6635.50       128.11 o                         
  -9   3   2      17154.68      16889.26       243.02 o                         
  -8   3   2       1056.89       1048.08        37.04 o                         
  -7   3   2       3995.38       3598.86        64.57 o                         
  -6   3   2      17257.30      17215.27       225.56 o                         
  -5   3   2      57662.18      56198.40       652.13 o                         
  -4   3   2      23694.96      22977.90       264.84 o                         
  -3   3   2       7944.14       8232.80        96.15 o                         
  -2   3   2       6319.78       6267.39        63.06 o                         
  -1   3   2      72122.69      73980.88       676.88 o                         
   0   3   2       1308.24       1558.72        36.77 o                         
   1   3   2     121407.95     124757.62      1941.80 o                         
   2   3   2       7406.57       7590.65       129.62 o                         
   3   3   2     115755.89     115863.94      1695.37 o                         
   4   3   2     157744.23     160413.14      2224.85 o                         
   5   3   2      60194.34      59285.92       837.40 o                         
   6   3   2       7152.78       7059.18       130.57 o                         
   7   3   2       7909.69       7929.76       171.51 o                         
   8   3   2       6124.57       6390.48       134.11 o                         
   9   3   2     120663.79     119385.16      1881.48 o                         
  10   3   2      16930.18      17527.52       379.00 o                         
  11   3   2       4827.54       4973.25       178.14 o                         
  12   3   2       1837.43       1672.93       108.59 o                         
  13   3   2         41.86         17.52        61.60 o                         
  14   3   2        629.47        648.01        94.17 o                         
 -15   4   2        416.95        295.36       118.13 o                         
 -14   4   2      28632.98      29566.05       565.19 o                         
 -13   4   2      12949.33      12844.61       287.87 o                         
 -12   4   2        108.16         15.19        49.64 o                         
 -11   4   2        930.35        766.50        68.01 o                         
 -10   4   2        611.13        551.06        42.75 o                         
  -9   4   2      11583.11      11882.82       215.06 o                         
  -8   4   2      11781.00      12202.25       201.60 o                         
  -7   4   2      24507.84      25267.89       336.48 o                         
  -6   4   2       2331.38       2525.27        57.14 o                         
  -5   4   2     136589.83     139740.95      1702.73 o                         
  -4   4   2       2188.88       2421.35        41.46 o                         
  -3   4   2      20731.20      19860.12       222.17 o                         
  -2   4   2     107616.11     109268.71      1047.51 o                         
  -1   4   2        845.97        850.93        14.31 o                         
   0   4   2      47003.98      47463.12       542.19 o                         
   1   4   2      21111.45      22224.62       325.77 o                         
   2   4   2     172195.20     175825.67      3154.07 o                         
   3   4   2         41.46         90.79        15.94 o                         
   4   4   2      18839.32      19988.06       309.01 o                         
   5   4   2       1860.18       1982.23        75.17 o                         
   6   4   2      23501.79      23164.85       387.17 o                         
   7   4   2       5105.03       5167.75       112.98 o                         
   8   4   2      24543.77      24196.88       412.98 o                         
   9   4   2       4586.62       4631.27       142.27 o                         
  10   4   2      67243.19      67537.25      1269.07 o                         
  11   4   2      30465.19      29845.77       670.92 o                         
  12   4   2       1021.05        810.92        82.14 o                         
  13   4   2       6859.27       6476.49       226.46 o                         
  14   4   2       4745.24       4332.30       210.81 o                         
 -15   5   2       1028.52       1016.48       167.48 o                         
 -14   5   2       4211.11       4417.36       174.09 o                         
 -13   5   2       2979.75       2558.49       122.56 o                         
 -12   5   2       8676.40       8515.09       218.92 o                         
 -11   5   2      25988.63      26445.52       529.52 o                         
 -10   5   2      50261.80      51750.43       773.75 o                         
  -9   5   2       6086.55       6087.18       124.91 o                         
  -8   5   2      22605.93      22455.94       327.28 o                         
  -7   5   2       3888.05       4037.71        85.80 o                         
  -6   5   2     133475.92     136013.09      1738.05 o                         
  -5   5   2      65089.87      65545.26       754.87 o                         
  -4   5   2       5297.16       5389.99        82.47 o                         
  -3   5   2         52.47        168.18        13.64 o                         
  -2   5   2        622.86        616.12        14.68 o                         
  -1   5   2      11234.02      11376.34       123.27 o                         
   0   5   2      28557.17      28739.45       356.67 o                         
   1   5   2       7574.27       7235.16       128.00 o                         
   2   5   2      42934.64      45961.81       849.55 o                         
   3   5   2     115728.05     121557.63      2391.38 o                         
   4   5   2       3904.67       3796.43        78.98 o                         
   5   5   2      26512.04      25878.22       425.23 o                         
   6   5   2      48603.92      48119.09       725.49 o                         
   7   5   2        744.23        932.63        52.64 o                         
   8   5   2        271.73        328.86        46.94 o                         
   9   5   2      41641.89      41316.07       795.76 o                         
  10   5   2      38330.64      39188.01       796.57 o                         
  11   5   2         34.88        135.08        74.94 o                         
  12   5   2         49.63         19.31        55.39 o                         
  13   5   2        292.30        204.02       108.87 o                         
  14   5   2       4722.71       4355.50       292.21 o                         
 -15   6   2       2612.46       2523.53       193.81 o                         
 -14   6   2         10.89        -18.38        59.00 o                         
 -13   6   2      16965.53      17211.28       351.07 o                         
 -12   6   2      32486.71      32696.80       597.51 o                         
 -11   6   2       1696.23       1917.39       151.85 o                         
 -10   6   2      25507.05      25301.68       408.02 o                         
  -9   6   2      20194.77      19916.66       307.46 o                         
  -8   6   2        217.53        371.75        28.94 o                         
  -7   6   2      56601.80      56541.71       744.15 o                         
  -6   6   2       9082.49       8963.24       131.66 o                         
  -5   6   2     104569.27     103278.51      1526.33 o                         
  -4   6   2     223016.45     231424.70      2813.19 o                         
  -3   6   2      75085.31      75468.19       830.84 o                         
  -2   6   2         63.44        182.72        11.50 o                         
  -1   6   2         47.80         85.53        12.74 o                         
   0   6   2      27718.45      26769.74       345.76 o                         
   1   6   2      44684.22      44222.08       660.37 o                         
   2   6   2      71474.03      71937.88      1128.25 o                         
   3   6   2      17511.42      18604.04       343.87 o                         
   4   6   2       4318.32       4069.54        88.65 o                         
   5   6   2        336.10        348.00        29.07 o                         
   6   6   2        175.90        187.81        25.05 o                         
   7   6   2        939.25       1180.40        75.69 o                         
   8   6   2         51.36         97.83        44.44 o                         
   9   6   2       1081.50        913.51        75.70 o                         
  10   6   2          5.56         30.55        48.45 o                         
  11   6   2      48380.20      47868.33       967.83 o                         
  12   6   2      30555.35      30349.81       658.99 o                         
  13   6   2       6623.44       6260.67       329.64 o                         
  14   6   2       1933.44       1627.39       262.09 o                         
 -14   7   2        795.93        590.13        99.48 o                         
 -13   7   2       8259.59       8520.64       214.32 o                         
 -12   7   2      26013.58      26758.77       494.65 o                         
 -11   7   2      43065.49      44443.30       762.03 o                         
 -10   7   2      35007.45      35605.01       582.37 o                         
  -9   7   2       9340.89       9350.30       167.17 o                         
  -8   7   2       1408.86       1511.96        50.94 o                         
  -7   7   2       1591.00       1696.89        50.11 o                         
  -6   7   2      73884.77      73639.08       952.03 o                         
  -5   7   2      64282.05      66653.19       824.07 o                         
  -4   7   2      21900.59      21165.53       270.11 o                         
  -3   7   2     139019.11     142976.91      1675.92 o                         
  -2   7   2      59200.48      62601.54       737.48 o                         
  -1   7   2       1424.95       1436.38        29.72 o                         
   0   7   2         59.96        202.27        29.76 o                         
   1   7   2       3178.67       3259.36        70.66 o                         
   2   7   2       2168.07       2169.60        56.88 o                         
   3   7   2       6596.76       6838.44       164.85 o                         
   4   7   2      80533.78      81199.62      1808.37 o                         
   5   7   2       4923.16       4938.92       109.27 o                         
   6   7   2        728.81        735.86        52.28 o                         
   7   7   2       7698.63       7620.98       158.11 o                         
   8   7   2      12472.65      12432.10       266.62 o                         
   9   7   2        804.93        679.26        69.89 o                         
  10   7   2      32243.83      32805.58       686.78 o                         
  11   7   2      15968.57      16567.93       400.67 o                         
  12   7   2       3412.02       3489.65       159.94 o                         
  13   7   2      16046.55      16207.84       413.31 o                         
  14   7   2          0.23       -114.98        98.34 o                         
 -14   8   2        636.29        579.42        90.39 o                         
 -13   8   2      17081.71      17513.23       357.37 o                         
 -12   8   2      13839.73      14845.13       308.25 o                         
 -11   8   2       2750.54       2808.69       109.12 o                         
 -10   8   2      13470.74      13911.72       276.96 o                         
  -9   8   2        439.40        489.58        64.34 o                         
  -8   8   2        145.26        190.14        29.66 o                         
  -7   8   2       1483.38       1519.71        51.42 o                         
  -6   8   2       1925.79       1899.40        51.57 o                         
  -5   8   2       2533.25       2645.91        53.46 o                         
  -4   8   2      29712.69      29615.26       404.01 o                         
  -3   8   2     181446.59     186508.80      2264.94 o                         
  -2   8   2       4774.69       4607.54        67.00 o                         
  -1   8   2         26.20        124.42        26.64 o                         
   0   8   2       7961.39       6778.65       123.15 o                         
   1   8   2       2327.50       1913.42        60.50 o                         
   2   8   2       4914.05       5112.80       107.60 o                         
   3   8   2     171953.91     176283.66      2922.17 o                         
   4   8   2         25.18         90.36        24.17 o                         
   5   8   2      65586.88      66142.84      1053.38 o                         
   6   8   2         56.34        151.60        25.96 o                         
   7   8   2      32674.15      32873.77       556.72 o                         
   8   8   2       2971.80       3084.83       109.58 o                         
   9   8   2       4276.65       4452.94       159.35 o                         
  10   8   2        294.45        311.64        62.11 o                         
  11   8   2      42270.84      44120.12       901.58 o                         
  12   8   2      10536.61      10296.20       294.57 o                         
  13   8   2        254.96        232.28        73.03 o                         
 -14   9   2         66.90         20.16        71.61 o                         
 -13   9   2       1035.75       1095.17       143.19 o                         
 -12   9   2      36940.18      38822.56       683.44 o                         
 -11   9   2        137.12        176.33        60.50 o                         
 -10   9   2       9345.82       9291.27       206.38 o                         
  -9   9   2       4920.02       4797.34       120.68 o                         
  -8   9   2      17376.70      18283.70       291.50 o                         
  -7   9   2       2084.89       2027.01        61.96 o                         
  -6   9   2       9066.33       9073.60       168.31 o                         
  -5   9   2       6934.39       7132.74       109.02 o                         
  -4   9   2      60186.98      62026.62       828.82 o                         
  -3   9   2       5430.64       5759.05        89.50 o                         
  -2   9   2      81332.42      83332.96      1016.80 o                         
  -1   9   2       1343.56       1201.61        27.85 o                         
   0   9   2       2161.35       2383.12        67.93 o                         
   1   9   2       5324.39       5056.06       112.57 o                         
   2   9   2       5022.32       5371.22       111.01 o                         
   3   9   2       6901.49       6861.24       139.29 o                         
   4   9   2     267703.06     271313.34      4850.49 o                         
   5   9   2       1278.89       1302.57        51.75 o                         
   6   9   2       4767.98       4844.32       117.01 o                         
   7   9   2       2760.16       2523.06        81.25 o                         
   8   9   2      50419.14      52115.60      1010.17 o                         
   9   9   2       7941.60       7702.00       220.59 o                         
  10   9   2      26195.65      26665.27       574.63 o                         
  11   9   2       1220.51       1208.68        99.65 o                         
  12   9   2       4660.10       4511.23       225.45 o                         
  13   9   2         61.57        -66.95        71.59 o                         
 -14  10   2       7056.06       7107.57       277.35 o                         
 -13  10   2      17384.66      17904.03       375.96 o                         
 -12  10   2       7464.15       7781.53       201.62 o                         
 -11  10   2         51.76         63.27        78.23 o                         
 -10  10   2      11187.25      11164.28       237.26 o                         
  -9  10   2       1496.36       1547.03        68.53 o                         
  -8  10   2       2576.93       2415.63        73.00 o                         
  -7  10   2        248.16        290.48        28.26 o                         
  -6  10   2       1989.35       2046.60        69.45 o                         
  -5  10   2      21147.91      22298.31       327.62 o                         
  -4  10   2      12595.02      12609.38       200.76 o                         
  -3  10   2     165815.88     171685.94      2376.43 o                         
  -2  10   2      19226.57      18962.75       263.19 o                         
  -1  10   2        319.72        371.22        22.33 o                         
   0  10   2      21442.21      20683.34       336.07 o                         
   1  10   2      43818.31      43233.45       821.17 o                         
   2  10   2      30949.53      31191.29       557.75 o                         
   3  10   2      32108.97      31607.58       545.22 o                         
   4  10   2       1108.30       1335.92        52.87 o                         
   5  10   2      19155.44      19518.88       422.08 o                         
   6  10   2       3385.14       3428.14       107.45 o                         
   7  10   2       5161.68       5010.54       147.52 o                         
   8  10   2       7387.05       7412.98       187.88 o                         
   9  10   2       3513.09       3544.99       127.62 o                         
  10  10   2       9647.97      10067.71       247.03 o                         
  11  10   2      42565.37      44637.24       832.62 o                         
  12  10   2       6307.33       6424.32       197.22 o                         
  13  10   2        794.33        723.57        99.00 o                         
 -13  11   2       6494.25       6487.59       197.14 o                         
 -12  11   2      13081.64      13332.67       298.77 o                         
 -11  11   2      18696.17      19430.16       369.84 o                         
 -10  11   2      34450.01      35134.43       599.24 o                         
  -9  11   2       1706.13       1808.62        75.15 o                         
  -8  11   2       4688.87       5001.63       121.68 o                         
  -7  11   2        871.29       1063.56        48.19 o                         
  -6  11   2      72713.26      75034.38      1112.70 o                         
  -5  11   2      19817.89      20208.70       299.27 o                         
  -4  11   2        447.31        497.61        28.28 o                         
  -3  11   2       3576.87       3406.13        87.88 o                         
  -2  11   2      15416.27      14316.90       215.14 o                         
  -1  11   2      54374.04      54866.45       735.51 o                         
   0  11   2       6700.03       7157.01       130.40 o                         
   1  11   2      21477.29      20583.16       436.55 o                         
   2  11   2      27289.22      26336.40       501.42 o                         
   3  11   2       6599.27       6368.27       122.85 o                         
   4  11   2      24249.40      23987.67       424.61 o                         
   5  11   2       1314.63       1192.46        79.88 o                         
   6  11   2      10536.85      11209.07       225.10 o                         
   7  11   2       5455.51       5252.41       130.90 o                         
   8  11   2       6078.48       6186.01       166.64 o                         
   9  11   2       7618.09       7728.92       199.63 o                         
  10  11   2      25968.42      27169.20       531.92 o                         
  11  11   2       8961.99       9163.87       239.78 o                         
  12  11   2       1061.20       1117.38       118.58 o                         
  13  11   2       4091.88       4457.25       304.68 o                         
 -13  12   2      22502.33      24211.76       619.84 o                         
 -12  12   2       2101.49       2192.94       116.09 o                         
 -11  12   2       7054.44       7231.19       211.23 o                         
 -10  12   2       2197.09       2454.55       105.78 o                         
  -9  12   2      52017.33      54908.02       950.88 o                         
  -8  12   2        385.09        319.20        40.70 o                         
  -7  12   2      34390.23      34179.57       645.60 o                         
  -6  12   2        218.69        345.59        32.01 o                         
  -5  12   2      84911.16      87583.44      1466.08 o                         
  -4  12   2       6367.52       6463.36       122.10 o                         
  -3  12   2      23190.20      23075.27       376.79 o                         
  -2  12   2         71.80        106.87        14.44 o                         
  -1  12   2         57.08        119.52        14.47 o                         
   0  12   2       2367.69       2273.64        56.64 o                         
   1  12   2      63887.09      60824.68      1222.35 o                         
   2  12   2        371.71        408.04        56.30 o                         
   3  12   2       3057.39       2936.93        89.88 o                         
   4  12   2       3571.80       3544.71        85.64 o                         
   5  12   2        892.06        790.98        43.68 o                         
   6  12   2        256.18        272.82        39.61 o                         
   7  12   2      11684.80      12457.55       275.06 o                         
   8  12   2        270.60        284.56        52.18 o                         
   9  12   2       1607.07       1627.15       124.68 o                         
  10  12   2        162.36        305.05        76.33 o                         
  11  12   2      25522.54      27793.86       513.43 o                         
  12  12   2       1768.20       1868.64       113.37 o                         
 -12  13   2      12418.98      13029.63       338.29 o                         
 -11  13   2       2449.32       2356.78       113.40 o                         
 -10  13   2      36918.85      38267.81       808.14 o                         
  -9  13   2       2050.21       2037.64       112.85 o                         
  -8  13   2      10613.80      10501.11       232.72 o                         
  -7  13   2       1003.00        926.72        63.19 o                         
  -6  13   2      82923.39      86102.04      1443.60 o                         
  -5  13   2       2587.87       2591.79       158.13 o                         
  -4  13   2         73.31         82.90        23.11 o                         
  -3  13   2       6267.35       6160.99       137.73 o                         
  -2  13   2       5507.40       5438.87        96.26 o                         
  -1  13   2      25247.66      25391.64       390.75 o                         
   0  13   2      10541.97       9905.66       176.32 o                         
   1  13   2      30318.04      29798.65       885.90 o                         
   2  13   2      26329.58      26518.87       595.44 o                         
   3  13   2      51366.16      50330.66      1011.55 o                         
   4  13   2      20573.87      21383.67       410.94 o                         
   5  13   2       8162.77       8225.00       171.11 o                         
   6  13   2      12242.24      12504.88       289.75 o                         
   7  13   2        946.92        830.17        58.36 o                         
   8  13   2        141.22        285.48        51.99 o                         
   9  13   2      15685.80      16287.00       385.01 o                         
  10  13   2      23396.02      24473.17       551.65 o                         
  11  13   2       1569.56       1725.66       161.06 o                         
  12  13   2        424.08        222.54        72.54 o                         
 -12  14   2        854.21        954.32        94.98 o                         
 -11  14   2         72.07         38.27        49.14 o                         
 -10  14   2        151.77        165.71        49.61 o                         
  -9  14   2       7363.23       7352.27       182.97 o                         
  -8  14   2         52.11         80.09        33.31 o                         
  -7  14   2         30.50         85.87        30.31 o                         
  -6  14   2         72.31         91.97        32.64 o                         
  -5  14   2      12838.60      13290.34       296.98 o                         
  -4  14   2       4502.45       4444.00       108.73 o                         
  -3  14   2      30398.56      30351.74       539.53 o                         
  -2  14   2      23870.47      23890.48       394.92 o                         
  -1  14   2         16.74         95.06        22.00 o                         
   0  14   2      12680.35      12643.18       228.86 o                         
   1  14   2      36939.28      35679.35       656.37 o                         
   2  14   2      61240.62      60253.34      1225.74 o                         
   3  14   2      21043.01      20355.72       482.58 o                         
   4  14   2         48.42         86.43        33.57 o                         
   5  14   2       8397.16       9274.90       221.04 o                         
   6  14   2       5909.88       6032.69       163.62 o                         
   7  14   2       1228.33       1114.31        72.05 o                         
   8  14   2      17506.75      18245.85       415.35 o                         
   9  14   2        209.89        229.62        55.64 o                         
  10  14   2      27186.31      29058.31       817.39 o                         
  11  14   2      17194.67      18712.30       735.74 o                         
 -11  15   2       6051.75       6350.32       293.89 o                         
 -10  15   2        637.58        613.92        75.03 o                         
  -9  15   2       4420.53       4474.93       147.12 o                         
  -8  15   2      12191.91      12558.55       293.99 o                         
  -7  15   2        810.13        705.64        65.18 o                         
  -6  15   2         57.15         75.36        37.22 o                         
  -5  15   2       9760.19       9654.41       225.58 o                         
  -4  15   2      20902.09      20842.17       439.14 o                         
  -3  15   2         21.06        114.11        27.45 o                         
  -2  15   2      15403.23      15013.92       366.25 o                         
  -1  15   2      12628.18      11919.83       296.73 o                         
   0  15   2          8.30         39.69        16.34 o                         
   1  15   2      13475.99      13133.26       315.47 o                         
   2  15   2       1499.43       1437.59       116.27 o                         
   3  15   2      33142.89      32297.46       860.46 o                         
   4  15   2     121001.92     122229.51      3127.74 o                         
   5  15   2       5082.71       4752.82       180.04 o                         
   6  15   2       8497.44       8327.46       237.54 o                         
   7  15   2       1038.56        892.87        88.18 o                         
   8  15   2      20202.82      20477.70       516.80 o                         
   9  15   2      28860.90      30550.27       661.91 o                         
  10  15   2       9926.39      10126.25       402.34 o                         
  11  15   2        607.91        595.27        84.75 o                         
 -11  16   2       1367.75       1858.15       259.87 o                         
 -10  16   2       5955.25       6241.06       264.98 o                         
  -9  16   2         34.42         78.75        38.39 o                         
  -8  16   2        171.10        177.43        51.92 o                         
  -7  16   2       8470.24       8393.70       240.65 o                         
  -6  16   2         22.54         31.72        30.61 o                         
  -5  16   2        414.76        329.92        38.27 o                         
  -4  16   2      47256.86      46113.60      1292.86 o                         
  -3  16   2      36552.54      36050.20       729.46 o                         
  -2  16   2       1254.59       1242.68        85.92 o                         
  -1  16   2          0.34         27.54        33.93 o                         
   0  16   2       6847.87       6243.62       200.95 o                         
   1  16   2       1618.81       1633.51        58.25 o                         
   2  16   2      30140.43      30159.20       693.13 o                         
   3  16   2      59750.29      58062.35      1604.56 o                         
   4  16   2        648.49        699.28        68.51 o                         
   5  16   2      34507.09      36029.04       966.33 o                         
   6  16   2       1558.07       1530.34       105.51 o                         
   7  16   2       7600.40       7990.32       266.42 o                         
   8  16   2        328.06        384.59        82.39 o                         
   9  16   2       1757.59       1712.92       127.40 o                         
  10  16   2       3975.45       4004.46       198.42 o                         
 -10  17   2       1271.05       1310.49       207.54 o                         
  -9  17   2        215.75        180.75        55.48 o                         
  -8  17   2        115.83         35.39        45.95 o                         
  -7  17   2       1579.63       1511.26        78.97 o                         
  -6  17   2       4495.16       4291.69       189.62 o                         
  -5  17   2      46969.20      46849.14      1208.30 o                         
  -4  17   2        471.73        613.65        43.18 o                         
  -3  17   2      33981.08      32993.42       670.19 o                         
  -2  17   2       2640.53       2613.70       103.41 o                         
  -1  17   2       5725.84       5482.88       161.58 o                         
   0  17   2         40.36         77.57        43.03 o                         
   1  17   2       1685.86       1596.88        56.26 o                         
   2  17   2        396.86        413.08        35.31 o                         
   3  17   2      13143.99      12980.19       325.68 o                         
   4  17   2      14392.36      14981.90       380.51 o                         
   5  17   2       7981.11       8155.50       230.62 o                         
   6  17   2        833.24        814.54        68.16 o                         
   7  17   2       2414.80       2253.24       151.58 o                         
   8  17   2       1615.93       1824.04       109.54 o                         
   9  17   2       3617.20       3731.20       177.11 o                         
  -9  18   2       4548.55       4511.36       201.45 o                         
  -8  18   2        714.64        842.85        93.74 o                         
  -7  18   2       5679.49       5430.81       180.75 o                         
  -6  18   2       1328.60       1268.65        68.47 o                         
  -5  18   2      10941.83      11114.01       331.76 o                         
  -4  18   2      82894.56      82996.77      1807.48 o                         
  -3  18   2       1113.10       1017.73        80.45 o                         
  -2  18   2        867.15        962.94        66.63 o                         
  -1  18   2         22.80         26.00        36.82 o                         
   0  18   2      18180.35      18154.07       505.96 o                         
   1  18   2       5776.70       5780.44       157.66 o                         
   2  18   2      18552.43      17899.35       428.01 o                         
   3  18   2          4.83         58.22        29.62 o                         
   4  18   2       1708.81       1531.53        88.57 o                         
   5  18   2       1367.40       1319.80        79.65 o                         
   6  18   2       1033.53       1081.08       109.03 o                         
   7  18   2       4212.59       4256.18       187.05 o                         
   8  18   2         32.09        116.08        58.64 o                         
  -8  19   2       6502.58       6519.01       344.52 o                         
  -7  19   2       7017.32       7291.81       253.88 o                         
  -6  19   2      18599.90      18756.69       456.96 o                         
  -5  19   2      24485.55      25085.12       647.44 o                         
  -4  19   2       5734.42       5687.61       191.09 o                         
  -3  19   2       3312.62       3411.13       145.11 o                         
  -2  19   2         87.48        107.35        39.64 o                         
  -1  19   2       2044.13       1839.97       101.25 o                         
   0  19   2       1605.27       1637.36        96.94 o                         
   1  19   2       1001.21       1065.19        78.68 o                         
   2  19   2       9046.96       9599.16       249.10 o                         
   3  19   2      24445.73      25529.02       598.94 o                         
   4  19   2       5781.14       5822.29       175.94 o                         
   5  19   2      10444.68      10468.22       282.78 o                         
   6  19   2      12864.21      12750.52       337.87 o                         
   7  19   2        170.13        158.92        58.78 o                         
  -7  20   2       5777.35       6038.21       223.18 o                         
  -6  20   2        471.53        443.34        57.97 o                         
  -5  20   2       4790.93       4838.57       237.31 o                         
  -4  20   2       9660.93      10071.63       327.07 o                         
  -3  20   2        521.23        604.06        89.32 o                         
  -2  20   2      20521.13      21317.60       593.87 o                         
  -1  20   2          4.86         57.56        42.12 o                         
   0  20   2       2319.96       2357.66       116.27 o                         
   1  20   2       1797.44       1862.88       102.25 o                         
   2  20   2      40356.88      41760.83      1372.41 o                         
   3  20   2       1758.52       1987.17        83.24 o                         
   4  20   2         62.59         23.13        29.59 o                         
   5  20   2       5766.57       6155.22       419.13 o                         
   6  20   2       4904.21       5027.74       202.30 o                         
  -6  21   2        191.43        260.94        86.61 o                         
  -5  21   2       8312.36       8688.43       364.12 o                         
  -4  21   2          2.79         35.02        61.22 o                         
  -3  21   2       2412.99       2612.11       132.27 o                         
  -2  21   2        126.71        177.58        63.67 o                         
  -1  21   2      20843.59      21792.69       612.06 o                         
   0  21   2        388.47        407.02        59.61 o                         
   1  21   2       8909.93       9782.08       390.84 o                         
   2  21   2        421.37        568.78        97.54 o                         
   3  21   2      32119.66      35868.94      1202.64 o                         
   4  21   2        394.69        409.01        91.76 o                         
   5  21   2       7176.20       7835.00       350.13 o                         
  -3  22   2         21.49         12.30        65.37 o                         
  -2  22   2      15707.63      17215.96       606.62 o                         
  -1  22   2         31.70         75.98        50.01 o                         
   0  22   2        858.45        878.21        82.37 o                         
   1  22   2       7779.38       7982.72       339.35 o                         
   2  22   2      32109.82      35602.45      1328.11 o                         
   3  22   2       2396.77       2996.94       300.14 o                         
 -15   0   3      42783.15      41008.91      1251.85 o                         
 -13   0   3      16312.36      15328.00       421.79 o                         
 -11   0   3     123780.48     124097.48      2311.37 o                         
  -9   0   3      11080.75      10146.04       291.94 o                         
  -7   0   3       5218.83       5090.58       119.51 o                         
  -5   0   3      95092.11      91837.98      1441.49 o                         
  -3   0   3       6009.95       6043.73       104.69 o                         
  -1   0   3      60242.34      65366.03       836.36 o                         
   1   0   3      97171.34     100623.18      1805.57 o                         
   3   0   3      10392.85      10457.68       419.24 o                         
   5   0   3     145788.22     140111.95      3090.65 o                         
   7   0   3      15799.19      13949.21       948.01 o                         
   9   0   3       9027.95       8852.80       254.80 o                         
  11   0   3      78977.56      77001.41      2035.10 o                         
  13   0   3      15791.82      15289.40       601.50 o                         
 -15   1   3        343.80        453.30        65.67 o                         
 -14   1   3       6187.36       6040.84       183.40 o                         
 -13   1   3       1206.35       1115.91        74.89 o                         
 -12   1   3      42977.51      42925.16       616.55 o                         
 -11   1   3       3160.22       3074.77       122.33 o                         
 -10   1   3        182.33        212.90        26.70 o                         
  -9   1   3       8227.66       8435.05       143.37 o                         
  -8   1   3      36202.23      35726.27       492.24 o                         
  -7   1   3      60972.69      64173.36       846.88 o                         
  -6   1   3      10468.54      10847.46       153.69 o                         
  -5   1   3      38272.36      38048.82       467.51 o                         
  -4   1   3     149695.03     145114.09      1469.14 o                         
  -3   1   3      12221.85      12328.43       139.41 o                         
  -2   1   3     109748.29     111118.96      1071.68 o                         
  -1   1   3       1653.36       1621.07        27.53 o                         
   0   1   3      39117.68      40736.86       438.70 o                         
   1   1   3      72759.33      73939.35       812.91 o                         
   2   1   3      20995.30      21787.38       388.05 o                         
   3   1   3      19131.48      18566.68       306.11 o                         
   4   1   3      63991.20      63761.14       998.00 o                         
   5   1   3      55222.15      54543.93       860.63 o                         
   7   1   3       1596.69       1504.76        95.31 o                         
   8   1   3      10234.91       9994.10       219.46 o                         
   9   1   3        309.93        278.40        34.95 o                         
  10   1   3       1785.01       1536.58        90.84 o                         
  11   1   3        571.94        582.22        48.82 o                         
  12   1   3      89412.95      89427.79      1828.41 o                         
  13   1   3       1973.58       1849.21        99.38 o                         
  14   1   3         10.10        -86.88        71.18 o                         
 -15   2   3       5102.31       4959.40       292.75 o                         
 -14   2   3         10.94        -99.50        66.33 o                         
 -13   2   3          5.36        -58.07        38.71 o                         
 -12   2   3       3277.73       2999.45       153.27 o                         
 -11   2   3      43481.82      43487.38       615.98 o                         
 -10   2   3       3293.28       3192.42        79.84 o                         
  -9   2   3      80488.87      78930.45      1000.02 o                         
  -8   2   3      44765.00      43668.82       511.17 o                         
  -7   2   3      23004.74      23682.31       279.34 o                         
  -6   2   3      68366.50      67552.18       762.26 o                         
  -5   2   3       8342.61       8063.86       108.24 o                         
  -4   2   3      35715.13      35267.64       369.63 o                         
  -3   2   3      18020.81      17344.12       181.10 o                         
  -2   2   3        130.42        249.28        13.51 o                         
  -1   2   3      59297.74      62994.34       624.11 o                         
   0   2   3      15602.87      16021.53       168.78 o                         
   1   2   3      11814.86      12696.81       230.78 o                         
   2   2   3      45275.62      44177.47       619.17 o                         
   3   2   3      50760.86      51310.57       755.46 o                         
   4   2   3     228982.03     228127.09      3542.15 o                         
   5   2   3     200431.88     193536.69      2824.18 o                         
   6   2   3      10064.37       9253.02       171.61 o                         
   7   2   3        670.69        668.75        35.99 o                         
   8   2   3       6507.64       6123.25       143.56 o                         
   9   2   3       4921.01       4636.58       131.30 o                         
  10   2   3       5617.52       5160.73       135.79 o                         
  11   2   3      16548.05      16069.16       350.58 o                         
  12   2   3       1949.48       2005.64        90.95 o                         
  13   2   3       5477.75       4989.21       213.69 o                         
  14   2   3       4060.71       3670.82       427.02 o                         
 -15   3   3        522.93        384.37       124.90 o                         
 -14   3   3       7150.31       7089.63       230.89 o                         
 -13   3   3        536.55        524.62        73.51 o                         
 -12   3   3       4597.94       4383.11       162.67 o                         
 -11   3   3       2178.88       2066.70        87.42 o                         
 -10   3   3       2869.34       2940.02        68.41 o                         
  -9   3   3         85.79        166.98        23.02 o                         
  -8   3   3      54177.54      55402.54       655.89 o                         
  -7   3   3      10765.21       9946.41       143.46 o                         
  -6   3   3        530.82        554.52        24.43 o                         
  -5   3   3       7240.51       8072.05       140.26 o                         
  -4   3   3         36.85        196.10        23.10 o                         
  -3   3   3      54057.43      55186.74       537.98 o                         
  -2   3   3     218729.23     217810.11      2101.06 o                         
  -1   3   3       3262.19       3548.64        43.90 o                         
   0   3   3      88410.38      89989.80      1022.58 o                         
   1   3   3      13753.99      13403.23       172.02 o                         
   2   3   3      55579.65      55444.18       815.82 o                         
   3   3   3      49634.51      51603.78      1009.67 o                         
   4   3   3       6098.44       5877.52       134.01 o                         
   5   3   3      16724.22      16754.92       305.76 o                         
   6   3   3      90018.38      86701.98      1460.89 o                         
   7   3   3        425.21        369.39        34.67 o                         
   8   3   3      11081.10      10776.23       223.89 o                         
   9   3   3        812.59        826.84        61.55 o                         
  10   3   3      26753.40      27019.85       549.28 o                         
  11   3   3      10671.37      10696.83       295.39 o                         
  12   3   3       6408.73       6054.02       209.56 o                         
  13   3   3       2041.76       1859.97       133.88 o                         
  14   3   3       6848.04       6080.37       250.05 o                         
 -15   4   3          8.99        -81.89       202.17 o                         
 -14   4   3         21.80        -90.52        60.35 o                         
 -13   4   3       5901.16       6031.37       193.35 o                         
 -12   4   3       1931.88       1945.94       129.51 o                         
 -11   4   3       7356.70       6974.92       177.20 o                         
 -10   4   3      30352.86      29857.74       469.69 o                         
  -9   4   3      37377.91      38105.30       547.24 o                         
  -8   4   3       2603.17       2694.20        66.50 o                         
  -7   4   3        302.12        328.16        21.55 o                         
  -6   4   3      16567.44      16711.99       202.96 o                         
  -5   4   3      10666.65      10756.85       138.77 o                         
  -4   4   3      11619.46      11770.94       138.54 o                         
  -3   4   3      99674.96     100668.77       969.52 o                         
  -2   4   3        745.01        900.05        17.57 o                         
  -1   4   3     164063.00     163909.34      1697.52 o                         
   0   4   3      30517.34      29722.80       373.61 o                         
   1   4   3      20210.17      20525.08       295.82 o                         
   2   4   3        698.60        744.23        31.54 o                         
   3   4   3      76024.16      76629.13      1273.19 o                         
   4   4   3      31946.45      32219.41       517.28 o                         
   5   4   3     111007.59     109054.41      1823.50 o                         
   6   4   3      16204.91      15071.67       309.34 o                         
   7   4   3        328.83        397.26        34.93 o                         
   8   4   3       2755.64       2912.37        90.59 o                         
   9   4   3      19048.74      19810.89       414.91 o                         
  10   4   3      12499.82      11761.75       309.76 o                         
  11   4   3         14.13        -12.03        47.55 o                         
  12   4   3       1023.05        845.78        84.49 o                         
  13   4   3        196.39        297.97        73.38 o                         
  14   4   3       8435.44       7787.11       384.18 o                         
 -15   5   3       1427.47       1192.92       164.82 o                         
 -14   5   3        278.62        255.45        88.79 o                         
 -13   5   3       1927.97       1519.89       133.57 o                         
 -12   5   3       8069.13       8067.44       194.99 o                         
 -11   5   3      27260.53      27335.15       465.54 o                         
 -10   5   3        947.58        914.44        49.63 o                         
  -9   5   3      38175.77      39104.98       534.12 o                         
  -8   5   3      19634.26      19639.69       288.89 o                         
  -7   5   3      45293.50      45857.91       600.52 o                         
  -6   5   3         63.53        123.27        16.35 o                         
  -5   5   3      18702.24      18738.27       237.96 o                         
  -4   5   3      84255.08      84219.19       993.39 o                         
  -3   5   3      24926.74      24784.43       272.17 o                         
  -2   5   3      86374.97      86022.54       789.25 o                         
  -1   5   3         86.35        129.28        10.90 o                         
   0   5   3       2133.56       2103.56        34.90 o                         
   1   5   3      31917.23      30831.05       498.74 o                         
   2   5   3      18845.09      19409.70       345.51 o                         
   3   5   3       1113.91       1220.06        45.25 o                         
   4   5   3      33219.36      32954.74       497.92 o                         
   5   5   3      20757.50      20128.57       338.46 o                         
   6   5   3      21918.30      21546.32       364.55 o                         
   7   5   3      40908.86      39773.15       755.23 o                         
   8   5   3        775.75        843.55        67.68 o                         
   9   5   3       6862.47       6770.17       182.60 o                         
  10   5   3       1380.96       1311.44        92.18 o                         
  11   5   3      11044.05      10938.24       295.14 o                         
  12   5   3      12196.11      12358.33       329.71 o                         
  13   5   3      25932.17      26228.47       667.02 o                         
  14   5   3       2425.77       2224.37       253.43 o                         
 -15   6   3      11607.58      11418.42       413.75 o                         
 -14   6   3          6.34         -3.82        78.30 o                         
 -13   6   3       8371.20       8077.79       233.32 o                         
 -12   6   3       1251.13       1339.27       100.66 o                         
 -11   6   3      36962.76      38103.88       663.43 o                         
 -10   6   3     111469.72     114965.18      1563.52 o                         
  -9   6   3       7236.84       7304.03       138.34 o                         
  -8   6   3       4557.58       4704.67        82.89 o                         
  -7   6   3       3065.71       3449.97        68.09 o                         
  -6   6   3      16788.21      16029.48       236.41 o                         
  -5   6   3      66001.03      65798.64       885.21 o                         
  -4   6   3      19155.04      19600.33       226.66 o                         
  -3   6   3       8667.74       9355.64       107.06 o                         
  -2   6   3      39107.92      39607.61       428.23 o                         
  -1   6   3       3865.96       3930.09        52.08 o                         
   0   6   3       6802.37       6934.61       108.96 o                         
   1   6   3        301.77        592.39        48.38 o                         
   2   6   3      17240.80      17514.58       300.54 o                         
   3   6   3       3553.63       3377.02        83.14 o                         
   4   6   3      19414.59      19265.27       342.45 o                         
   5   6   3      37903.56      36368.08       629.56 o                         
   6   6   3      88802.51      86721.54      1462.82 o                         
   7   6   3      10182.86       9699.93       220.99 o                         
   8   6   3      13321.43      13231.30       291.81 o                         
   9   6   3       3573.86       3551.70       159.57 o                         
  10   6   3      18576.05      18626.62       428.72 o                         
  11   6   3      23294.00      23740.17       533.36 o                         
  12   6   3       2469.18       2718.69       140.35 o                         
  13   6   3      11185.83      10997.65       315.03 o                         
  14   6   3      14664.38      14027.23       532.29 o                         
 -14   7   3      12778.26      13310.14       353.51 o                         
 -13   7   3       3071.39       3447.53       187.17 o                         
 -12   7   3      35758.48      36634.30       648.29 o                         
 -11   7   3       7957.98       7860.43       190.73 o                         
 -10   7   3      19696.59      19742.81       345.82 o                         
  -9   7   3      17720.44      17924.33       265.38 o                         
  -8   7   3      12331.27      12045.09       185.85 o                         
  -7   7   3       5535.34       5808.91       115.30 o                         
  -6   7   3      17185.51      17484.64       243.86 o                         
  -5   7   3         30.12         69.59        15.34 o                         
  -4   7   3     106529.93     108411.06      1439.67 o                         
  -3   7   3     115191.07     116286.23      1415.54 o                         
  -2   7   3      16325.62      17153.46       197.86 o                         
  -1   7   3      34252.21      34922.18       403.39 o                         
   0   7   3      56239.91      58030.97       779.55 o                         
   1   7   3       3962.98       4282.26        79.15 o                         
   2   7   3       3499.80       3346.49        73.85 o                         
   3   7   3      58088.38      59528.48      1105.31 o                         
   4   7   3       6063.56       6183.65       120.96 o                         
   5   7   3      10168.64       9745.90       238.83 o                         
   6   7   3         20.15         65.06        23.20 o                         
   7   7   3      13560.19      13226.58       261.15 o                         
   8   7   3      17506.99      17898.32       399.25 o                         
   9   7   3        139.66        126.89        71.69 o                         
  10   7   3      12912.24      13124.48       329.77 o                         
  11   7   3      20289.06      20964.12       483.83 o                         
  12   7   3      44765.80      45627.90       941.96 o                         
  13   7   3      14986.58      14800.68       389.02 o                         
 -14   8   3        830.57        776.52       111.11 o                         
 -13   8   3       4878.23       4820.90       226.32 o                         
 -12   8   3       6438.06       6741.94       189.41 o                         
 -11   8   3      10097.99      10106.31       225.14 o                         
 -10   8   3      17658.78      18074.08       320.36 o                         
  -9   8   3       1723.99       1536.19        67.17 o                         
  -8   8   3      10914.88      10898.61       187.72 o                         
  -7   8   3       1224.37       1124.41        53.86 o                         
  -6   8   3      15696.43      16443.36       263.14 o                         
  -5   8   3      23188.27      23219.19       324.94 o                         
  -4   8   3     106693.80     108464.36      1377.47 o                         
  -3   8   3      22373.38      23114.86       318.27 o                         
  -2   8   3      16499.13      16258.77       229.39 o                         
  -1   8   3       5825.17       5594.22        74.88 o                         
   0   8   3      81034.12      83019.42      1226.37 o                         
   1   8   3      22034.46      21157.62       381.14 o                         
   2   8   3      31367.10      32453.29       557.86 o                         
   3   8   3        415.84        577.79        34.49 o                         
   4   8   3     178674.33     182069.92      3043.00 o                         
   5   8   3       2743.20       2956.51        76.34 o                         
   6   8   3       1910.02       1927.79        73.74 o                         
   7   8   3       4372.44       4304.14       150.16 o                         
   8   8   3       4881.67       4601.96       157.99 o                         
   9   8   3       2685.73       2411.44       117.87 o                         
  10   8   3      28860.48      29103.96       620.91 o                         
  11   8   3      12461.45      12568.35       329.82 o                         
  12   8   3         38.77         71.49        58.67 o                         
  13   8   3       6163.21       6113.66       251.67 o                         
 -14   9   3         24.03         -8.31        67.09 o                         
 -13   9   3       2296.29       2290.37       184.65 o                         
 -12   9   3          7.25         32.10        69.21 o                         
 -11   9   3       2731.65       2521.67       201.62 o                         
 -10   9   3         32.86        279.94        62.39 o                         
  -9   9   3        714.88        732.84        51.22 o                         
  -8   9   3        743.82        718.09        40.86 o                         
  -7   9   3      34667.41      35554.27       577.51 o                         
  -6   9   3        247.62        368.55        35.70 o                         
  -5   9   3      19816.37      20359.14       287.63 o                         
  -4   9   3        832.67        896.02        27.46 o                         
  -3   9   3     229749.80     229842.94      3034.16 o                         
  -2   9   3      12623.74      12548.91       180.75 o                         
  -1   9   3      38311.61      37982.86       512.48 o                         
   0   9   3       7453.51       7119.63       144.38 o                         
   1   9   3      11383.36      11163.05       207.98 o                         
   2   9   3       2471.29       2467.75        79.45 o                         
   3   9   3     166364.47     170012.84      2821.69 o                         
   4   9   3        808.98        995.97        62.40 o                         
   5   9   3      31863.24      32584.90       584.24 o                         
   6   9   3        666.29        758.96        49.58 o                         
   7   9   3       4809.40       4878.56       159.51 o                         
   8   9   3        145.29        208.24        51.40 o                         
   9   9   3         33.10        109.66        52.36 o                         
  10   9   3        374.25        392.05        69.37 o                         
  11   9   3      28643.75      29101.72       630.54 o                         
  12   9   3        137.32        151.80        62.73 o                         
  13   9   3       5665.02       5173.65       212.01 o                         
 -13  10   3       8129.31       7598.02       247.61 o                         
 -12  10   3       5938.71       6332.45       210.96 o                         
 -11  10   3       9097.27       9549.11       316.26 o                         
 -10  10   3      59882.97      62475.64      1020.28 o                         
  -9  10   3       1168.21       1142.20        59.89 o                         
  -8  10   3      17194.42      16911.13       320.41 o                         
  -7  10   3       6046.22       6087.01       119.61 o                         
  -6  10   3        164.44        242.25        31.32 o                         
  -5  10   3        818.52        828.01        33.42 o                         
  -4  10   3     102872.10     103888.27      1527.52 o                         
  -3  10   3      18075.24      17672.71       260.58 o                         
  -2  10   3      37343.69      37462.66       507.86 o                         
  -1  10   3      27990.60      27284.88       405.49 o                         
   0  10   3      33382.30      32660.55       524.33 o                         
   1  10   3      26484.66      26694.07       509.28 o                         
   2  10   3      14389.50      14154.69       257.94 o                         
   3  10   3       5336.09       5285.63       116.92 o                         
   4  10   3     103489.79     105082.68      2684.25 o                         
   5  10   3       1875.28       2071.13        68.36 o                         
   6  10   3      28830.44      28942.49       468.50 o                         
   7  10   3       6403.22       6233.02       181.20 o                         
   8  10   3          4.36        -27.05        45.50 o                         
   9  10   3      16211.47      16547.14       388.00 o                         
  10  10   3      13361.51      13490.48       341.13 o                         
  11  10   3       9204.62       9600.72       276.89 o                         
  12  10   3        688.79        636.56       101.60 o                         
  13  10   3       3416.64       3246.26       254.29 o                         
 -13  11   3       2537.44       2383.33       140.75 o                         
 -12  11   3      11227.10      11678.92       268.67 o                         
 -11  11   3      19501.03      20317.51       400.48 o                         
 -10  11   3       3870.57       3888.25       120.91 o                         
  -9  11   3      46569.79      47547.12       829.00 o                         
  -8  11   3          4.57         33.97        30.22 o                         
  -7  11   3        120.15        181.62        29.67 o                         
  -6  11   3       1695.85       1600.49        52.33 o                         
  -5  11   3        982.15       1088.20        37.30 o                         
  -4  11   3      10150.95      10474.03       185.01 o                         
  -3  11   3      65746.51      65926.09       975.34 o                         
  -2  11   3      15852.57      15750.71       224.41 o                         
  -1  11   3      10297.57      10021.50       176.33 o                         
   0  11   3       5708.63       4983.86       105.18 o                         
   1  11   3       2789.74       2677.17       103.91 o                         
   2  11   3       3516.80       3446.16        81.49 o                         
   3  11   3      21854.05      21533.17       383.29 o                         
   4  11   3        650.84        552.34        37.91 o                         
   5  11   3       2710.18       2694.34        82.44 o                         
   6  11   3       2519.85       2622.89        87.50 o                         
   7  11   3      36787.43      38835.68       699.54 o                         
   8  11   3      10835.47      10941.08       248.99 o                         
   9  11   3       2519.99       2374.72       107.17 o                         
  10  11   3      10050.02      10635.43       259.47 o                         
  11  11   3      14619.99      15429.65       347.70 o                         
  12  11   3       6597.00       6916.61       256.06 o                         
 -13  12   3        149.59        158.17        86.82 o                         
 -12  12   3        180.41        170.12        57.36 o                         
 -11  12   3       4753.82       4735.26       161.93 o                         
 -10  12   3     104687.52     107642.34      2157.75 o                         
  -9  12   3        900.86        936.44        59.94 o                         
  -8  12   3      14326.54      15052.10       290.53 o                         
  -7  12   3        256.35        210.84        33.76 o                         
  -6  12   3      29713.02      30271.66       492.84 o                         
  -5  12   3       5652.65       5744.92       135.15 o                         
  -4  12   3       3976.55       3729.05        91.01 o                         
  -3  12   3        321.46        388.20        26.24 o                         
  -2  12   3       9116.91       8948.76       130.88 o                         
  -1  12   3       1228.83       1224.60        43.19 o                         
   0  12   3       1395.50       1176.62        56.95 o                         
   1  12   3        438.72        381.72        36.25 o                         
   2  12   3      16730.41      16226.23       317.10 o                         
   3  12   3       3984.14       3914.02        95.12 o                         
   4  12   3       2604.25       2630.34       107.02 o                         
   5  12   3      17355.64      17456.29       347.79 o                         
   6  12   3      60983.63      61719.93      1056.59 o                         
   7  12   3       1151.08        995.06        70.72 o                         
   8  12   3       9451.08       9874.72       239.25 o                         
   9  12   3          9.35         36.23        47.04 o                         
  10  12   3      16666.14      17800.43       393.10 o                         
  11  12   3        411.94        471.65       109.90 o                         
  12  12   3       2889.46       2845.94       138.38 o                         
 -12  13   3          3.85        -40.19        50.14 o                         
 -11  13   3      21075.14      21556.43       488.63 o                         
 -10  13   3       1745.30       1863.00        98.97 o                         
  -9  13   3      51602.00      53109.53       993.70 o                         
  -8  13   3       4359.23       4130.73       118.91 o                         
  -7  13   3         97.72        102.08        30.36 o                         
  -6  13   3        497.69        470.66        45.26 o                         
  -5  13   3      10621.47      10899.43       247.99 o                         
  -4  13   3        277.32        227.72        28.69 o                         
  -3  13   3      35011.01      33908.88       543.06 o                         
  -2  13   3      34935.93      33510.27       502.77 o                         
  -1  13   3       8029.25       8174.62       147.61 o                         
   0  13   3      10063.25       9080.86       198.29 o                         
   1  13   3       8116.96       7602.22       204.21 o                         
   2  13   3      19796.45      19752.73       468.82 o                         
   3  13   3       8407.45       8540.48       187.51 o                         
   4  13   3        938.16        970.41        47.74 o                         
   5  13   3       1619.24       1851.23        77.89 o                         
   6  13   3      13688.83      14336.78       278.99 o                         
   7  13   3      41339.39      42358.82       808.93 o                         
   8  13   3       2613.67       2474.66       107.29 o                         
   9  13   3       4199.15       4153.42       146.23 o                         
  10  13   3       7080.09       7238.33       221.03 o                         
  11  13   3       8739.55       8979.83       261.08 o                         
 -12  14   3        455.83        311.28       127.80 o                         
 -11  14   3        640.30        580.27        66.02 o                         
 -10  14   3      25738.15      26096.70       642.71 o                         
  -9  14   3      21811.29      21486.93       475.64 o                         
  -8  14   3       6815.27       6423.60       183.78 o                         
  -7  14   3        251.34        287.35        50.42 o                         
  -6  14   3          7.56         27.28        35.55 o                         
  -5  14   3        198.27        255.37        42.54 o                         
  -4  14   3      26850.78      26141.68       752.35 o                         
  -3  14   3      23826.65      22843.28       432.33 o                         
  -2  14   3       8732.03       8546.63       224.28 o                         
  -1  14   3      32084.44      32645.43       559.95 o                         
   0  14   3       1868.00       1827.14        63.89 o                         
   1  14   3      30447.38      30371.81       698.93 o                         
   2  14   3       3014.60       3110.31       109.55 o                         
   3  14   3      12945.83      12808.70       322.43 o                         
   4  14   3      52933.24      54504.16       997.76 o                         
   5  14   3      25104.60      25613.09       541.65 o                         
   6  14   3      23098.75      22918.43       494.65 o                         
   7  14   3       4207.65       4338.92       142.91 o                         
   8  14   3          3.34         48.34        72.87 o                         
   9  14   3      14416.55      15069.76       364.43 o                         
  10  14   3      12061.29      12749.81       327.87 o                         
  11  14   3        534.89        596.09        86.48 o                         
 -11  15   3        182.38        210.62        62.49 o                         
 -10  15   3        179.72        308.78        64.98 o                         
  -9  15   3        669.89        658.10        59.57 o                         
  -8  15   3       9424.86       9150.92       261.73 o                         
  -7  15   3      38883.16      38078.20      1013.53 o                         
  -6  15   3        159.31        195.98        42.85 o                         
  -5  15   3       6435.51       6238.83       183.14 o                         
  -4  15   3       1812.79       1904.40        71.39 o                         
  -3  15   3      51353.72      51082.84       934.79 o                         
  -2  15   3      49775.83      48840.78      1103.58 o                         
  -1  15   3       6302.32       6425.83       170.71 o                         
   0  15   3       3309.78       2969.97       116.27 o                         
   1  15   3       9240.87       8727.22       222.85 o                         
   2  15   3      20093.23      19271.81       534.77 o                         
   3  15   3      80601.59      79760.65      2059.13 o                         
   4  15   3       2762.07       2601.16       124.03 o                         
   5  15   3      18980.35      18582.38       451.36 o                         
   6  15   3      13032.95      12922.91       336.36 o                         
   7  15   3       2321.93       2435.47       116.84 o                         
   8  15   3       1957.95       1751.90       114.80 o                         
   9  15   3         13.91        -29.62        51.88 o                         
  10  15   3       5901.88       5970.06       198.50 o                         
 -11  16   3      14917.81      15055.54       407.59 o                         
 -10  16   3       1204.21       1383.98        91.60 o                         
  -9  16   3       7954.73       7614.70       273.65 o                         
  -8  16   3      19993.44      19592.34       489.16 o                         
  -7  16   3       1463.11       1448.82        89.88 o                         
  -6  16   3       7743.02       7939.81       226.06 o                         
  -5  16   3      16778.40      15947.24       376.69 o                         
  -4  16   3      19260.56      18289.44       486.12 o                         
  -3  16   3        299.09        339.32        44.12 o                         
  -2  16   3       4591.35       4743.39       147.20 o                         
  -1  16   3      14983.80      14993.42       422.17 o                         
   0  16   3       9363.47       9528.86       240.45 o                         
   1  16   3       5028.58       4661.06       135.34 o                         
   2  16   3      23642.42      23271.62       636.98 o                         
   3  16   3       2732.78       2560.11       119.06 o                         
   4  16   3      64238.32      62553.08      1631.67 o                         
   5  16   3      22203.85      22110.32       780.51 o                         
   6  16   3       1639.32       1741.33       105.17 o                         
   7  16   3        694.87        727.30        82.75 o                         
   8  16   3       2543.52       2588.49       150.23 o                         
   9  16   3         42.40         92.29       126.69 o                         
  10  16   3       3039.64       3707.46       325.15 o                         
 -10  17   3       3892.42       3898.29       195.78 o                         
  -9  17   3       1549.72       1343.41       135.74 o                         
  -8  17   3       6549.50       6488.89       206.95 o                         
  -7  17   3       3414.95       3309.68       132.60 o                         
  -6  17   3       5920.34       5580.19       153.96 o                         
  -5  17   3        756.55        738.77        50.05 o                         
  -4  17   3      49142.57      48649.11       980.50 o                         
  -3  17   3       9619.77       9620.58       258.16 o                         
  -2  17   3       4840.95       4830.34       151.61 o                         
  -1  17   3       2251.79       2154.75       103.71 o                         
   0  17   3      14972.73      15161.03       322.00 o                         
   1  17   3         24.50         65.32        26.61 o                         
   2  17   3        768.28        737.38        64.79 o                         
   3  17   3      17317.08      17037.42       527.14 o                         
   4  17   3       7610.72       7718.76       317.12 o                         
   5  17   3       3287.59       3421.49       182.77 o                         
   6  17   3       4664.15       4670.80       243.76 o                         
   7  17   3        403.79        285.13        91.97 o                         
   8  17   3       6874.93       7041.04       256.61 o                         
   9  17   3          2.48         40.11        69.54 o                         
  -9  18   3      10065.88      10289.62       394.26 o                         
  -8  18   3       2618.75       2461.05       197.09 o                         
  -7  18   3        162.94        148.22        38.19 o                         
  -6  18   3       4362.37       4433.92       131.90 o                         
  -5  18   3      33094.89      33143.97       817.51 o                         
  -4  18   3         15.80         42.00        22.19 o                         
  -3  18   3       3450.92       3626.51       129.95 o                         
  -2  18   3       1618.02       1415.54        83.03 o                         
  -1  18   3        912.77        903.97        94.67 o                         
   0  18   3        220.81        255.50        45.39 o                         
   1  18   3       2865.04       3019.22        88.29 o                         
   2  18   3       1228.68       1164.72        65.97 o                         
   3  18   3       1461.09       1352.89        90.21 o                         
   4  18   3        221.75        214.14        48.93 o                         
   5  18   3      27193.24      27714.89      1245.76 o                         
   6  18   3       6304.49       6513.00       305.83 o                         
   7  18   3       3346.35       3377.39       350.16 o                         
   8  18   3        698.88        743.28       122.44 o                         
  -8  19   3      14453.00      14743.41       556.42 o                         
  -7  19   3       9793.44      10176.89       250.01 o                         
  -6  19   3        596.26        573.25        48.11 o                         
  -5  19   3       4583.04       4438.11       124.32 o                         
  -4  19   3      13649.67      13945.05       412.92 o                         
  -3  19   3          6.92         79.46        59.09 o                         
  -2  19   3      29054.51      30074.94       813.35 o                         
  -1  19   3         60.59        100.51        44.15 o                         
   0  19   3         16.15         12.70        37.38 o                         
   1  19   3       3533.20       3436.36        93.62 o                         
   2  19   3       4503.82       4572.31       147.29 o                         
   3  19   3       3944.01       4036.76       135.04 o                         
   4  19   3       9276.55       9263.41       341.52 o                         
   5  19   3      11497.09      11909.55       331.41 o                         
   6  19   3      11134.31      12196.26       387.18 o                         
   7  19   3      11300.29      12124.59       448.28 o                         
  -7  20   3         11.78         55.80        41.31 o                         
  -6  20   3       5036.04       5208.17       170.30 o                         
  -5  20   3       3676.90       3997.09       171.25 o                         
  -4  20   3       1391.11       1289.53        97.93 o                         
  -3  20   3      16854.39      16621.97       480.29 o                         
  -2  20   3         14.27         92.54        49.26 o                         
  -1  20   3      42556.90      45192.63      1196.45 o                         
   0  20   3        739.28        670.63        66.72 o                         
   1  20   3       4762.72       4417.13       272.63 o                         
   2  20   3       1523.77       1485.40        86.73 o                         
   3  20   3       4378.46       4400.75       142.33 o                         
   4  20   3       2394.44       2289.19       100.79 o                         
   5  20   3      30695.51      31703.63      1566.73 o                         
   6  20   3       3653.00       3519.99       225.63 o                         
  -5  21   3         23.10        -23.93        65.37 o                         
  -4  21   3        654.42        631.70        75.56 o                         
  -3  21   3         55.72        133.26        63.37 o                         
  -2  21   3      81542.77      88402.34      2289.24 o                         
  -1  21   3         11.18        138.17        79.73 o                         
   0  21   3      12178.94      12725.25       382.40 o                         
   1  21   3        333.40        327.65        81.35 o                         
   2  21   3      14845.44      15600.18       576.56 o                         
   3  21   3        423.64        449.89       217.60 o                         
   4  21   3       3764.31       3702.50       217.34 o                         
  -3  22   3       6323.68       7376.60       313.02 o                         
  -2  22   3        266.86        311.12        95.04 o                         
  -1  22   3      30749.12      33373.13       907.61 o                         
   0  22   3        823.52        979.92       170.08 o                         
   1  22   3       1082.21       1162.69       127.34 o                         
   2  22   3       3623.04       3952.26       224.42 o                         
 -14   0   4      14294.92      14664.02       460.05 o                         
 -12   0   4      37457.86      37753.70       849.45 o                         
 -10   0   4       1944.33       1891.55        83.50 o                         
  -8   0   4      52281.78      51764.98       909.34 o                         
  -6   0   4      20272.57      21322.01       367.76 o                         
  -4   0   4      11194.84      11974.96       205.13 o                         
  -2   0   4        878.43        746.39        35.25 o                         
   0   0   4     178295.98     178962.27      4285.54 o                         
   2   0   4      41356.75      44197.24      1420.03 o                         
   4   0   4     149169.36     145603.72      3206.29 o                         
   6   0   4       3371.92       3538.29       150.07 o                         
   8   0   4     114971.16     108680.87      3400.82 o                         
  10   0   4      21799.99      21336.48       536.54 o                         
  12   0   4      58012.43      56611.16      1887.03 o                         
  14   0   4       8854.68       7650.74       952.94 o                         
 -15   1   4      42606.04      42834.00       845.70 o                         
 -14   1   4        509.35        441.43        65.11 o                         
 -13   1   4         78.22         53.13        43.40 o                         
 -12   1   4         49.55         77.92        44.06 o                         
 -11   1   4      18844.34      18263.29       323.02 o                         
 -10   1   4       8155.23       7850.40       133.65 o                         
  -9   1   4     105036.10     107045.79      1398.87 o                         
  -8   1   4      63781.53      63749.26       847.21 o                         
  -7   1   4       1943.21       2064.97        55.24 o                         
  -6   1   4      35592.20      37029.57       415.76 o                         
  -5   1   4        153.81        299.36        26.17 o                         
  -4   1   4       3193.62       2945.71        51.19 o                         
  -3   1   4       6477.24       6906.98        83.50 o                         
  -2   1   4       1450.28       1372.93        29.58 o                         
  -1   1   4      72351.05      72111.38       776.65 o                         
   0   1   4      63887.01      65056.68       796.52 o                         
   1   1   4      91114.45      88967.58      1044.66 o                         
   2   1   4       2486.91       2252.13        50.74 o                         
   3   1   4        198.50        274.39        35.34 o                         
   4   1   4      26184.95      26208.67       421.77 o                         
   5   1   4      85744.82      84505.22      1677.06 o                         
   6   1   4       4249.30       4367.86       121.04 o                         
   7   1   4      80403.39      78187.62      1428.40 o                         
   8   1   4       1039.46        851.19        45.02 o                         
   9   1   4      32533.71      32628.67       548.40 o                         
  10   1   4        679.24        734.71        53.28 o                         
  11   1   4      41670.97      40438.34       790.07 o                         
  12   1   4       1303.17       1366.31        81.44 o                         
  13   1   4        817.59        807.21        70.57 o                         
  14   1   4       2244.62       2007.00       152.76 o                         
 -15   2   4       1519.24       1534.30       127.74 o                         
 -14   2   4         98.78        -22.58        66.13 o                         
 -13   2   4         32.32        -50.62        41.82 o                         
 -12   2   4        672.15        719.59        64.62 o                         
 -11   2   4       7465.10       7287.58       165.86 o                         
 -10   2   4       8402.85       8429.76       140.69 o                         
  -9   2   4      34721.32      34690.40       464.36 o                         
  -8   2   4      51744.10      50177.54       674.85 o                         
  -7   2   4      79221.95      79770.24       929.15 o                         
  -6   2   4      47059.46      46960.37       538.51 o                         
  -5   2   4       1448.70       1202.77        32.61 o                         
  -4   2   4         36.75         77.47        18.21 o                         
  -3   2   4       9666.95      10370.52       126.81 o                         
  -2   2   4     211056.00     210947.48      2254.83 o                         
  -1   2   4      25099.80      25587.13       277.33 o                         
   0   2   4       7981.83       8020.62        97.97 o                         
   1   2   4      53918.80      54733.75       669.69 o                         
   2   2   4         49.48        107.59        12.45 o                         
   3   2   4      71106.29      67845.58       949.10 o                         
   4   2   4      71909.89      70701.87      1188.33 o                         
   5   2   4      21157.12      20544.63       368.10 o                         
   6   2   4      23729.41      23494.65       392.50 o                         
   7   2   4       8786.57       8702.94       182.51 o                         
   8   2   4      22145.23      21196.61       395.53 o                         
   9   2   4       1001.10        932.02        49.15 o                         
  10   2   4        195.95        138.77        51.85 o                         
  11   2   4       1041.81        944.78        59.70 o                         
  12   2   4      12360.18      11294.92       358.01 o                         
  13   2   4        962.58        762.80       110.45 o                         
  14   2   4      16268.20      15567.12       552.02 o                         
 -15   3   4       3812.45       3350.28       190.53 o                         
 -14   3   4       5329.08       5101.80       197.65 o                         
 -13   3   4      21032.00      20467.43       459.50 o                         
 -12   3   4       2488.27       2173.41       114.62 o                         
 -11   3   4       1669.49       1714.36        94.75 o                         
 -10   3   4        468.64        421.23        36.43 o                         
  -9   3   4     118948.42     117836.61      1416.99 o                         
  -8   3   4      29144.79      29760.62       383.94 o                         
  -7   3   4       4881.97       4658.42        79.41 o                         
  -6   3   4       9729.06       9249.02       120.16 o                         
  -5   3   4      19801.58      20711.40       230.47 o                         
  -4   3   4      20348.38      20740.89       227.79 o                         
  -3   3   4      94496.84      95899.17      1002.10 o                         
  -2   3   4       1201.47       1346.98        26.17 o                         
  -1   3   4     118136.62     117159.02      1291.37 o                         
   0   3   4      42627.66      43317.46       500.47 o                         
   1   3   4       3571.29       3094.82        49.68 o                         
   2   3   4      10257.31      10518.38       155.88 o                         
   3   3   4       5429.71       5238.03       107.42 o                         
   4   3   4      55323.62      55067.11       871.53 o                         
   5   3   4      96467.14      93681.88      1701.46 o                         
   6   3   4      11578.19      10992.71       244.62 o                         
   7   3   4        161.90        167.64        54.11 o                         
   8   3   4       2302.93       2236.65        80.73 o                         
   9   3   4       3464.96       3305.39       117.94 o                         
  10   3   4         57.41          7.38        47.19 o                         
  11   3   4         73.91        -42.20        49.14 o                         
  12   3   4        508.56        383.45        73.84 o                         
  13   3   4       2788.91       2514.46       172.56 o                         
  14   3   4        268.98        369.26       233.67 o                         
 -15   4   4       4737.00       4086.12       347.24 o                         
 -14   4   4       4836.46       4441.32       185.14 o                         
 -13   4   4       2208.56       2112.68       151.61 o                         
 -12   4   4        814.44        926.26        64.63 o                         
 -11   4   4      19549.05      19392.66       355.83 o                         
 -10   4   4      22469.95      22325.44       332.34 o                         
  -9   4   4       7703.85       7743.00       132.75 o                         
  -8   4   4      35974.54      35876.04       436.17 o                         
  -7   4   4       2125.71       2083.94        46.03 o                         
  -6   4   4      56294.61      56957.13       640.93 o                         
  -5   4   4      20354.44      20516.42       244.75 o                         
  -4   4   4      31943.27      31543.74       331.34 o                         
  -3   4   4      36106.83      38110.78       404.82 o                         
  -2   4   4     236714.91     235852.30      2325.87 o                         
  -1   4   4        958.42        951.36        23.90 o                         
   0   4   4      20481.45      21792.00       278.41 o                         
   1   4   4       2665.03       2673.23        45.97 o                         
   2   4   4      13114.01      12741.17       237.00 o                         
   3   4   4        887.61       1113.34        42.53 o                         
   4   4   4      40389.66      39575.88       895.21 o                         
   5   4   4      16413.55      16048.39       297.92 o                         
   6   4   4      12988.74      13183.15       309.76 o                         
   7   4   4      25170.28      24604.64       446.56 o                         
   8   4   4       2533.27       2462.27        97.25 o                         
   9   4   4       1198.63        982.73        67.88 o                         
  10   4   4      11736.13      11070.15       299.20 o                         
  11   4   4        618.30        545.39        73.01 o                         
  12   4   4        541.16        452.12        72.78 o                         
  13   4   4      19872.05      19650.96       557.44 o                         
  14   4   4      16595.18      15900.95       578.81 o                         
 -15   5   4       8258.07       8168.60       315.51 o                         
 -14   5   4       9814.56       9482.00       282.48 o                         
 -13   5   4       2357.13       2218.03       193.31 o                         
 -12   5   4       3464.94       3314.45       122.19 o                         
 -11   5   4       7504.13       7183.11       171.45 o                         
 -10   5   4      60230.89      61176.38       863.71 o                         
  -9   5   4      40244.12      39398.75       541.24 o                         
  -8   5   4        250.93        381.08        23.71 o                         
  -7   5   4       1988.18       2086.76        45.95 o                         
  -6   5   4       6423.93       6198.06        88.74 o                         
  -5   5   4       3158.22       2783.27        50.36 o                         
  -4   5   4       3812.72       4300.12        58.12 o                         
  -3   5   4      68676.51      71653.24       710.38 o                         
  -2   5   4        151.78        184.51        14.61 o                         
  -1   5   4      69260.65      69035.59       740.81 o                         
   0   5   4      20011.04      19869.15       246.37 o                         
   1   5   4      35751.93      35462.10       506.79 o                         
   2   5   4      48926.07      48896.50       865.83 o                         
   3   5   4       1012.94       1014.72        32.69 o                         
   4   5   4      13295.78      13039.60       244.92 o                         
   5   5   4      65851.08      66947.02      1285.63 o                         
   6   5   4     103998.10     103429.29      2067.07 o                         
   7   5   4      23395.21      23455.15       468.42 o                         
   8   5   4       7944.73       7957.60       199.36 o                         
   9   5   4         78.81        143.13        62.33 o                         
  10   5   4         41.15         42.14        50.32 o                         
  11   5   4       1488.70       1372.29       100.33 o                         
  12   5   4      14995.72      14851.80       389.91 o                         
  13   5   4         24.32        126.10        73.48 o                         
 -15   6   4       1831.91       1878.47       377.41 o                         
 -14   6   4       2911.22       2880.21       151.14 o                         
 -13   6   4       3648.81       3773.94       163.99 o                         
 -12   6   4       4576.27       4698.99       169.32 o                         
 -11   6   4      22554.92      22992.12       436.84 o                         
 -10   6   4        578.49        570.67        46.89 o                         
  -9   6   4      17605.06      18588.86       314.37 o                         
  -8   6   4      24594.14      24718.15       344.98 o                         
  -7   6   4      13000.79      12736.86       187.84 o                         
  -6   6   4         29.37         56.08        12.02 o                         
  -5   6   4      10635.92      10518.17       151.71 o                         
  -4   6   4      25138.54      25928.73       272.98 o                         
  -3   6   4      39390.07      39751.03       399.53 o                         
  -2   6   4       3546.44       3295.18        64.77 o                         
  -1   6   4     108212.62     107287.33      1180.53 o                         
   0   6   4      69022.51      69001.95       817.50 o                         
   1   6   4       5596.50       5822.82       117.71 o                         
   2   6   4      54550.93      55224.10       823.92 o                         
   3   6   4      14963.14      14733.14       270.56 o                         
   4   6   4       6060.75       6473.13       128.09 o                         
   5   6   4      36970.00      36229.16       629.96 o                         
   6   6   4        565.61        642.63        41.41 o                         
   7   6   4      33385.83      33735.86       719.96 o                         
   8   6   4      49702.33      48866.10      1023.06 o                         
   9   6   4        378.25        566.65        67.22 o                         
  10   6   4       7680.88       7369.53       229.77 o                         
  11   6   4        340.04        406.97        97.21 o                         
  12   6   4      17709.83      17550.71       432.04 o                         
  13   6   4      34310.65      35515.11       858.98 o                         
 -15   7   4      23309.77      25630.68      1036.82 o                         
 -14   7   4      14573.92      14780.32       456.89 o                         
 -13   7   4       5116.56       5254.19       276.92 o                         
 -12   7   4         57.07        101.26        59.00 o                         
 -11   7   4       7689.21       7779.64       197.44 o                         
 -10   7   4      33441.08      34166.35       587.94 o                         
  -9   7   4       1399.13       1388.74        53.30 o                         
  -8   7   4      32084.96      32549.80       442.18 o                         
  -7   7   4         24.13         44.04        12.47 o                         
  -6   7   4      14829.32      14753.11       227.59 o                         
  -5   7   4      31398.34      31652.99       433.98 o                         
  -4   7   4      25317.00      25321.29       310.00 o                         
  -3   7   4      26369.20      27442.90       303.45 o                         
  -2   7   4       2021.79       1989.55        38.34 o                         
  -1   7   4      46313.59      48212.01       555.14 o                         
   0   7   4     130454.84     128543.43      1633.38 o                         
   1   7   4      80035.41      80048.51      1184.37 o                         
   2   7   4       4509.80       4277.79       104.27 o                         
   3   7   4       6514.46       5975.17       110.69 o                         
   4   7   4      15450.72      16082.86       323.47 o                         
   5   7   4       2655.17       2775.68        96.24 o                         
   6   7   4      58967.84      58674.15      1004.67 o                         
   7   7   4      48448.38      46923.15       978.61 o                         
   8   7   4       1100.53       1203.56        85.63 o                         
   9   7   4      21411.89      21468.62       478.57 o                         
  10   7   4        321.85        205.19        68.99 o                         
  11   7   4      38972.06      39840.53       830.64 o                         
  12   7   4       8119.52       7918.50       252.89 o                         
  13   7   4       5851.31       6021.17       386.84 o                         
 -14   8   4       6847.04       7336.44       250.39 o                         
 -13   8   4       1057.00       1252.56       153.99 o                         
 -12   8   4       4147.48       4298.60       180.78 o                         
 -11   8   4        521.27        556.14        86.60 o                         
 -10   8   4       1102.53       1153.22        64.86 o                         
  -9   8   4       2377.06       2314.32        84.76 o                         
  -8   8   4       2683.32       2817.40        71.90 o                         
  -7   8   4     107464.78     111445.20      1648.17 o                         
  -6   8   4         28.06         51.63        25.62 o                         
  -5   8   4       7125.47       6952.03       103.44 o                         
  -4   8   4      10251.14      10443.03       137.50 o                         
  -3   8   4      59018.05      58999.00       728.29 o                         
  -2   8   4         49.66         81.06        17.77 o                         
  -1   8   4      90753.22      89879.55      1022.60 o                         
   0   8   4      24463.06      24292.76       323.34 o                         
   1   8   4      25567.17      24593.02       382.21 o                         
   2   8   4      10579.98      11221.70       231.33 o                         
   3   8   4      88899.45      92191.38      1848.26 o                         
   4   8   4        363.25        380.26        24.46 o                         
   5   8   4        481.51        573.98        53.53 o                         
   6   8   4        328.29        302.90        34.17 o                         
   7   8   4      14270.95      14924.90       310.87 o                         
   8   8   4      12954.30      12777.86       312.26 o                         
   9   8   4       7257.83       7299.34       218.87 o                         
  10   8   4       5903.55       5774.89       204.32 o                         
  11   8   4       4163.68       4164.31       181.56 o                         
  12   8   4       7062.74       6514.26       227.51 o                         
  13   8   4      13018.59      12895.10       418.76 o                         
 -14   9   4      16039.07      17029.14       491.86 o                         
 -13   9   4       1354.46       1322.35       109.00 o                         
 -12   9   4       4941.57       4907.51       237.23 o                         
 -11   9   4        154.28        232.08        68.09 o                         
 -10   9   4      10743.44      10837.38       224.66 o                         
  -9   9   4       4438.93       4709.42       122.35 o                         
  -8   9   4     102934.41     105909.77      1575.06 o                         
  -7   9   4       1904.66       2025.53        64.52 o                         
  -6   9   4      63768.40      65108.72       969.27 o                         
  -5   9   4       3398.73       3537.12        64.85 o                         
  -4   9   4      68607.31      69861.69       859.03 o                         
  -3   9   4       6502.39       6478.77       102.54 o                         
  -2   9   4        578.52        564.91        31.15 o                         
  -1   9   4       6061.23       6087.49       104.45 o                         
   0   9   4     195887.38     194929.81      2589.26 o                         
   1   9   4        132.08        194.95        25.44 o                         
   2   9   4      11094.64      11083.19       211.51 o                         
   3   9   4        668.82        630.41        39.89 o                         
   4   9   4      58579.73      60542.70      1189.73 o                         
   5   9   4        105.77        111.66        22.40 o                         
   6   9   4      36498.38      38550.79       657.24 o                         
   7   9   4          1.78         11.50        57.42 o                         
   8   9   4       5159.15       5085.72       170.89 o                         
   9   9   4        391.69        364.37        64.50 o                         
  10   9   4         54.81         52.23        57.45 o                         
  11   9   4         46.09         38.08        58.66 o                         
  12   9   4       3862.75       3733.25       242.73 o                         
  13   9   4        155.33        -31.37       124.27 o                         
 -14  10   4       6143.14       6397.27       308.50 o                         
 -13  10   4       1024.06        950.75        98.17 o                         
 -12  10   4       7530.25       7263.02       238.04 o                         
 -11  10   4       6601.27       6558.78       177.32 o                         
 -10  10   4       2943.74       2915.82        98.04 o                         
  -9  10   4         69.31        131.30        34.74 o                         
  -8  10   4        358.85        462.26        42.79 o                         
  -7  10   4      84853.90      87890.66      1305.35 o                         
  -6  10   4        886.73        747.16        35.62 o                         
  -5  10   4       8879.70       9091.27       134.19 o                         
  -4  10   4      29379.21      30283.60       417.02 o                         
  -3  10   4      51009.30      50160.97       710.44 o                         
  -2  10   4      26117.05      25373.86       338.35 o                         
  -1  10   4     195623.23     193544.58      2848.83 o                         
   0  10   4       9301.69       8955.64       163.13 o                         
   1  10   4      17373.57      16326.24       280.54 o                         
   2  10   4      10369.16      10644.18       217.80 o                         
   3  10   4       8372.25       8682.78       196.68 o                         
   4  10   4         49.18         50.28        15.80 o                         
   5  10   4       3813.43       3769.94        93.66 o                         
   6  10   4      12635.03      12611.27       265.13 o                         
   7  10   4      28821.95      29425.42       602.81 o                         
   8  10   4      10500.85      10638.03       273.52 o                         
   9  10   4       3469.70       3380.10       185.68 o                         
  10  10   4      11532.00      11120.98       299.22 o                         
  11  10   4       1826.42       1869.52       121.57 o                         
  12  10   4       4532.79       4766.80       195.23 o                         
 -13  11   4       8078.29       8337.19       288.50 o                         
 -12  11   4       2338.63       2216.80       105.94 o                         
 -11  11   4       5779.85       5863.47       170.75 o                         
 -10  11   4      63571.12      66489.36      1146.86 o                         
  -9  11   4        292.18        337.62        48.86 o                         
  -8  11   4       6457.66       6651.05       152.42 o                         
  -7  11   4       5575.98       5713.89       128.73 o                         
  -6  11   4        261.51        203.26        24.78 o                         
  -5  11   4       2521.68       2491.35        72.06 o                         
  -4  11   4      11160.08      11419.48       178.23 o                         
  -3  11   4      11174.20      10850.42       170.38 o                         
  -2  11   4        687.49        710.26        26.57 o                         
  -1  11   4       8863.12       8430.34       156.51 o                         
   0  11   4      36267.57      35301.76       537.79 o                         
   1  11   4      20666.95      19069.96       379.96 o                         
   2  11   4      18626.26      19331.89       346.79 o                         
   3  11   4        283.44        228.72        29.35 o                         
   4  11   4         20.42         57.89        25.25 o                         
   5  11   4         68.66         98.32        27.29 o                         
   6  11   4      87302.41      89823.59      1352.53 o                         
   7  11   4      19412.89      20479.96       404.89 o                         
   8  11   4       5777.69       6010.95       188.60 o                         
   9  11   4      16771.94      17075.05       399.76 o                         
  10  11   4        631.72        574.08        79.94 o                         
  11  11   4       4460.89       4326.29       241.71 o                         
  12  11   4      13404.93      13669.21       409.28 o                         
 -13  12   4       5002.50       4871.48       248.09 o                         
 -12  12   4       2322.09       2123.55       158.83 o                         
 -11  12   4      30149.21      31536.92       683.22 o                         
 -10  12   4        614.67        747.22        60.93 o                         
  -9  12   4      32303.70      32531.19       626.98 o                         
  -8  12   4       3373.35       3393.85       106.28 o                         
  -7  12   4       5181.74       4910.22       120.91 o                         
  -6  12   4       4440.24       4288.09       165.35 o                         
  -5  12   4      21103.71      20524.81       397.65 o                         
  -4  12   4       2560.24       2625.24        64.37 o                         
  -3  12   4      17862.45      17660.70       279.95 o                         
  -2  12   4        876.66        915.95        39.56 o                         
  -1  12   4      28851.27      28056.30       432.95 o                         
   0  12   4        747.58        735.55        38.50 o                         
   1  12   4       2305.88       2262.38        78.54 o                         
   2  12   4         15.35         45.95        25.73 o                         
   3  12   4       5688.36       5704.21       164.74 o                         
   4  12   4       6263.04       5979.09       144.09 o                         
   5  12   4      28699.33      29844.32       577.30 o                         
   6  12   4          5.07        149.55        37.52 o                         
   7  12   4      65916.49      67848.30      1265.11 o                         
   8  12   4       4126.96       3956.90       146.17 o                         
   9  12   4        857.08        847.68       104.58 o                         
  10  12   4         75.70         13.36        66.71 o                         
  11  12   4        196.22        264.94        68.84 o                         
 -12  13   4       1577.28       1412.54        93.47 o                         
 -11  13   4        265.90        311.57        59.88 o                         
 -10  13   4      51135.86      53422.68      1005.84 o                         
  -9  13   4      14708.76      15001.24       317.08 o                         
  -8  13   4       4076.92       4052.64       117.84 o                         
  -7  13   4       2243.30       2318.61        69.19 o                         
  -6  13   4       1472.68       1392.97        68.42 o                         
  -5  13   4       2392.89       2360.53        92.10 o                         
  -4  13   4       4135.36       3969.22       101.39 o                         
  -3  13   4      23646.27      23280.96       409.55 o                         
  -2  13   4        545.47        583.71        25.06 o                         
  -1  13   4      28390.88      27711.22       487.08 o                         
   0  13   4       8318.94       8271.71       190.92 o                         
   1  13   4       1447.67       1277.79        67.72 o                         
   2  13   4      10048.64      10361.80       241.35 o                         
   3  13   4        386.79        329.84        32.87 o                         
   4  13   4          4.79         -2.13        31.97 o                         
   5  13   4      16377.44      16215.45       335.03 o                         
   6  13   4     113101.73     116954.19      1970.20 o                         
   7  13   4         64.10         69.36        43.93 o                         
   8  13   4        716.62        722.92        91.72 o                         
   9  13   4       3290.87       3218.15       135.84 o                         
  10  13   4         92.37        105.38        58.25 o                         
  11  13   4       2431.79       2302.94       209.21 o                         
 -12  14   4       7783.15       7859.32       327.20 o                         
 -11  14   4       3384.12       3488.82       158.12 o                         
 -10  14   4       8763.53       8857.58       237.00 o                         
  -9  14   4        301.84        302.59        50.71 o                         
  -8  14   4       7260.42       7524.56       195.73 o                         
  -7  14   4      36503.89      35880.21       835.10 o                         
  -6  14   4      11877.51      11542.46       301.36 o                         
  -5  14   4        597.55        731.35        89.53 o                         
  -4  14   4       3608.12       3563.73       110.34 o                         
  -3  14   4      17023.51      16532.38       312.21 o                         
  -2  14   4      77587.98      75682.55      1680.62 o                         
  -1  14   4      40880.79      39165.17       796.10 o                         
   0  14   4       9888.49       9405.46       215.10 o                         
   1  14   4       2940.54       2747.58        80.99 o                         
   2  14   4       2503.46       2343.64        96.55 o                         
   3  14   4       4870.36       4753.61       151.32 o                         
   4  14   4       4721.33       4669.42       130.50 o                         
   5  14   4       5811.30       5632.47       157.49 o                         
   6  14   4       5271.41       5363.27       178.89 o                         
   7  14   4      19832.82      20115.43       450.40 o                         
   8  14   4         70.51         95.56        79.48 o                         
   9  14   4       1828.45       1789.43       106.77 o                         
  10  14   4      11723.05      12535.62       327.19 o                         
 -11  15   4          4.73         45.57        50.38 o                         
 -10  15   4        351.79        405.03        80.52 o                         
  -9  15   4      22817.10      22842.83       499.12 o                         
  -8  15   4      56141.97      56057.55      1282.22 o                         
  -7  15   4        823.34        749.97        66.20 o                         
  -6  15   4      15610.42      14990.43       378.32 o                         
  -5  15   4       7182.90       6918.37       198.64 o                         
  -4  15   4      10233.39       9925.98       208.60 o                         
  -3  15   4      14766.62      14607.06       286.63 o                         
  -2  15   4        716.56        728.60        46.38 o                         
  -1  15   4      25905.19      25176.36       582.28 o                         
   0  15   4      56096.21      54252.84      1216.56 o                         
   1  15   4       6333.17       6179.01       168.11 o                         
   2  15   4       4524.59       4300.88       210.13 o                         
   3  15   4        706.57        714.74        70.59 o                         
   4  15   4      34380.32      34544.18       928.76 o                         
   5  15   4      24365.22      24435.80       584.18 o                         
   6  15   4       6503.93       6796.27       208.84 o                         
   7  15   4        925.77        923.54        85.92 o                         
   8  15   4       3291.23       3487.40       150.07 o                         
   9  15   4        118.89         58.12        58.48 o                         
  10  15   4        361.80        370.77       128.66 o                         
 -11  16   4        321.95        274.47        81.40 o                         
 -10  16   4       1580.30       1565.65       103.36 o                         
  -9  16   4       5357.44       5634.08       192.78 o                         
  -8  16   4      13170.76      12917.98       345.43 o                         
  -7  16   4      44664.21      43516.45      1005.83 o                         
  -6  16   4       6984.15       6552.09       196.62 o                         
  -5  16   4       6158.21       6154.00       238.60 o                         
  -4  16   4        491.23        375.68        31.87 o                         
  -3  16   4      13145.03      13472.72       340.03 o                         
  -2  16   4      14322.98      14435.24       485.44 o                         
  -1  16   4      29180.93      28868.31       663.53 o                         
   0  16   4      12679.14      12014.90       297.91 o                         
   1  16   4      14327.56      13750.98       336.28 o                         
   2  16   4       1363.07       1283.91        88.30 o                         
   3  16   4      21206.75      21132.11       603.12 o                         
   4  16   4       4550.56       4563.80       178.45 o                         
   5  16   4       8205.17       8034.00       284.22 o                         
   6  16   4       1126.00       1135.90       104.85 o                         
   7  16   4        284.09        253.14        67.43 o                         
   8  16   4      17905.48      19019.46       565.44 o                         
   9  16   4       3092.61       2934.62       175.62 o                         
 -10  17   4       1288.64       1081.25        89.26 o                         
  -9  17   4      20470.74      20658.78       545.34 o                         
  -8  17   4       8701.26       8825.81       257.51 o                         
  -7  17   4        127.74        268.84        67.15 o                         
  -6  17   4       4460.91       4131.46       158.62 o                         
  -5  17   4       4358.05       4048.37       118.56 o                         
  -4  17   4       4635.72       4425.61       118.77 o                         
  -3  17   4       1010.34        992.00        70.36 o                         
  -2  17   4          2.49         78.81        39.87 o                         
  -1  17   4       1195.22       1200.93        70.76 o                         
   0  17   4       3421.20       3383.35       110.79 o                         
   1  17   4      37765.25      37109.25       846.64 o                         
   2  17   4       1123.54        958.01        75.70 o                         
   3  17   4        908.99        836.98        75.80 o                         
   4  17   4       6780.73       6878.66       237.86 o                         
   5  17   4      14161.90      14538.33       437.45 o                         
   6  17   4       1679.32       1939.81       164.22 o                         
   7  17   4      23393.48      25442.40       717.89 o                         
   8  17   4        309.68        345.49        82.46 o                         
   9  17   4      12745.32      13387.46       432.13 o                         
  -9  18   4       6217.26       6001.74       308.73 o                         
  -8  18   4      15856.05      15582.90       492.21 o                         
  -7  18   4          0.00         55.08        38.01 o                         
  -6  18   4        272.80        214.57        35.86 o                         
  -5  18   4        436.91        411.04        52.11 o                         
  -4  18   4      14099.48      13722.43       521.30 o                         
  -3  18   4         54.15        160.47        49.69 o                         
  -2  18   4      13031.74      12713.45       376.09 o                         
  -1  18   4       3503.57       3407.71       140.32 o                         
   0  18   4      25398.60      24932.87       582.54 o                         
   1  18   4       2931.42       3081.57       105.63 o                         
   2  18   4       5359.49       5177.84       191.80 o                         
   3  18   4       1042.36       1043.68        84.74 o                         
   4  18   4       8209.79       8003.33       269.08 o                         
   5  18   4       4661.82       4622.84       295.78 o                         
   6  18   4        239.06        372.49        95.50 o                         
   7  18   4       6333.93       7181.26       340.99 o                         
   8  18   4      31552.68      35603.74      1221.90 o                         
  -8  19   4       3598.14       3308.80       140.01 o                         
  -7  19   4        462.39        434.46        62.09 o                         
  -6  19   4       4775.79       4756.75       137.46 o                         
  -5  19   4         46.27         90.37        23.72 o                         
  -4  19   4        257.69        283.55        77.45 o                         
  -3  19   4      10265.78       9602.81       306.03 o                         
  -2  19   4         73.44        101.32        46.92 o                         
  -1  19   4      11570.38      12078.39       362.36 o                         
   0  19   4        931.67        997.40        48.33 o                         
   1  19   4      12125.05      12451.76       313.24 o                         
   2  19   4      13868.07      13865.49       409.69 o                         
   3  19   4         22.59         69.38        42.50 o                         
   4  19   4       8953.62       9044.74       307.60 o                         
   5  19   4      20947.34      22377.92       795.84 o                         
   6  19   4      10699.71      11917.95       484.44 o                         
   7  19   4       9856.24      10452.43      1045.48 o                         
  -7  20   4       3396.32       3377.50       186.51 o                         
  -6  20   4       8358.40       8426.82       289.59 o                         
  -5  20   4        825.20        986.90        92.33 o                         
  -4  20   4       5781.17       5465.08       254.68 o                         
  -3  20   4         42.27        109.56        50.63 o                         
  -2  20   4      76334.71      78324.55      2033.16 o                         
  -1  20   4         27.04        116.28        49.04 o                         
   0  20   4        559.16        555.41        97.90 o                         
   1  20   4       2994.67       2970.74       100.08 o                         
   2  20   4         29.71         28.53        28.19 o                         
   3  20   4       4110.96       4154.05       176.90 o                         
   4  20   4       6895.01       6958.71       211.53 o                         
   5  20   4       3848.69       4082.90       238.27 o                         
  -5  21   4       5704.75       5920.37       226.04 o                         
  -4  21   4         30.43         55.70        65.37 o                         
  -3  21   4      38245.52      41278.54      1352.96 o                         
  -2  21   4          3.91        133.44        82.54 o                         
  -1  21   4      42135.29      44389.93      1220.45 o                         
   0  21   4         88.11        143.14        68.36 o                         
   1  21   4       1193.94       1304.08       130.30 o                         
   2  21   4        251.27        297.90        82.62 o                         
   3  21   4        286.33        270.12        84.89 o                         
   4  21   4        491.43        389.96        64.34 o                         
  -3  22   4        375.13        518.85        97.54 o                         
  -2  22   4      50048.77      55257.38      1461.33 o                         
  -1  22   4        424.03        697.54        79.43 o                         
   0  22   4        258.22        215.68        75.99 o                         
   1  22   4       1535.89       1614.19       162.57 o                         
 -15   0   5      46888.08      46155.48      1188.53 o                         
 -13   0   5       5852.65       5911.01       321.32 o                         
 -11   0   5       6429.84       6411.02       222.41 o                         
  -9   0   5      55591.53      54788.28       970.23 o                         
  -7   0   5       8855.72       9043.21       197.25 o                         
  -5   0   5       7392.10       8040.64       149.23 o                         
  -3   0   5       5616.72       5181.98        99.39 o                         
  -1   0   5       9943.86       9213.11       218.16 o                         
   1   0   5     322208.28     320983.66      7134.96 o                         
   3   0   5        962.38       1079.65        96.96 o                         
   5   0   5       3293.24       3032.29       196.39 o                         
   9   0   5      34721.72      34274.55       813.70 o                         
  11   0   5       6531.77       6726.51       263.73 o                         
  13   0   5        940.39        591.60       135.06 o                         
 -15   1   5       2056.17       1882.14       277.66 o                         
 -14   1   5         77.59         43.87        67.83 o                         
 -13   1   5        907.16        876.08        71.00 o                         
 -12   1   5       2428.64       2400.70        96.84 o                         
 -11   1   5      15588.40      14968.56       279.31 o                         
 -10   1   5       2441.06       2384.24       108.24 o                         
  -9   1   5      17491.65      17094.89       241.07 o                         
  -8   1   5      13753.68      14332.87       204.05 o                         
  -7   1   5      30807.58      30575.53       364.57 o                         
  -6   1   5     113277.05     113406.91      1195.48 o                         
  -5   1   5         39.14        120.04        30.01 o                         
  -4   1   5      30126.41      29222.91       317.32 o                         
  -3   1   5        436.74        442.14        20.59 o                         
  -2   1   5      28541.09      28513.96       322.38 o                         
  -1   1   5       3547.95       3432.67        59.22 o                         
   0   1   5     194557.66     197396.38      2527.67 o                         
   1   1   5      21276.96      21704.01       309.74 o                         
   2   1   5        847.60        591.19        23.43 o                         
   3   1   5      25543.80      25072.76       444.45 o                         
   4   1   5        119.47        293.86        32.89 o                         
   5   1   5      26127.70      25611.12       598.35 o                         
   6   1   5      21118.30      20360.57       397.04 o                         
   7   1   5       1948.13       1843.81        71.12 o                         
   8   1   5     118050.41     120451.38      1897.38 o                         
   9   1   5       4602.84       4471.69       116.75 o                         
  10   1   5        564.23        468.87        50.24 o                         
  11   1   5        603.82        465.16        83.53 o                         
  12   1   5      10166.39       9347.64       256.86 o                         
  13   1   5       3033.51       2636.88       176.70 o                         
 -15   2   5       7761.88       7372.50       302.14 o                         
 -14   2   5       4070.68       3351.01       293.75 o                         
 -13   2   5      44631.95      43750.75       737.85 o                         
 -12   2   5       5017.99       4818.22       146.47 o                         
 -11   2   5       3341.21       3244.92       113.11 o                         
 -10   2   5      29693.95      29463.54       375.66 o                         
  -9   2   5      61316.11      61071.44       755.70 o                         
  -8   2   5      46893.67      45927.13       597.69 o                         
  -7   2   5      46945.61      48712.55       579.23 o                         
  -6   2   5      11670.31      11374.40       148.71 o                         
  -5   2   5      29734.55      28635.64       338.66 o                         
  -4   2   5        276.47        273.26        29.12 o                         
  -3   2   5      22657.52      22946.90       269.60 o                         
  -2   2   5      13412.82      13654.03       183.08 o                         
  -1   2   5       1254.22       1338.86        37.59 o                         
   0   2   5      47114.55      45557.94       508.94 o                         
   1   2   5      79215.19      80760.52      1265.49 o                         
   2   2   5       3275.87       3128.39        73.50 o                         
   3   2   5       7215.93       6982.82       113.38 o                         
   4   2   5      22895.26      22469.68       372.69 o                         
   5   2   5      24535.87      23958.82       426.95 o                         
   6   2   5       1372.95       1275.99        53.41 o                         
   7   2   5      36438.88      35873.55       634.61 o                         
   8   2   5       6683.40       6601.01       141.81 o                         
   9   2   5       2355.00       2265.81        79.72 o                         
  10   2   5          0.72        -19.39        29.18 o                         
  11   2   5       4273.06       3811.40       180.22 o                         
  12   2   5       1777.73       1787.57       125.75 o                         
  13   2   5       4883.77       4300.56       230.86 o                         
 -15   3   5       8049.96       7952.64       432.29 o                         
 -14   3   5      21981.91      21868.79       496.12 o                         
 -13   3   5        752.53        998.17       106.12 o                         
 -12   3   5      50167.37      49013.10       864.54 o                         
 -11   3   5      12962.27      13106.42       248.64 o                         
 -10   3   5      11155.80      10958.19       177.57 o                         
  -9   3   5      18548.19      18166.07       275.49 o                         
  -8   3   5       7887.07       8156.52       156.37 o                         
  -7   3   5      74961.94      76160.14       833.85 o                         
  -6   3   5     224797.81     224019.77      2325.62 o                         
  -5   3   5       2673.64       2594.28        51.42 o                         
  -4   3   5      31477.91      31874.82       337.77 o                         
  -3   3   5       1529.69       1559.90        33.75 o                         
  -2   3   5     119101.07     122179.96      1498.80 o                         
  -1   3   5      42262.33      42301.56       495.08 o                         
   0   3   5       1129.39       1324.47        39.73 o                         
   1   3   5        622.11        651.11        26.04 o                         
   2   3   5       9435.37       9433.71       152.40 o                         
   3   3   5       3924.92       3684.32        66.98 o                         
   4   3   5        869.53        948.51        60.37 o                         
   5   3   5      10986.58      10682.60       229.72 o                         
   6   3   5       5730.48       5340.12       162.56 o                         
   7   3   5       5874.65       5924.27       140.50 o                         
   8   3   5       6720.74       6446.38       172.34 o                         
   9   3   5       8218.32       8379.88       213.83 o                         
  10   3   5      42871.93      43189.11       928.34 o                         
  11   3   5        958.66        888.27        84.64 o                         
  12   3   5       1715.83       1418.94       114.22 o                         
  13   3   5        924.20        790.73       115.52 o                         
 -15   4   5        250.66        244.05       204.99 o                         
 -14   4   5      20999.93      20593.84       469.97 o                         
 -13   4   5      59732.72      60947.75      1143.58 o                         
 -12   4   5        109.43        157.09        57.60 o                         
 -11   4   5       4970.43       4830.19       134.30 o                         
 -10   4   5       5924.74       5807.27       113.91 o                         
  -9   4   5      29604.62      29460.17       382.31 o                         
  -8   4   5       9056.38       9026.36       133.22 o                         
  -7   4   5      48918.69      48706.73       574.14 o                         
  -6   4   5       7873.77       8197.09       109.61 o                         
  -5   4   5      56733.15      55554.59       609.92 o                         
  -4   4   5        193.20        391.23        25.87 o                         
  -3   4   5     241478.48     252582.94      2702.44 o                         
  -2   4   5      37130.29      39519.72       423.08 o                         
  -1   4   5      75038.69      77822.43       864.86 o                         
   0   4   5      10416.72      10179.57       135.36 o                         
   1   4   5      36095.54      36911.84       582.54 o                         
   2   4   5     108730.62     111071.17      1639.38 o                         
   3   4   5        572.75        469.53        25.66 o                         
   4   4   5      13383.47      12757.36       225.82 o                         
   5   4   5      27528.24      26880.40       574.32 o                         
   6   4   5      21836.55      21933.39       485.74 o                         
   7   4   5      15334.17      15021.29       320.75 o                         
   8   4   5      10444.03      10288.86       242.82 o                         
   9   4   5      10477.65       9485.41       262.62 o                         
  10   4   5       3435.52       3054.74       137.26 o                         
  11   4   5      13240.72      12609.94       339.06 o                         
  12   4   5       6672.63       6357.14       251.55 o                         
  13   4   5       6870.99       6486.85       262.94 o                         
 -15   5   5      13020.26      13095.81       517.22 o                         
 -14   5   5       5531.72       5681.41       283.56 o                         
 -13   5   5       8000.18       7624.57       242.08 o                         
 -12   5   5       6788.68       6219.61       243.01 o                         
 -11   5   5       4639.11       4547.08       130.38 o                         
 -10   5   5       2301.01       2193.57        69.68 o                         
  -9   5   5      12133.23      12429.56       189.56 o                         
  -8   5   5       3829.51       3801.85        70.44 o                         
  -7   5   5       3097.76       3169.24        57.58 o                         
  -6   5   5      67595.55      67544.81       761.46 o                         
  -5   5   5      61122.05      61802.93       716.80 o                         
  -4   5   5       2899.74       2912.59        48.16 o                         
  -3   5   5       2803.88       3202.06        51.87 o                         
  -2   5   5     115600.50     121401.66      1298.66 o                         
  -1   5   5      50874.93      52793.22       613.17 o                         
   0   5   5      81023.98      84450.66      1040.24 o                         
   1   5   5      97030.09      99884.65      1461.83 o                         
   2   5   5      24144.79      24791.81       334.87 o                         
   3   5   5      57953.90      60610.00       967.42 o                         
   4   5   5        868.06        712.60        67.10 o                         
   5   5   5      63313.76      61985.13      1194.48 o                         
   6   5   5       7699.09       7566.65       207.14 o                         
   7   5   5      26344.15      26527.36       584.15 o                         
   8   5   5      12958.75      12728.52       288.54 o                         
   9   5   5      16697.47      17041.86       412.65 o                         
  10   5   5       6965.55       6683.90       322.73 o                         
  11   5   5       1589.38       1533.71       104.95 o                         
  12   5   5        411.49        364.27        71.05 o                         
  13   5   5      22282.17      21964.89       757.16 o                         
 -15   6   5      14926.69      16159.22       487.90 o                         
 -14   6   5      35082.55      36763.90       779.96 o                         
 -13   6   5       2364.36       2143.94       173.00 o                         
 -12   6   5         31.29         24.43        71.22 o                         
 -11   6   5       5192.42       5086.50       148.89 o                         
 -10   6   5      16854.13      16727.83       291.82 o                         
  -9   6   5       2422.26       2390.94        67.77 o                         
  -8   6   5       8642.57       8456.07       129.18 o                         
  -7   6   5       5892.38       6048.50        96.84 o                         
  -6   6   5       7633.82       7453.09       106.39 o                         
  -5   6   5        175.24        216.40        14.79 o                         
  -4   6   5      24537.35      24423.93       275.32 o                         
  -3   6   5      21835.20      21598.69       252.17 o                         
  -2   6   5       3688.04       3725.68        60.35 o                         
  -1   6   5      38921.09      38106.26       431.62 o                         
   0   6   5      20591.20      21556.32       269.88 o                         
   1   6   5     196040.91     206321.14      2630.83 o                         
   2   6   5     119104.20     116949.14      1993.78 o                         
   3   6   5        833.46        710.18        51.41 o                         
   4   6   5      39449.07      38889.03       629.04 o                         
   5   6   5         35.39         76.91        20.57 o                         
   6   6   5      56480.56      54574.17      1121.98 o                         
   7   6   5      65408.79      64595.37      1325.54 o                         
   8   6   5       1677.23       1667.81       106.35 o                         
   9   6   5       4268.56       4177.72       160.25 o                         
  10   6   5      11576.04      10912.59       303.52 o                         
  11   6   5       1726.92       1629.27       111.57 o                         
  12   6   5      11078.87      10873.98       306.93 o                         
  13   6   5         56.19         75.84       122.70 o                         
 -15   7   5      13162.10      13379.10       517.91 o                         
 -14   7   5       2240.78       2084.38       135.72 o                         
 -13   7   5       3920.32       3975.80       175.75 o                         
 -12   7   5       1187.44       1201.59       143.92 o                         
 -11   7   5       4748.09       4720.18       171.08 o                         
 -10   7   5        183.77        116.92        38.56 o                         
  -9   7   5       2551.28       2800.95        88.00 o                         
  -8   7   5       1966.63       1864.04        54.57 o                         
  -7   7   5      57389.13      57674.95       759.17 o                         
  -6   7   5        196.58        230.08        29.88 o                         
  -5   7   5      35157.16      35122.90       465.89 o                         
  -4   7   5      24299.05      24857.18       271.04 o                         
  -3   7   5         79.53        101.38        11.02 o                         
  -2   7   5      11309.76      11678.92       148.85 o                         
  -1   7   5      75379.39      75736.80       915.98 o                         
   0   7   5     106548.63     105049.09      1197.45 o                         
   1   7   5       2778.90       3058.57        63.27 o                         
   2   7   5       5613.09       5867.52       128.31 o                         
   3   7   5      18619.36      18138.95       330.84 o                         
   4   7   5       3011.70       2902.46        79.85 o                         
   5   7   5       2303.88       2142.25        64.78 o                         
   6   7   5      23528.87      23687.73       522.36 o                         
   7   7   5       6682.93       6803.89       202.51 o                         
   8   7   5      67615.69      69440.23      1430.62 o                         
   9   7   5      37166.38      37445.59       816.10 o                         
  10   7   5       2930.73       2886.48       141.33 o                         
  11   7   5        277.21        143.26        62.96 o                         
  12   7   5       6988.12       6747.46       232.49 o                         
  13   7   5       7843.78       7308.67       374.54 o                         
 -14   8   5      24406.16      24594.56       585.33 o                         
 -13   8   5        252.85        355.69       175.24 o                         
 -12   8   5      15170.87      15367.79       398.68 o                         
 -11   8   5       2532.64       2510.41       191.63 o                         
 -10   8   5       3661.33       3547.98       132.35 o                         
  -9   8   5        593.31        538.92        39.71 o                         
  -8   8   5     115648.86     117657.04      1519.31 o                         
  -7   8   5        257.54        229.36        22.85 o                         
  -6   8   5      14261.89      14302.17       203.69 o                         
  -5   8   5       1574.31       1773.31        40.05 o                         
  -4   8   5       1501.65       1586.49        42.35 o                         
  -3   8   5      16224.62      15749.16       218.96 o                         
  -2   8   5      28838.47      27825.27       342.60 o                         
  -1   8   5      30971.02      30729.59       375.59 o                         
   0   8   5     144924.73     146217.69      1858.47 o                         
   1   8   5      48943.85      47143.84       673.86 o                         
   2   8   5      21365.57      21302.65       382.78 o                         
   3   8   5        168.83        199.13        19.90 o                         
   4   8   5       9632.60       9482.92       220.54 o                         
   5   8   5        708.49        682.49        53.14 o                         
   6   8   5      14510.51      14907.22       308.18 o                         
   7   8   5      17525.76      17382.84       409.49 o                         
   8   8   5      36657.48      37309.34       760.77 o                         
   9   8   5       7594.56       7817.06       233.92 o                         
  10   8   5       2318.05       2294.70       125.05 o                         
  11   8   5       2379.99       2067.74       155.11 o                         
  12   8   5        141.94        -55.47        60.23 o                         
 -14   9   5        466.27        447.14        98.09 o                         
 -13   9   5        153.37        354.82       135.72 o                         
 -12   9   5       3136.15       3037.98       147.16 o                         
 -11   9   5      16631.67      17318.66       356.83 o                         
 -10   9   5        322.71        323.88        44.56 o                         
  -9   9   5      24139.84      24420.80       424.53 o                         
  -8   9   5        999.38       1064.67        54.75 o                         
  -7   9   5     149094.69     152418.30      2132.00 o                         
  -6   9   5      10311.54      10700.60       160.66 o                         
  -5   9   5       4425.02       4678.36        81.31 o                         
  -4   9   5       6131.81       5655.42       108.21 o                         
  -3   9   5       3584.21       3700.67        69.34 o                         
  -2   9   5      14085.33      13974.59       206.77 o                         
  -1   9   5     192802.47     189273.38      2306.93 o                         
   0   9   5        283.16        434.48        24.14 o                         
   1   9   5        709.62        798.89        34.68 o                         
   2   9   5       2821.72       3191.28        96.83 o                         
   3   9   5        742.85        702.44        39.47 o                         
   4   9   5        555.50        483.59        31.40 o                         
   5   9   5        201.96        220.42        38.35 o                         
   6   9   5        353.74        298.75        42.17 o                         
   7   9   5        349.93       1556.78       175.43 o                         
   8   9   5         35.87        142.42        49.68 o                         
   9   9   5      37213.84      37782.24       779.79 o                         
  10   9   5        126.60        115.55        92.09 o                         
  11   9   5       3402.98       3455.15       160.80 o                         
  12   9   5        347.21        154.45        80.54 o                         
 -14  10   5      26397.58      27261.71       822.24 o                         
 -13  10   5       9861.77      10457.07       359.02 o                         
 -12  10   5       7407.58       7632.53       260.99 o                         
 -11  10   5       2448.74       2171.42       120.80 o                         
 -10  10   5       1498.96       1313.35        69.07 o                         
  -9  10   5        344.22        359.81        42.48 o                         
  -8  10   5      71214.21      72448.48      1233.10 o                         
  -7  10   5      16544.72      16900.42       293.30 o                         
  -6  10   5       1430.30       1444.75        49.59 o                         
  -5  10   5       9322.52       9255.99       132.03 o                         
  -4  10   5      10082.67      10247.36       156.99 o                         
  -3  10   5      41393.88      40422.47       613.55 o                         
  -2  10   5      10580.89      10031.81       154.22 o                         
  -1  10   5      23625.29      22757.95       358.71 o                         
   0  10   5     100886.91     100083.20      1337.20 o                         
   1  10   5       6803.89       6578.45       113.74 o                         
   2  10   5      19879.66      19358.13       351.52 o                         
   3  10   5        229.09        246.10        33.38 o                         
   4  10   5       2588.87       2448.65        68.28 o                         
   5  10   5       7958.62       8238.42       168.31 o                         
   6  10   5      29368.86      30321.26       562.83 o                         
   7  10   5      12530.97      12318.74       300.41 o                         
   8  10   5      13895.31      13918.55       344.89 o                         
   9  10   5      15128.04      16230.62       421.04 o                         
  10  10   5       3326.36       3218.42       151.91 o                         
  11  10   5       5322.03       5575.44       204.85 o                         
  12  10   5        897.80        545.60        93.36 o                         
 -13  11   5       3929.98       3886.69       190.90 o                         
 -12  11   5       5177.87       5300.56       212.90 o                         
 -11  11   5       1686.19       1541.36        86.45 o                         
 -10  11   5       3655.20       3635.51       114.36 o                         
  -9  11   5       1036.02       1104.19        73.73 o                         
  -8  11   5        337.91        320.76        38.42 o                         
  -7  11   5      20829.39      21659.52       366.05 o                         
  -6  11   5         36.28         65.52        20.14 o                         
  -5  11   5      38491.12      39226.61       567.15 o                         
  -4  11   5      17671.03      16986.84       260.23 o                         
  -3  11   5        601.32        574.93        29.69 o                         
  -2  11   5      10657.59      10599.27       170.87 o                         
  -1  11   5      41647.64      40446.31       582.95 o                         
   0  11   5       8831.19       8463.94       159.72 o                         
   1  11   5      21679.52      20992.80       428.01 o                         
   2  11   5       8540.43       8468.53       202.45 o                         
   3  11   5      24844.21      24184.93       653.23 o                         
   4  11   5       1319.18       1208.29        78.32 o                         
   5  11   5      33590.06      34569.14       612.72 o                         
   6  11   5      10168.24      10629.73       236.90 o                         
   7  11   5      31518.76      33142.81       672.98 o                         
   8  11   5      16256.11      16764.46       389.17 o                         
   9  11   5      27978.00      28747.66       616.05 o                         
  10  11   5       6086.06       6215.71       212.47 o                         
  11  11   5        614.31        740.25       114.46 o                         
 -13  12   5        275.45        120.13        83.11 o                         
 -12  12   5         13.75         77.77        66.19 o                         
 -11  12   5        146.96         86.44        46.33 o                         
 -10  12   5      27843.25      28782.55       567.21 o                         
  -9  12   5       1140.51       1082.48        66.08 o                         
  -8  12   5       7923.25       7498.25       178.36 o                         
  -7  12   5       1117.14       1200.36        51.30 o                         
  -6  12   5      10619.66      10409.73       242.92 o                         
  -5  12   5       1139.89       1258.79        50.06 o                         
  -4  12   5      20432.66      19448.07       325.61 o                         
  -3  12   5       1029.81        961.20        40.23 o                         
  -2  12   5       5857.64       5794.83       104.84 o                         
  -1  12   5          3.69         71.64        15.85 o                         
   0  12   5       5793.87       5432.90       113.38 o                         
   1  12   5      15127.00      14307.68       271.65 o                         
   2  12   5     106666.09     108968.28      1823.91 o                         
   3  12   5       2119.66       2153.55        74.84 o                         
   4  12   5      17743.44      17562.31       358.90 o                         
   5  12   5         75.79         93.05        32.61 o                         
   6  12   5      84260.59      86160.09      1587.13 o                         
   7  12   5      10625.63      10792.55       277.59 o                         
   8  12   5       1111.33       1286.99        83.75 o                         
   9  12   5        313.26        310.23        78.76 o                         
  10  12   5       5150.87       5235.07       174.34 o                         
  11  12   5          3.32        -21.87        85.76 o                         
 -12  13   5       9043.97       9133.69       296.25 o                         
 -11  13   5       1612.46       1490.61       120.55 o                         
 -10  13   5       2321.81       2036.72        91.94 o                         
  -9  13   5       1778.42       1808.53        82.12 o                         
  -8  13   5       1579.95       1519.25        69.56 o                         
  -7  13   5      11528.30      11542.15       271.46 o                         
  -6  13   5      25791.47      25251.10       532.95 o                         
  -5  13   5      36097.79      36060.04       671.82 o                         
  -4  13   5       3126.10       3333.75        81.82 o                         
  -3  13   5         44.81         85.32        18.90 o                         
  -2  13   5      14998.83      14818.39       293.33 o                         
  -1  13   5      26178.16      25334.12       435.33 o                         
   0  13   5        546.05        457.16        35.64 o                         
   1  13   5      21657.36      20618.54       373.14 o                         
   2  13   5       1038.80        846.65        42.10 o                         
   3  13   5      43073.75      43429.44       751.20 o                         
   4  13   5         93.50         52.82        34.21 o                         
   5  13   5      23508.74      23641.71       432.33 o                         
   6  13   5        439.12        491.76        56.11 o                         
   7  13   5      14283.91      15390.78       338.17 o                         
   8  13   5        233.83        195.77        51.78 o                         
   9  13   5      16168.10      16592.34       401.34 o                         
  10  13   5      14165.48      14548.43       369.99 o                         
 -12  14   5       2374.14       2542.94       190.59 o                         
 -11  14   5       2809.03       2981.04       145.75 o                         
 -10  14   5        109.01        137.50        51.77 o                         
  -9  14   5       7268.51       6888.10       190.41 o                         
  -8  14   5      28077.39      28048.06       797.11 o                         
  -7  14   5      21386.70      21383.97       522.62 o                         
  -6  14   5        136.59        261.98        64.98 o                         
  -5  14   5      38613.52      38193.38       877.59 o                         
  -4  14   5       3633.50       3357.72        90.25 o                         
  -3  14   5      34261.57      32675.74       605.78 o                         
  -2  14   5       2523.94       2552.47       103.25 o                         
  -1  14   5      10096.95       9707.29       249.32 o                         
   0  14   5      30080.74      29028.94       600.46 o                         
   1  14   5       4141.17       3924.44       107.89 o                         
   2  14   5      18967.72      18940.54       461.28 o                         
   3  14   5       2303.32       2047.88        82.25 o                         
   4  14   5       1009.38       1037.14        63.83 o                         
   5  14   5       9452.32       9357.87       233.14 o                         
   6  14   5      22129.62      22287.15       578.52 o                         
   7  14   5        288.53        341.22        58.42 o                         
   8  14   5      13921.59      14495.15       364.52 o                         
   9  14   5      10397.13      10895.61       295.69 o                         
  10  14   5       1317.89       1349.31       113.74 o                         
 -11  15   5       5581.32       5437.96       196.20 o                         
 -10  15   5       2974.43       3078.87       145.81 o                         
  -9  15   5      12573.16      12433.07       356.73 o                         
  -8  15   5        590.01        683.46        70.56 o                         
  -7  15   5      51897.53      52023.80      1341.57 o                         
  -6  15   5      40183.54      40248.99       990.61 o                         
  -5  15   5       2364.76       2337.64        98.71 o                         
  -4  15   5       2272.77       2223.32        82.20 o                         
  -3  15   5       1639.79       1543.04        52.57 o                         
  -2  15   5      16724.28      16531.96       398.95 o                         
  -1  15   5      40669.41      39235.59       893.29 o                         
   0  15   5       9726.49       8998.63       233.88 o                         
   1  15   5       3210.10       3050.83       101.99 o                         
   2  15   5         23.85         37.04        38.46 o                         
   3  15   5        649.65        587.96       125.61 o                         
   4  15   5        982.29        885.95        65.83 o                         
   5  15   5         41.70         83.48        45.41 o                         
   6  15   5         99.33        156.18        51.31 o                         
   7  15   5        153.94        129.92        54.36 o                         
   8  15   5       7410.15       7640.73       243.38 o                         
   9  15   5      15010.42      15427.32       419.08 o                         
 -11  16   5        776.12        830.86       121.56 o                         
 -10  16   5       3494.23       3524.18       150.86 o                         
  -9  16   5       7249.29       7158.15       254.92 o                         
  -8  16   5      49642.63      49543.91      1142.67 o                         
  -7  16   5       5823.72       5956.45       191.94 o                         
  -6  16   5       6023.22       5833.06       183.12 o                         
  -5  16   5       5246.12       5080.28       242.60 o                         
  -4  16   5        570.45        587.58        36.72 o                         
  -3  16   5       6517.46       5928.66       166.45 o                         
  -2  16   5       3568.59       3407.38       113.10 o                         
  -1  16   5        858.29        802.04        54.25 o                         
   0  16   5      25517.81      25450.20       595.25 o                         
   1  16   5      47268.85      46424.57      1049.97 o                         
   2  16   5          7.45         65.56        41.10 o                         
   3  16   5        820.72        939.18        89.31 o                         
   4  16   5      17745.24      17052.26       497.16 o                         
   5  16   5        387.18        397.09       117.45 o                         
   6  16   5        825.71        722.99        85.27 o                         
   7  16   5      23801.13      25378.48       721.52 o                         
   8  16   5      10387.09      10938.46       526.23 o                         
   9  16   5       6402.95       6461.02       331.59 o                         
 -10  17   5         27.29         21.63        54.87 o                         
  -9  17   5       3362.42       3210.80       226.52 o                         
  -8  17   5       2025.81       1970.90       106.64 o                         
  -7  17   5      17122.66      17499.34       443.00 o                         
  -6  17   5      12018.61      11774.71       311.95 o                         
  -5  17   5        689.70        672.75        46.81 o                         
  -4  17   5      15548.44      15203.15       329.32 o                         
  -3  17   5          5.61         76.40        46.87 o                         
  -2  17   5       3039.71       3142.97       117.69 o                         
  -1  17   5      11207.09      10471.38       267.72 o                         
   0  17   5      66379.78      64987.40      1456.00 o                         
   1  17   5          4.50        105.18        43.28 o                         
   2  17   5       8604.88       8393.32       274.02 o                         
   3  17   5         82.61         65.39        42.81 o                         
   4  17   5        516.35        485.88        68.51 o                         
   5  17   5        136.99        231.36        82.92 o                         
   6  17   5       5955.44       5830.74       216.85 o                         
   7  17   5         16.48        191.61        69.72 o                         
   8  17   5      46910.74      51426.87      1439.19 o                         
  -9  18   5      10830.61      10605.80       352.35 o                         
  -8  18   5        277.94        343.70        58.82 o                         
  -7  18   5       6978.09       6992.10       213.84 o                         
  -6  18   5       1529.81       1413.25        69.78 o                         
  -5  18   5          2.55         46.68        33.18 o                         
  -4  18   5       2974.63       3008.03       200.83 o                         
  -3  18   5       4941.53       4736.59       183.31 o                         
  -2  18   5        242.76        239.60        52.89 o                         
  -1  18   5       9322.59       9271.45       242.52 o                         
   0  18   5         17.97        111.53        32.84 o                         
   1  18   5      63985.29      64254.70      1676.73 o                         
   2  18   5      12644.76      12600.69       380.96 o                         
   3  18   5       2814.58       2761.86       174.64 o                         
   4  18   5       6332.18       6239.77       350.91 o                         
   5  18   5        989.51        911.77       180.08 o                         
   6  18   5       6534.91       6731.27       319.75 o                         
   7  18   5      45320.49      49278.85      1639.34 o                         
  -8  19   5       4313.86       4407.18       201.49 o                         
  -7  19   5       3735.30       3438.13       136.49 o                         
  -6  19   5      21194.74      20497.44       654.15 o                         
  -5  19   5       3615.62       3362.43       107.30 o                         
  -4  19   5        120.06        246.46        71.93 o                         
  -3  19   5         14.77         91.93        50.01 o                         
  -2  19   5       8472.22       8249.12       270.88 o                         
  -1  19   5          6.11         58.64        45.49 o                         
   0  19   5      22484.63      23123.70       547.33 o                         
   1  19   5      11812.17      12100.55       458.66 o                         
   2  19   5       3571.63       3712.72       157.50 o                         
   3  19   5      11379.90      11204.37       352.02 o                         
   4  19   5          1.79         31.44        48.64 o                         
   5  19   5      14163.75      14570.40       560.57 o                         
   6  19   5       1768.11       1586.76       159.05 o                         
  -7  20   5      12538.41      13040.91       727.50 o                         
  -6  20   5       3928.33       4121.44       185.05 o                         
  -5  20   5      16546.02      16386.21       603.08 o                         
  -4  20   5       1090.07       1208.69       121.69 o                         
  -3  20   5      16475.70      17014.39       601.68 o                         
  -2  20   5        197.82        301.13        98.09 o                         
  -1  20   5       9932.24       9999.15       316.68 o                         
   0  20   5       1017.81       1041.54        88.18 o                         
   1  20   5      14798.21      14421.75       425.54 o                         
   2  20   5       4022.22       3770.05       218.52 o                         
   3  20   5       2366.25       2229.82       123.95 o                         
   4  20   5       3757.44       3594.66       209.40 o                         
   5  20   5       7448.14       7881.64       362.44 o                         
  -5  21   5         57.83         36.48        72.45 o                         
  -4  21   5       5885.35       5926.76       312.64 o                         
  -3  21   5         32.19         84.70        54.72 o                         
  -2  21   5      43194.68      45753.98      1220.58 o                         
  -1  21   5        137.87        168.88        57.85 o                         
   0  21   5       2715.20       2710.50       180.29 o                         
   1  21   5         75.56        150.80        71.93 o                         
   2  21   5        975.06        988.48       121.99 o                         
   3  21   5         74.79        113.01       125.06 o                         
  -1  22   5       2740.10       2907.56       189.02 o                         
 -14   0   6        211.68         -1.67       165.34 o                         
 -12   0   6        627.51        805.12       128.58 o                         
 -10   0   6       6522.41       6436.75       158.88 o                         
  -8   0   6      10435.49      10343.17       226.72 o                         
  -6   0   6      25091.97      24161.43       379.08 o                         
  -4   0   6     434848.69     439178.50      6118.08 o                         
  -2   0   6      82280.88      80541.55      1276.81 o                         
   0   0   6     148023.34     147525.27      3375.37 o                         
   2   0   6      10827.44      11713.97       293.20 o                         
   4   0   6     114909.45     110313.03      2441.84 o                         
   6   0   6      30758.24      31080.11      1115.51 o                         
   8   0   6     109371.32     107679.82      4579.73 o                         
  10   0   6      16224.07      15286.52       477.69 o                         
  12   0   6      10639.49       9902.27       418.94 o                         
 -15   1   6       8237.64       7624.64       270.09 o                         
 -14   1   6        211.70        146.79        82.88 o                         
 -13   1   6      21042.44      20228.43       387.31 o                         
 -12   1   6       8459.72       8327.18       189.90 o                         
 -11   1   6      17600.17      17113.36       311.35 o                         
 -10   1   6      12888.95      12937.18       196.07 o                         
  -9   1   6       2590.67       2406.57        61.31 o                         
  -8   1   6       9921.94       9226.26       147.18 o                         
  -7   1   6      59722.27      59120.91       680.26 o                         
  -6   1   6      13836.52      14208.43       179.72 o                         
  -5   1   6       4665.86       5170.10        78.31 o                         
  -4   1   6        700.05        708.43        33.95 o                         
  -3   1   6     133253.48     136922.62      1565.91 o                         
  -2   1   6       1138.59       1198.19        33.92 o                         
  -1   1   6       4160.27       3949.55        65.65 o                         
   0   1   6      22726.95      23207.85       358.24 o                         
   1   1   6      84279.20      83151.05      1036.78 o                         
   2   1   6       1683.94       1643.08        39.94 o                         
   3   1   6      89788.46      85880.04      1551.77 o                         
   4   1   6      19604.83      19604.06       412.97 o                         
   5   1   6       6544.92       6212.00       157.38 o                         
   6   1   6       8559.52       8350.93       185.80 o                         
   7   1   6      80100.72      79616.63      1347.96 o                         
   8   1   6       2064.29       2004.85        69.34 o                         
   9   1   6        383.66        360.04        38.79 o                         
  10   1   6        937.59        840.56        75.66 o                         
  11   1   6       4453.27       4127.54       141.73 o                         
  12   1   6       1926.27       1749.72       144.77 o                         
  13   1   6         63.58         65.38       116.81 o                         
 -15   2   6       2808.10       2344.95       252.42 o                         
 -14   2   6      23109.55      22170.62       462.06 o                         
 -13   2   6       3906.59       3948.00       187.30 o                         
 -12   2   6      20701.03      20634.68       365.45 o                         
 -11   2   6      34922.39      34589.28       556.59 o                         
 -10   2   6      10978.06      11193.99       191.92 o                         
  -9   2   6      14205.15      13794.51       202.99 o                         
  -8   2   6        410.44        391.32        31.52 o                         
  -7   2   6      44895.51      44805.39       506.81 o                         
  -6   2   6     107524.91     106877.66      1196.64 o                         
  -5   2   6       1154.23       1240.63        38.84 o                         
  -4   2   6      61832.48      64618.53       705.87 o                         
  -3   2   6        825.27        827.55        29.81 o                         
  -2   2   6         56.39        138.02        16.82 o                         
  -1   2   6      32078.92      31711.15       406.85 o                         
   0   2   6      24563.41      23900.35       339.70 o                         
   1   2   6      16475.32      17240.65       233.12 o                         
   2   2   6      19781.70      20756.11       306.64 o                         
   3   2   6      14444.18      13933.54       212.50 o                         
   4   2   6      16890.45      15632.79       237.73 o                         
   5   2   6      59918.41      59382.81       946.23 o                         
   6   2   6        142.94        204.29        31.21 o                         
   7   2   6       2316.51       1996.50        74.28 o                         
   8   2   6      10008.61      10287.46       217.23 o                         
   9   2   6       3856.10       3753.75       107.82 o                         
  10   2   6      67039.74      65469.10      1364.56 o                         
  11   2   6       4825.24       4830.21       233.21 o                         
  12   2   6        513.34        521.96       105.91 o                         
  13   2   6       5084.15       4903.14       254.54 o                         
 -15   3   6       3609.86       3435.57       245.63 o                         
 -14   3   6       4007.34       3800.56       222.38 o                         
 -13   3   6     107839.45     108385.09      1799.92 o                         
 -12   3   6      19640.58      18160.75       381.90 o                         
 -11   3   6         16.69          5.99        54.86 o                         
 -10   3   6       7440.94       7539.43       154.24 o                         
  -9   3   6       1555.20       1457.23        51.28 o                         
  -8   3   6      15061.29      14945.97       230.07 o                         
  -7   3   6      85608.13      83878.31      1013.58 o                         
  -6   3   6        421.17        574.12        30.11 o                         
  -5   3   6      34547.77      35026.83       408.98 o                         
  -4   3   6       2457.77       2168.35        42.52 o                         
  -3   3   6       1460.29       1264.93        44.40 o                         
  -2   3   6       2881.48       3254.58        58.38 o                         
  -1   3   6      43226.14      43900.74       514.63 o                         
   0   3   6        926.34       1083.12        26.91 o                         
   1   3   6      39234.18      39789.65       545.89 o                         
   2   3   6      21750.95      22155.67       367.19 o                         
   3   3   6      59206.35      59080.63       935.74 o                         
   4   3   6      25063.40      25149.23       417.77 o                         
   5   3   6       6194.90       6294.31       139.74 o                         
   6   3   6         31.34         69.89        34.65 o                         
   7   3   6       1342.69       1238.67        59.92 o                         
   8   3   6      13910.98      13655.48       322.14 o                         
   9   3   6      39054.75      38734.55       837.55 o                         
  10   3   6        955.27        941.47        81.53 o                         
  11   3   6      33884.50      33546.66       851.39 o                         
  12   3   6       2320.64       2042.21       136.55 o                         
  13   3   6       1799.31       1733.44       133.98 o                         
 -15   4   6       7581.59       8148.87       500.74 o                         
 -14   4   6      37218.64      37804.30       767.27 o                         
 -13   4   6         31.71        161.00        92.43 o                         
 -12   4   6      20350.37      20291.50       413.75 o                         
 -11   4   6       6321.60       6044.29       178.18 o                         
 -10   4   6       1914.16       1717.82        74.50 o                         
  -9   4   6         65.05        127.69        25.87 o                         
  -8   4   6        921.54        850.46        36.71 o                         
  -7   4   6        147.42        198.53        20.81 o                         
  -6   4   6     214999.78     214834.55      2370.00 o                         
  -5   4   6      67858.95      67278.25       760.26 o                         
  -4   4   6        262.41        358.30        28.42 o                         
  -3   4   6        227.08        209.86        18.84 o                         
  -2   4   6      61534.78      63684.09       739.67 o                         
  -1   4   6        289.43        366.62        23.75 o                         
   0   4   6      26136.58      26452.84       338.68 o                         
   1   4   6     119446.24     123096.52      1506.64 o                         
   2   4   6       5099.69       4611.43        89.62 o                         
   3   4   6      37413.10      37194.41       566.28 o                         
   4   4   6      21670.45      21149.44       383.99 o                         
   5   4   6         22.06         74.71        28.04 o                         
   6   4   6       4063.29       4093.38       139.28 o                         
   7   4   6       1866.38       1700.06        92.57 o                         
   8   4   6         14.59         79.47        76.72 o                         
   9   4   6      19963.23      20259.19       478.27 o                         
  10   4   6      73276.88      73069.44      1584.80 o                         
  11   4   6        642.50        499.88        72.08 o                         
  12   4   6       2320.84       2358.52       150.42 o                         
  13   4   6       2790.50       2327.57       236.58 o                         
 -15   5   6         13.88       -105.13       112.54 o                         
 -14   5   6      22258.28      23099.70       517.35 o                         
 -13   5   6      20167.40      20913.33       469.97 o                         
 -12   5   6       2304.39       2169.78       160.96 o                         
 -11   5   6       4755.40       4640.77       132.88 o                         
 -10   5   6      23408.71      23396.96       367.45 o                         
  -9   5   6       1305.64       1341.10        53.15 o                         
  -8   5   6        787.79        736.23        29.40 o                         
  -7   5   6      38888.05      39152.52       457.10 o                         
  -6   5   6      44798.69      44857.66       516.56 o                         
  -5   5   6      13852.91      13988.68       187.75 o                         
  -4   5   6      21634.97      21518.45       255.82 o                         
  -3   5   6       4662.77       4481.75        68.42 o                         
  -2   5   6       1424.47       1609.78        47.54 o                         
  -1   5   6       6162.18       6519.90       102.54 o                         
   0   5   6       7725.07       7654.22       113.68 o                         
   1   5   6      43847.50      44432.32       656.78 o                         
   2   5   6     226891.20     229603.03      3628.68 o                         
   3   5   6      42341.60      41972.66       744.11 o                         
   4   5   6      19072.21      20043.03       345.17 o                         
   5   5   6        509.09        553.43        44.92 o                         
   6   5   6      16057.81      15043.77       320.98 o                         
   7   5   6      17066.63      16519.20       393.49 o                         
   8   5   6       8241.50       7787.46       228.61 o                         
   9   5   6       9597.92       9698.20       272.83 o                         
  10   5   6      14031.46      13988.26       364.45 o                         
  11   5   6       9700.22       9372.36       278.60 o                         
  12   5   6       2573.48       2389.84       154.81 o                         
  13   5   6        178.41        -58.46       127.36 o                         
 -15   6   6       8321.94       8465.69       345.12 o                         
 -14   6   6        684.23        570.26       265.12 o                         
 -13   6   6        600.40        533.35       189.03 o                         
 -12   6   6         15.04         41.38        97.36 o                         
 -11   6   6       3654.20       3675.32       123.19 o                         
 -10   6   6       4901.56       4831.83       146.59 o                         
  -9   6   6      21657.91      21502.05       303.27 o                         
  -8   6   6       3692.79       3666.89        73.01 o                         
  -7   6   6        184.08        336.88        47.57 o                         
  -6   6   6       9986.06       9792.78       140.56 o                         
  -5   6   6     118369.75     116962.45      1296.96 o                         
  -4   6   6      53749.53      53690.68       605.89 o                         
  -3   6   6        492.94        451.33        23.45 o                         
  -2   6   6      37188.64      37829.02       462.42 o                         
  -1   6   6       1594.07       1510.35        53.76 o                         
   0   6   6      62981.86      63514.16       823.21 o                         
   1   6   6      92351.61      91057.55      1168.10 o                         
   2   6   6        484.67        525.61        25.48 o                         
   3   6   6      68784.80      70175.86      1146.38 o                         
   4   6   6      23845.48      23247.03       391.56 o                         
   5   6   6        753.62        862.06        49.69 o                         
   6   6   6       7852.37       8116.86       219.70 o                         
   7   6   6       5358.13       5063.36       169.48 o                         
   8   6   6      21008.91      20916.43       487.08 o                         
   9   6   6      33881.29      33732.09       746.03 o                         
  10   6   6       4082.44       3872.91       161.86 o                         
  11   6   6        540.19        597.20       110.86 o                         
  12   6   6       1774.09       1563.56       131.67 o                         
 -14   7   6      13657.82      14084.38       445.42 o                         
 -13   7   6        244.31        252.34       182.28 o                         
 -12   7   6      37772.06      39183.54       805.61 o                         
 -11   7   6       7314.67       7728.75       195.33 o                         
 -10   7   6        505.50        449.94        41.65 o                         
  -9   7   6         65.58        104.62        27.93 o                         
  -8   7   6      13054.81      12777.65       183.56 o                         
  -7   7   6        439.23        390.76        25.91 o                         
  -6   7   6      12260.10      12189.68       171.91 o                         
  -5   7   6      19153.92      18643.63       224.60 o                         
  -4   7   6      35731.33      34992.41       415.08 o                         
  -3   7   6      78621.41      79744.43       917.12 o                         
  -2   7   6       1638.67       1673.44        43.98 o                         
  -1   7   6      18256.92      18270.63       233.79 o                         
   0   7   6       2040.22       2021.18        49.54 o                         
   1   7   6      73769.15      75086.91      1056.80 o                         
   2   7   6     132464.44     134214.98      2193.26 o                         
   3   7   6      39085.24      39233.04       659.30 o                         
   4   7   6       5715.10       6021.15       134.87 o                         
   5   7   6       7015.73       6670.26       162.13 o                         
   6   7   6       4144.62       4015.75       126.52 o                         
   7   7   6      44602.29      45188.08       955.30 o                         
   8   7   6      29288.54      29065.29       648.71 o                         
   9   7   6       3001.59       3166.52       144.83 o                         
  10   7   6       2360.55       2153.06       124.16 o                         
  11   7   6        212.94         92.79        60.80 o                         
  12   7   6       2945.89       2667.30       184.19 o                         
 -14   8   6        474.69        560.26       240.11 o                         
 -13   8   6       6510.63       6064.41       218.83 o                         
 -12   8   6          2.36        167.79        77.96 o                         
 -11   8   6      71007.26      72658.27      1273.44 o                         
 -10   8   6       4200.80       4047.59       115.70 o                         
  -9   8   6      22920.93      23204.05       355.33 o                         
  -8   8   6        153.16        164.79        25.20 o                         
  -7   8   6      38316.59      38425.28       493.12 o                         
  -6   8   6       4385.38       4382.72        80.40 o                         
  -5   8   6      59664.28      60120.57       724.38 o                         
  -4   8   6      27007.60      27028.95       323.65 o                         
  -3   8   6        363.53        328.73        18.33 o                         
  -2   8   6       8024.85       7689.00       110.76 o                         
  -1   8   6      41793.70      40643.91       494.18 o                         
   0   8   6      40093.74      39050.58       515.35 o                         
   1   8   6      12947.26      12819.04       201.26 o                         
   2   8   6       2713.47       2669.30        63.33 o                         
   3   8   6        169.43        263.15        32.18 o                         
   4   8   6       5407.17       5920.90       199.19 o                         
   5   8   6      39328.89      40465.43       678.22 o                         
   6   8   6       9783.85       9692.90       230.15 o                         
   7   8   6       1922.56       1999.62       107.00 o                         
   8   8   6      12589.29      12681.64       330.95 o                         
   9   8   6      49851.43      50902.61      1084.45 o                         
  10   8   6         31.47        -23.03        65.62 o                         
  11   8   6      22200.45      22787.42       530.07 o                         
  12   8   6        595.46        267.35       108.49 o                         
 -14   9   6       4874.11       4784.21       227.87 o                         
 -13   9   6       4273.18       4081.53       179.44 o                         
 -12   9   6      71995.12      74857.07      1428.29 o                         
 -11   9   6          0.52        103.86        44.08 o                         
 -10   9   6      13952.52      13930.30       268.51 o                         
  -9   9   6          8.93         51.35        30.59 o                         
  -8   9   6      69242.22      70594.38      1019.92 o                         
  -7   9   6       5281.47       5031.07        95.00 o                         
  -6   9   6        595.55        491.79        42.91 o                         
  -5   9   6       9255.32       9464.09       132.28 o                         
  -4   9   6      24616.89      25157.85       342.31 o                         
  -3   9   6          5.77         26.57        23.97 o                         
  -2   9   6       5023.16       4846.80        81.76 o                         
  -1   9   6       4322.50       4319.57        71.97 o                         
   0   9   6      52526.84      52984.39       690.32 o                         
   1   9   6        163.70        252.08        21.97 o                         
   2   9   6      23699.78      23288.27       429.66 o                         
   3   9   6       1061.94       1036.87        75.97 o                         
   4   9   6      59798.56      59041.74       905.71 o                         
   5   9   6         60.09         87.12        32.41 o                         
   6   9   6       2691.14       2697.88       118.73 o                         
   7   9   6         58.86         13.24        44.99 o                         
   8   9   6      41412.32      42491.76       857.84 o                         
   9   9   6       1769.35       1881.86       215.28 o                         
  10   9   6          7.69        -73.41        48.94 o                         
  11   9   6       1113.74       1205.06       102.65 o                         
  12   9   6      17469.62      17846.52       520.65 o                         
 -14  10   6       7240.95       7035.40       316.22 o                         
 -13  10   6       2527.32       2492.99       133.98 o                         
 -12  10   6       5709.61       5880.81       194.94 o                         
 -11  10   6      23643.66      23984.83       455.69 o                         
 -10  10   6       2433.43       2178.49        86.94 o                         
  -9  10   6        308.68        377.14        42.42 o                         
  -8  10   6       1207.39       1216.52        60.39 o                         
  -7  10   6      19719.85      19502.69       313.90 o                         
  -6  10   6      11220.15      11529.65       173.62 o                         
  -5  10   6      77677.57      77298.43      1044.91 o                         
  -4  10   6      25198.30      24838.31       352.06 o                         
  -3  10   6        333.80        419.74        29.29 o                         
  -2  10   6      38839.89      37066.50       541.12 o                         
  -1  10   6      24915.88      24092.64       313.10 o                         
   0  10   6       1477.02       1512.51        39.41 o                         
   1  10   6      28099.30      28634.33       440.82 o                         
   2  10   6       1300.05       1397.37        48.80 o                         
   3  10   6       5548.05       5384.05       165.55 o                         
   4  10   6       5069.39       5067.66       136.78 o                         
   5  10   6       4570.98       4121.76       125.86 o                         
   6  10   6       8125.00       8094.46       221.84 o                         
   7  10   6         28.29        113.73        49.93 o                         
   8  10   6      13615.46      13624.17       338.91 o                         
   9  10   6      33352.84      34776.91       731.70 o                         
  10  10   6       6467.10       6919.95       227.88 o                         
  11  10   6      15724.47      16692.39       418.02 o                         
 -13  11   6       4282.21       4029.57       197.61 o                         
 -12  11   6      22339.88      23815.53       616.23 o                         
 -11  11   6       3376.16       3451.07       143.12 o                         
 -10  11   6       2811.27       2625.13       100.75 o                         
  -9  11   6         64.54         11.69        30.91 o                         
  -8  11   6       5589.31       5764.63       138.41 o                         
  -7  11   6       3773.27       3747.18        91.64 o                         
  -6  11   6      29286.49      29038.51       449.67 o                         
  -5  11   6       7409.00       7302.70       127.25 o                         
  -4  11   6      46019.43      45796.15       701.37 o                         
  -3  11   6      18493.34      17936.51       292.72 o                         
  -2  11   6        767.89        753.69        31.59 o                         
  -1  11   6      22236.36      21997.06       333.42 o                         
   0  11   6        948.35        987.69        39.44 o                         
   1  11   6       9261.71       9178.24       154.78 o                         
   2  11   6     130733.98     128679.70      2002.81 o                         
   3  11   6        239.04        303.85        25.59 o                         
   4  11   6        203.71        299.16        37.75 o                         
   5  11   6       3733.97       3302.27       110.06 o                         
   6  11   6       8580.15       8621.30       230.16 o                         
   7  11   6      18330.01      18849.96       424.04 o                         
   8  11   6      15813.90      15921.82       380.72 o                         
   9  11   6       9740.31       9918.39       279.14 o                         
  10  11   6       4485.95       4709.51       205.07 o                         
  11  11   6       2743.04       2589.65       147.83 o                         
 -13  12   6        279.32        341.28        98.92 o                         
 -12  12   6         65.22        106.36        62.70 o                         
 -11  12   6       3705.37       3581.38       136.09 o                         
 -10  12   6        586.94        514.67        53.97 o                         
  -9  12   6       8732.40       8365.24       198.79 o                         
  -8  12   6        163.00        194.20        35.66 o                         
  -7  12   6        355.91        360.24        42.50 o                         
  -6  12   6       5903.40       5785.08       138.95 o                         
  -5  12   6     151678.14     150865.31      2512.67 o                         
  -4  12   6       2664.27       2571.14        98.32 o                         
  -3  12   6        398.37        390.17        26.73 o                         
  -2  12   6        817.24        885.95        34.36 o                         
  -1  12   6          1.58         24.23        19.68 o                         
   0  12   6      12095.63      11921.31       193.05 o                         
   1  12   6      82330.99      81293.73      1147.58 o                         
   2  12   6        265.90        301.76        23.77 o                         
   3  12   6      65890.81      64046.61      1173.05 o                         
   4  12   6       4731.13       4458.08       117.63 o                         
   5  12   6       6951.68       6802.88       162.19 o                         
   6  12   6        167.11        103.69        43.70 o                         
   7  12   6       3174.11       3025.60       130.95 o                         
   8  12   6       2041.54       1989.29       114.62 o                         
   9  12   6      27994.18      29648.39       635.18 o                         
  10  12   6        960.64        909.85        99.26 o                         
  11  12   6        585.98        536.50       158.45 o                         
 -12  13   6      10372.10      10401.49       324.20 o                         
 -11  13   6         67.89        109.58        45.31 o                         
 -10  13   6       1213.67       1159.29        93.17 o                         
  -9  13   6          0.56         48.88        40.63 o                         
  -8  13   6        262.96        261.60        62.88 o                         
  -7  13   6      22508.06      22615.85       549.44 o                         
  -6  13   6      35120.40      32844.29       679.96 o                         
  -5  13   6      15215.29      15000.87       301.77 o                         
  -4  13   6      34081.09      33440.34       687.72 o                         
  -3  13   6       7494.96       7088.23       160.66 o                         
  -2  13   6       5008.52       4927.48       139.17 o                         
  -1  13   6        599.51        559.33        49.07 o                         
   0  13   6       2448.82       2364.09        82.30 o                         
   1  13   6       5738.11       5730.22       118.27 o                         
   2  13   6     119814.51     119475.13      1869.02 o                         
   3  13   6       6877.83       6935.34       175.61 o                         
   4  13   6         38.99         68.51        30.07 o                         
   5  13   6       1185.79       1245.64        74.28 o                         
   6  13   6      17170.56      17184.36       367.90 o                         
   7  13   6        357.13        213.88        52.15 o                         
   8  13   6      16999.60      17586.61       390.14 o                         
   9  13   6      10480.44      11029.68       299.93 o                         
  10  13   6       2581.26       2940.23       161.93 o                         
 -12  14   6      13896.47      13840.55       546.10 o                         
 -11  14   6       8742.48       8872.63       333.91 o                         
 -10  14   6        680.78        568.95        58.16 o                         
  -9  14   6          5.92         45.91        35.67 o                         
  -8  14   6       4204.44       4148.47       154.86 o                         
  -7  14   6      11478.93      10882.01       295.24 o                         
  -6  14   6      55563.50      54974.81      1250.25 o                         
  -5  14   6      49411.49      48016.99       888.39 o                         
  -4  14   6       4344.56       4075.49       116.09 o                         
  -3  14   6        414.79        440.28        35.72 o                         
  -2  14   6      12941.99      12084.52       305.65 o                         
  -1  14   6      10753.50      10383.89       276.79 o                         
   0  14   6       1982.21       1999.93        77.02 o                         
   1  14   6      13892.80      13120.67       279.55 o                         
   2  14   6        394.68        488.59        40.46 o                         
   3  14   6       6374.04       5987.17       163.07 o                         
   4  14   6         30.78         39.67        31.09 o                         
   5  14   6       2321.88       2097.46       111.88 o                         
   6  14   6       6742.73       6713.58       193.76 o                         
   7  14   6         52.83         32.55        47.17 o                         
   8  14   6       2507.57       2590.74       127.11 o                         
   9  14   6      18413.67      19410.39       462.08 o                         
  10  14   6      30454.68      33359.57      1086.64 o                         
 -11  15   6         35.41         60.33       117.51 o                         
 -10  15   6       6596.13       6689.28       187.59 o                         
  -9  15   6          5.01        -33.55        42.23 o                         
  -8  15   6      26639.63      26363.66       639.32 o                         
  -7  15   6      24173.65      23451.50       570.07 o                         
  -6  15   6        133.71        125.73        63.54 o                         
  -5  15   6      11395.67      11269.50       258.51 o                         
  -4  15   6      11280.32      10657.80       243.54 o                         
  -3  15   6        229.07        284.70        40.33 o                         
  -2  15   6       1009.29        894.79        60.46 o                         
  -1  15   6       1697.26       1642.69        79.55 o                         
   0  15   6      12192.63      11815.65       300.79 o                         
   1  15   6       9022.99       8418.90       225.32 o                         
   2  15   6       4879.81       4397.23       135.68 o                         
   3  15   6       9097.34       8885.89       241.96 o                         
   4  15   6      21053.09      20374.25       499.71 o                         
   5  15   6        377.87        334.72        58.37 o                         
   6  15   6       2410.57       2473.85       193.56 o                         
   7  15   6       1560.17       1489.07       102.77 o                         
   8  15   6      15928.65      16693.71       444.25 o                         
   9  15   6       5016.89       5243.24       231.44 o                         
 -10  16   6       4101.98       4099.84       164.66 o                         
  -9  16   6      13741.88      13742.16       371.87 o                         
  -8  16   6        498.66        484.80        78.70 o                         
  -7  16   6      22545.26      22435.74       567.51 o                         
  -6  16   6      24332.01      25042.77       659.58 o                         
  -5  16   6       9738.51       9511.18       376.38 o                         
  -4  16   6      23251.15      22627.01       431.76 o                         
  -3  16   6         95.48        120.24        41.88 o                         
  -2  16   6       4668.18       4320.49       138.00 o                         
  -1  16   6       9286.18       9242.69       245.37 o                         
   0  16   6      20852.66      20340.95       487.48 o                         
   1  16   6        158.43        252.21        37.60 o                         
   2  16   6          1.90         24.75        39.33 o                         
   3  16   6        969.39       1175.65        92.65 o                         
   4  16   6      11421.79      12235.11       369.49 o                         
   5  16   6       8177.14       7869.23       271.36 o                         
   6  16   6       1931.75       1968.54       129.02 o                         
   7  16   6       3176.47       3357.77       221.37 o                         
   8  16   6      14674.14      15918.30       545.68 o                         
 -10  17   6       1867.66       1737.72       111.45 o                         
  -9  17   6         55.77         42.73        71.48 o                         
  -8  17   6       7957.60       7620.21       233.01 o                         
  -7  17   6       6238.68       5976.60       192.49 o                         
  -6  17   6       1025.68        879.93        69.04 o                         
  -5  17   6       3593.87       3385.20       115.31 o                         
  -4  17   6       9149.86       8542.60       283.53 o                         
  -3  17   6      60692.80      59925.38      1350.21 o                         
  -2  17   6       1169.58       1158.81        67.90 o                         
  -1  17   6      11505.99      11114.88       287.33 o                         
   0  17   6       2361.60       2072.20        91.74 o                         
   1  17   6      47640.23      48082.54      1093.69 o                         
   2  17   6       4773.19       4197.21       172.70 o                         
   3  17   6      24616.96      23218.15       657.04 o                         
   4  17   6       2032.42       1868.38       162.59 o                         
   5  17   6       2441.79       2464.48       183.52 o                         
   6  17   6        212.77        240.58        67.96 o                         
   7  17   6      31372.77      33588.26       933.14 o                         
   8  17   6       5523.65       5488.89       239.22 o                         
  -9  18   6        922.74        949.17       114.67 o                         
  -8  18   6         88.81        141.43        60.65 o                         
  -7  18   6         21.59         60.82        72.20 o                         
  -6  18   6       8082.94       7789.87       233.93 o                         
  -5  18   6       9786.96       9467.38       246.33 o                         
  -4  18   6      41146.45      40913.31      1099.29 o                         
  -3  18   6        127.65        200.39        57.41 o                         
  -2  18   6      11150.56      10693.33       278.26 o                         
  -1  18   6         54.77        131.18        35.25 o                         
   0  18   6      47520.86      47456.23      1080.65 o                         
   1  18   6       9192.11       9108.50       369.21 o                         
   2  18   6          6.36         68.85        46.22 o                         
   3  18   6       6236.80       5879.42       222.09 o                         
   4  18   6      11622.00      11880.41       645.30 o                         
   5  18   6       3747.08       4230.10       243.76 o                         
   6  18   6       7211.38       7675.67       355.16 o                         
   7  18   6        146.73        210.73        68.61 o                         
  -8  19   6       2216.24       2027.95       141.99 o                         
  -7  19   6      16179.30      15478.51       536.79 o                         
  -6  19   6       7166.19       6687.15       233.11 o                         
  -5  19   6       1160.84       1128.64       125.23 o                         
  -4  19   6       2151.36       2039.28       128.73 o                         
  -3  19   6       6654.99       6918.63       244.05 o                         
  -2  19   6        534.84        611.75        72.13 o                         
  -1  19   6        804.92        748.73        63.54 o                         
   0  19   6       4891.57       5043.02       156.75 o                         
   1  19   6      16511.05      16342.35       736.87 o                         
   2  19   6      17880.98      18394.26       534.39 o                         
   3  19   6      21549.72      21914.76       645.02 o                         
   4  19   6       9572.71       9847.10       417.21 o                         
   5  19   6        312.40        280.22       117.55 o                         
  -6  20   6      45189.01      46860.32      3914.30 o                         
  -5  20   6       1795.10       1875.26       160.91 o                         
  -4  20   6        563.40        753.06        84.27 o                         
  -3  20   6         23.43         38.82        50.42 o                         
  -2  20   6       7867.29       7716.58       266.15 o                         
  -1  20   6        272.73        232.51        58.07 o                         
   0  20   6       6556.63       6698.54       232.17 o                         
   1  20   6       4157.41       4146.95       253.51 o                         
   2  20   6        509.66        473.51        65.94 o                         
   3  20   6       9470.05       9440.26       364.11 o                         
   4  20   6       6843.70       6707.70       392.68 o                         
  -4  21   6         19.10         68.93        72.45 o                         
  -3  21   6         15.47          2.27        50.82 o                         
  -2  21   6        187.38        115.26        65.98 o                         
  -1  21   6       3705.05       3650.47       165.71 o                         
   0  21   6          2.94         74.27        68.36 o                         
   1  21   6       7803.37       8087.14       355.37 o                         
   2  21   6        775.76        818.90       116.08 o                         
 -15   0   7      15363.06      14462.53       850.54 o                         
 -13   0   7       2429.94       2552.56       224.47 o                         
 -11   0   7     103040.14     104402.16      2160.42 o                         
  -9   0   7        645.57        596.94        54.95 o                         
  -7   0   7       4295.21       4134.66       109.33 o                         
  -5   0   7      77114.78      78095.12      1246.35 o                         
  -3   0   7     458749.06     459622.97      7135.43 o                         
  -1   0   7      10857.03      11645.43       239.68 o                         
   1   0   7      11678.88      13617.03       335.02 o                         
   3   0   7     199308.28     201257.31      4428.05 o                         
   7   0   7      27465.11      26548.89       746.17 o                         
   9   0   7        192.33        132.96        48.73 o                         
  11   0   7        487.26        378.41        72.48 o                         
  13   0   7      15505.16      16022.39      1170.54 o                         
 -15   1   7         18.60        -15.62       198.28 o                         
 -14   1   7         34.39          8.53        93.21 o                         
 -13   1   7       4358.30       3936.81       203.19 o                         
 -12   1   7       1921.08       1827.85        88.78 o                         
 -11   1   7      13610.77      13615.58       264.92 o                         
 -10   1   7      53111.67      53040.14       809.33 o                         
  -9   1   7       4683.33       4597.63        97.40 o                         
  -8   1   7       4305.75       4333.74        83.20 o                         
  -7   1   7      14550.34      14184.04       190.25 o                         
  -6   1   7         99.02        131.09        19.98 o                         
  -5   1   7       1383.03       1182.78        35.56 o                         
  -4   1   7     328028.22     328447.97      3408.09 o                         
  -3   1   7       1031.75       1083.81        42.25 o                         
  -2   1   7      36190.58      38648.97       443.62 o                         
  -1   1   7        202.62        250.41        23.35 o                         
   0   1   7        452.20        460.23        24.27 o                         
   1   1   7      81349.73      85215.79      1139.03 o                         
   2   1   7      40413.49      39307.69       631.27 o                         
   3   1   7      21289.49      19814.47       388.71 o                         
   4   1   7      72837.02      70491.79      1285.71 o                         
   5   1   7      21073.09      20275.63       394.25 o                         
   6   1   7       1434.21       1264.74        46.00 o                         
   7   1   7        122.15        155.59        27.60 o                         
   8   1   7      11014.03      10133.14       202.15 o                         
   9   1   7        118.08        122.32        32.60 o                         
  10   1   7      25531.03      23773.84       542.34 o                         
  11   1   7       3196.74       2898.86       139.35 o                         
  12   1   7      18387.89      17449.67       589.33 o                         
  13   1   7       4806.05       4461.39       276.06 o                         
 -15   2   7         38.48        263.39       321.30 o                         
 -14   2   7        230.68        316.02       134.87 o                         
 -13   2   7      23246.46      22768.96       466.05 o                         
 -12   2   7      21218.92      21309.91       408.11 o                         
 -11   2   7      33312.23      33205.35       576.06 o                         
 -10   2   7      14389.62      14207.56       250.97 o                         
  -9   2   7       1416.85       1253.90        52.57 o                         
  -8   2   7      26200.90      26456.05       353.24 o                         
  -7   2   7      19747.17      20339.67       266.60 o                         
  -6   2   7       4588.84       4634.08        83.56 o                         
  -5   2   7       1445.11       1479.93        57.46 o                         
  -4   2   7        491.97        559.99        23.89 o                         
  -3   2   7     108069.36     110170.60      1193.09 o                         
  -2   2   7       2590.95       2617.41        54.78 o                         
  -1   2   7      10873.59      10962.42       148.61 o                         
   0   2   7      25558.15      26306.39       337.58 o                         
   1   2   7      19506.36      20816.67       281.49 o                         
   2   2   7      10585.90      10461.32       182.78 o                         
   3   2   7     111156.22     109013.45      1606.66 o                         
   4   2   7      78711.61      77348.60      1149.53 o                         
   5   2   7       3573.12       3423.25        75.90 o                         
   6   2   7       4408.29       4304.64        92.00 o                         
   7   2   7         21.52        156.98        63.28 o                         
   8   2   7       1815.09       1750.66        82.55 o                         
   9   2   7      21268.27      20932.32       491.42 o                         
  10   2   7       1130.09       1065.31        96.53 o                         
  11   2   7       9919.85      10093.81       331.68 o                         
  12   2   7      11465.12      11114.48       424.75 o                         
  13   2   7       7905.70       7399.47       460.76 o                         
 -15   3   7         15.23        766.61       566.83 o                         
 -14   3   7      18870.73      18846.91       443.37 o                         
 -13   3   7       5701.85       5356.20       230.90 o                         
 -12   3   7       2096.67       2051.96       122.09 o                         
 -11   3   7      13059.41      12663.13       271.03 o                         
 -10   3   7      59310.54      58012.01       830.10 o                         
  -9   3   7          2.96         56.39        28.10 o                         
  -8   3   7        542.45        616.61        37.35 o                         
  -7   3   7       2733.20       2620.54        64.11 o                         
  -6   3   7     101339.62     102381.41      1187.38 o                         
  -5   3   7      17517.70      17954.88       212.06 o                         
  -4   3   7      29432.70      29608.41       341.40 o                         
  -3   3   7        815.82        758.02        33.56 o                         
  -2   3   7      10086.89       9318.02       127.98 o                         
  -1   3   7       1317.52       1455.78        37.80 o                         
   0   3   7      15054.42      15481.52       206.21 o                         
   1   3   7      10851.41      11364.76       162.23 o                         
   2   3   7      19526.81      19768.69       294.40 o                         
   3   3   7       4397.56       4261.04        90.72 o                         
   4   3   7      19045.72      19230.73       329.93 o                         
   5   3   7      23227.62      22588.80       384.87 o                         
   6   3   7      49390.73      47216.20       824.39 o                         
   7   3   7        486.60        406.94        47.35 o                         
   8   3   7      14005.79      13792.17       311.88 o                         
   9   3   7        838.98        833.42        74.51 o                         
  10   3   7      90359.20      91181.10      1872.65 o                         
  11   3   7       9011.41       8750.22       305.34 o                         
  12   3   7         12.55          3.67        86.64 o                         
 -15   4   7       6280.41       6094.35       310.99 o                         
 -14   4   7       3080.29       3025.44       215.51 o                         
 -13   4   7      31509.45      31530.62       652.87 o                         
 -12   4   7       9143.19       8953.75       281.00 o                         
 -11   4   7      30775.26      30320.45       567.22 o                         
 -10   4   7      11302.86      11038.94       203.03 o                         
  -9   4   7       1863.44       1818.02        68.35 o                         
  -8   4   7       3801.88       3881.04        99.05 o                         
  -7   4   7      27081.39      27651.67       372.75 o                         
  -6   4   7      11073.80      11168.03       169.08 o                         
  -5   4   7       7182.31       7167.54       104.85 o                         
  -4   4   7      15685.05      15003.65       208.57 o                         
  -3   4   7       4426.03       4633.68        76.45 o                         
  -2   4   7      28186.39      26922.38       341.42 o                         
  -1   4   7      21417.15      20452.26       254.73 o                         
   0   4   7       7672.36       7935.38       112.33 o                         
   1   4   7        638.95        719.43        40.35 o                         
   2   4   7      84069.80      87958.25      1382.19 o                         
   3   4   7      71902.19      73664.02      1095.42 o                         
   4   4   7      11470.15      11460.39       208.70 o                         
   5   4   7      19683.82      19462.76       361.41 o                         
   6   4   7        873.56        849.01        59.08 o                         
   7   4   7       6678.08       6270.45       194.06 o                         
   8   4   7       4978.46       5072.19       176.00 o                         
   9   4   7      38721.40      38361.85       837.74 o                         
  10   4   7        160.72        291.63        59.63 o                         
  11   4   7      17078.11      17364.76       502.79 o                         
  12   4   7       1132.76        892.37       100.94 o                         
 -15   5   7        611.47       2030.94       850.39 o                         
 -14   5   7       5699.02       5543.66       272.18 o                         
 -13   5   7          2.58         45.91       119.08 o                         
 -12   5   7         92.58        176.30        67.78 o                         
 -11   5   7        339.75        281.41        85.20 o                         
 -10   5   7      24653.23      24830.31       408.50 o                         
  -9   5   7      65369.77      64896.21       803.55 o                         
  -8   5   7       3845.26       3735.86        76.37 o                         
  -7   5   7      11103.35      11388.52       167.79 o                         
  -6   5   7      18131.38      18176.66       244.78 o                         
  -5   5   7     120198.52     118532.38      1407.59 o                         
  -4   5   7      46626.66      45225.91       516.77 o                         
  -3   5   7      25324.99      25160.84       307.29 o                         
  -2   5   7         53.37         98.52        21.52 o                         
  -1   5   7      45831.07      45806.38       584.33 o                         
   0   5   7       2130.96       2156.52        65.13 o                         
   1   5   7      91187.89      93460.27      1258.04 o                         
   2   5   7       7990.60       8607.91       154.61 o                         
   3   5   7      38425.37      39172.57       636.77 o                         
   4   5   7      16995.93      16723.84       345.58 o                         
   5   5   7       2638.84       2700.84        96.18 o                         
   6   5   7      12993.20      12547.06       280.91 o                         
   7   5   7       3051.16       2841.59       124.55 o                         
   8   5   7          8.98         96.10        47.02 o                         
   9   5   7      20377.99      20142.16       482.70 o                         
  10   5   7      21531.28      21635.49       533.69 o                         
  11   5   7        993.10        813.64        85.98 o                         
  12   5   7       2933.47       2773.12       168.18 o                         
 -15   6   7       5943.75       5557.84       325.23 o                         
 -14   6   7       6654.07       6497.27       236.94 o                         
 -13   6   7        305.64        362.33        77.72 o                         
 -12   6   7      12147.53      11980.29       308.52 o                         
 -11   6   7      18835.47      18490.53       379.23 o                         
 -10   6   7      30917.85      30470.41       486.52 o                         
  -9   6   7        246.68        271.75        31.09 o                         
  -8   6   7      18067.71      17629.80       234.46 o                         
  -7   6   7       3394.54       3301.67        73.03 o                         
  -6   6   7      46726.96      45921.87       565.99 o                         
  -5   6   7       7326.99       7427.57       107.73 o                         
  -4   6   7      10308.76      10336.96       135.06 o                         
  -3   6   7      78044.84      77279.00       863.38 o                         
  -2   6   7      86473.93      86749.50      1077.80 o                         
  -1   6   7       1125.39       1045.43        43.54 o                         
   0   6   7       9203.18       8845.73       134.11 o                         
   1   6   7      12391.68      13191.46       193.38 o                         
   2   6   7     131978.42     133291.59      1973.34 o                         
   3   6   7      71637.59      74571.88      1182.73 o                         
   4   6   7        538.76        499.21        35.28 o                         
   5   6   7       1011.37        994.22        61.81 o                         
   6   6   7       1475.80       1588.33        78.67 o                         
   7   6   7      11015.59      11196.77       296.21 o                         
   8   6   7       4931.60       4914.22       218.41 o                         
   9   6   7         92.27         92.62        52.81 o                         
  10   6   7        530.67        400.94        71.43 o                         
  11   6   7         31.62        -56.33        68.66 o                         
  12   6   7       1011.54        827.00       169.60 o                         
 -14   7   7       4145.74       4189.20       190.72 o                         
 -13   7   7       8492.94       8286.29       263.22 o                         
 -12   7   7       8136.02       8428.96       279.28 o                         
 -11   7   7      24623.75      25329.89       522.83 o                         
 -10   7   7      13994.42      13663.17       249.38 o                         
  -9   7   7      22741.56      22657.99       370.05 o                         
  -8   7   7       2596.56       2595.60        61.14 o                         
  -7   7   7        114.77        134.51        18.36 o                         
  -6   7   7         86.46        150.74        21.88 o                         
  -5   7   7      47582.90      48969.73       576.78 o                         
  -4   7   7      88372.56      88813.16      1022.99 o                         
  -3   7   7      14519.53      14255.00       181.57 o                         
  -2   7   7      33480.79      33932.05       436.20 o                         
  -1   7   7       2087.08       2102.53        55.80 o                         
   0   7   7      44389.19      45244.70       553.44 o                         
   1   7   7      15874.51      15782.89       241.65 o                         
   2   7   7         60.53        168.09        28.38 o                         
   3   7   7        167.33        239.53        27.25 o                         
   4   7   7      25301.49      25547.71       463.46 o                         
   5   7   7      48639.25      49417.87       934.58 o                         
   6   7   7       2779.96       2574.80       119.46 o                         
   7   7   7         79.25         64.63        52.98 o                         
   8   7   7      16029.62      15657.46       392.20 o                         
   9   7   7      11267.68      11268.27       313.48 o                         
  10   7   7       1014.02        935.78        90.71 o                         
  11   7   7      22570.04      23054.14       561.32 o                         
  12   7   7       5696.21       5352.84       333.52 o                         
 -14   8   7        694.10        582.40        92.54 o                         
 -13   8   7         75.37        222.82       132.73 o                         
 -12   8   7      86201.44      89568.22      1697.41 o                         
 -11   8   7       5985.27       6501.47       205.86 o                         
 -10   8   7        386.60        448.27        56.47 o                         
  -9   8   7         57.82         23.03        27.88 o                         
  -8   8   7       9499.20       9514.79       166.02 o                         
  -7   8   7       4524.82       4343.86        84.23 o                         
  -6   8   7        238.45        245.72        22.31 o                         
  -5   8   7       9927.82      10059.85       142.41 o                         
  -4   8   7       8851.65       8517.64       112.96 o                         
  -3   8   7      37055.43      37457.84       460.68 o                         
  -2   8   7      24595.71      23330.26       308.45 o                         
  -1   8   7       6484.35       6334.83       100.61 o                         
   0   8   7      30743.59      30534.10       428.67 o                         
   1   8   7        685.39        595.16        32.62 o                         
   2   8   7      24332.98      24205.90       436.44 o                         
   3   8   7      11825.20      11283.72       190.89 o                         
   4   8   7     126868.42     131196.66      2311.96 o                         
   5   8   7       1771.35       1995.83        82.11 o                         
   6   8   7      19173.02      19076.95       445.89 o                         
   7   8   7       6217.69       6032.35       196.81 o                         
   8   8   7       8765.01       8776.84       259.90 o                         
   9   8   7       2343.77       2104.73       123.06 o                         
  10   8   7       7967.63       8172.83       258.94 o                         
  11   8   7         65.73        182.04        67.56 o                         
  12   8   7      44192.99      46284.28      1090.25 o                         
 -14   9   7       1213.41       1189.92       123.67 o                         
 -13   9   7      22584.98      23437.47       628.75 o                         
 -12   9   7       1343.50       1275.17       120.00 o                         
 -11   9   7      57501.81      60489.82      1158.45 o                         
 -10   9   7       8553.21       8016.64       175.32 o                         
  -9   9   7       2401.02       2441.96        86.52 o                         
  -8   9   7        127.00        119.76        25.99 o                         
  -7   9   7      15160.31      15261.36       226.38 o                         
  -6   9   7       3727.45       3742.66       108.77 o                         
  -5   9   7      31781.04      31361.26       391.60 o                         
  -4   9   7         29.51        120.98        16.52 o                         
  -3   9   7      14086.92      13655.52       198.83 o                         
  -2   9   7       5335.33       5340.81        92.13 o                         
  -1   9   7       1632.87       1639.45        41.25 o                         
   0   9   7         12.67         60.48        15.47 o                         
   1   9   7        100.19        154.62        26.91 o                         
   2   9   7        567.60        593.41        43.90 o                         
   3   9   7      23452.93      23400.01       402.62 o                         
   4   9   7         20.80        129.13        35.41 o                         
   5   9   7     117833.98     118513.50      2163.58 o                         
   6   9   7       4966.03       4653.92       166.00 o                         
   7   9   7        768.92        851.77        80.80 o                         
   8   9   7         68.24         85.09        55.63 o                         
   9   9   7       5882.63       5577.58       198.22 o                         
  10   9   7        920.59        967.00        94.12 o                         
  11   9   7      64239.00      68362.62      1359.38 o                         
 -13  10   7       8136.34       8083.55       285.76 o                         
 -12  10   7      54475.41      55798.69      1179.28 o                         
 -11  10   7        229.35        292.37        64.32 o                         
 -10  10   7        357.99        282.88        43.60 o                         
  -9  10   7       1142.08       1196.82        63.53 o                         
  -8  10   7         24.88        101.49        31.41 o                         
  -7  10   7      11103.96      11111.79       192.77 o                         
  -6  10   7      17043.19      17429.40       262.94 o                         
  -5  10   7      14308.45      13979.84       216.33 o                         
  -4  10   7       9533.09       9008.16       147.09 o                         
  -3  10   7      25191.62      24094.58       345.40 o                         
  -2  10   7      38493.41      37192.16       518.21 o                         
  -1  10   7       3171.77       3149.14        60.45 o                         
   0  10   7      10044.81      10140.67       155.60 o                         
   1  10   7       2781.84       2759.79        67.07 o                         
   2  10   7      20981.36      22190.14       371.09 o                         
   3  10   7         50.67         98.44        43.76 o                         
   4  10   7      63968.65      64863.36      1130.66 o                         
   5  10   7       9184.77       9013.21       237.61 o                         
   6  10   7       4142.98       4066.61       152.31 o                         
   7  10   7      13208.22      14005.59       341.62 o                         
   8  10   7       8922.80       9154.44       261.67 o                         
   9  10   7       6577.13       6721.36       222.52 o                         
  10  10   7       4457.70       4300.11       213.55 o                         
  11  10   7       2832.59       3110.68       162.03 o                         
 -13  11   7       3609.36       3362.51       212.17 o                         
 -12  11   7       5115.55       5465.04       219.10 o                         
 -11  11   7       8735.00       9058.00       287.97 o                         
 -10  11   7       1029.07       1060.05        89.86 o                         
  -9  11   7      40892.52      42064.56       798.59 o                         
  -8  11   7       5056.65       4719.59       129.72 o                         
  -7  11   7       1029.53       1013.47        51.00 o                         
  -6  11   7       9149.40       9064.65       204.69 o                         
  -5  11   7     110230.71     108828.92      1622.68 o                         
  -4  11   7      31426.57      31670.31       499.23 o                         
  -3  11   7      40004.20      38767.35       569.15 o                         
  -2  11   7       9667.85       9468.65       165.74 o                         
  -1  11   7       7216.26       6883.97       128.66 o                         
   0  11   7        173.60        172.36        20.34 o                         
   1  11   7      31736.68      30989.20       478.88 o                         
   2  11   7        332.34        409.19        37.64 o                         
   3  11   7       6333.89       6224.37       147.79 o                         
   4  11   7       6726.47       6859.96       161.78 o                         
   5  11   7      25389.27      25204.39       524.92 o                         
   6  11   7       5183.47       4757.46       163.94 o                         
   7  11   7        197.32        213.45        58.39 o                         
   8  11   7      10324.21      11379.76       303.43 o                         
   9  11   7      13580.49      14051.68       360.14 o                         
  10  11   7       3302.44       3252.41       174.73 o                         
  11  11   7      16465.56      16975.96       578.43 o                         
 -13  12   7        320.91        358.08       102.20 o                         
 -12  12   7      14426.42      15156.28       430.93 o                         
 -11  12   7       2564.70       2520.20       169.67 o                         
 -10  12   7      21562.39      22085.59       448.86 o                         
  -9  12   7        345.18        439.33        46.95 o                         
  -8  12   7      23910.23      23528.85       463.65 o                         
  -7  12   7        623.07        550.12        44.63 o                         
  -6  12   7      38468.86      38497.23       793.24 o                         
  -5  12   7       1155.33       1269.32        59.11 o                         
  -4  12   7      14096.97      13361.59       240.28 o                         
  -3  12   7       2174.13       2032.60        59.52 o                         
  -2  12   7     102731.55      99159.17      1477.11 o                         
  -1  12   7        146.26        182.70        24.39 o                         
   0  12   7      26124.54      25409.69       382.24 o                         
   1  12   7        684.59        734.90        41.91 o                         
   2  12   7     105638.05     103984.68      1887.25 o                         
   3  12   7       2789.42       2563.13        86.88 o                         
   4  12   7       1914.54       1655.95        73.79 o                         
   5  12   7        173.49        132.85        44.74 o                         
   6  12   7        457.06        327.03        79.04 o                         
   7  12   7        670.44        649.90        92.09 o                         
   8  12   7       2944.98       2915.92       140.48 o                         
   9  12   7        792.95        746.97        87.15 o                         
  10  12   7        105.02         76.86       119.87 o                         
 -12  13   7       1166.75       1292.38       144.27 o                         
 -11  13   7       2949.30       3134.93       374.58 o                         
 -10  13   7       2993.44       3146.89       176.62 o                         
  -9  13   7      38244.88      38170.31       801.22 o                         
  -8  13   7        804.50        817.63        70.09 o                         
  -7  13   7       2645.34       2610.20       116.19 o                         
  -6  13   7      31224.45      30550.88       718.78 o                         
  -5  13   7      65603.70      63706.58      1281.58 o                         
  -4  13   7         24.37         54.47        26.41 o                         
  -3  13   7      20224.73      18780.76       402.74 o                         
  -2  13   7       3552.28       3523.79       101.62 o                         
  -1  13   7      10914.73      10523.72       304.80 o                         
   0  13   7       2216.23       2099.82        83.15 o                         
   1  13   7      47125.85      46939.84       805.23 o                         
   2  13   7       2408.39       2377.04        79.72 o                         
   3  13   7       4332.71       4266.26       114.69 o                         
   4  13   7        175.95        211.05        51.45 o                         
   5  13   7      12694.34      12495.62       284.28 o                         
   6  13   7       8918.21       8937.47       227.40 o                         
   7  13   7       1370.45       1277.43        86.78 o                         
   8  13   7       6188.78       6388.61       190.84 o                         
   9  13   7       9559.34      10051.11       274.79 o                         
  10  13   7      16101.72      17704.16       581.47 o                         
 -12  14   7      18448.44      18589.12       593.62 o                         
 -11  14   7       1328.04       1644.38       227.23 o                         
 -10  14   7        677.14        666.06        68.96 o                         
  -9  14   7        813.20        695.02        69.01 o                         
  -8  14   7          6.90        -30.28        38.07 o                         
  -7  14   7      21804.84      21285.07       525.02 o                         
  -6  14   7      11112.21      10518.77       282.82 o                         
  -5  14   7      11950.29      11753.81       271.26 o                         
  -4  14   7       5509.70       5142.75       138.73 o                         
  -3  14   7        113.71        205.62        28.19 o                         
  -2  14   7      17052.51      16437.09       405.12 o                         
  -1  14   7      21142.12      21106.60       505.99 o                         
   0  14   7         45.90         59.11        30.68 o                         
   1  14   7        515.45        485.00        47.00 o                         
   2  14   7      11793.55      12046.03       252.36 o                         
   3  14   7      10125.86      10128.29       222.09 o                         
   4  14   7      37846.33      37853.55       789.47 o                         
   5  14   7      11446.99      11384.51       282.96 o                         
   6  14   7        272.43        324.25        57.22 o                         
   7  14   7       9113.66       9212.92       312.28 o                         
   8  14   7       3163.18       3140.52       143.40 o                         
   9  14   7      23942.92      25405.07       655.08 o                         
 -11  15   7      20466.08      20130.78       610.35 o                         
 -10  15   7      11692.71      11502.75       434.66 o                         
  -9  15   7          3.24         37.47        43.09 o                         
  -8  15   7        660.66        633.54        67.94 o                         
  -7  15   7      11894.35      11649.67       373.86 o                         
  -6  15   7      15373.17      14556.59       402.20 o                         
  -5  15   7      18796.23      18000.48       456.43 o                         
  -4  15   7       6649.88       5996.54       168.70 o                         
  -3  15   7       7687.62       6793.72       196.50 o                         
  -2  15   7       5399.80       5010.69       158.24 o                         
  -1  15   7        218.41        203.99        39.73 o                         
   0  15   7       1257.86       1189.71        83.03 o                         
   1  15   7       2588.56       2382.82        99.18 o                         
   2  15   7       4391.22       4198.28       163.90 o                         
   3  15   7      10771.04      10743.57       255.14 o                         
   4  15   7       3151.97       3272.59       159.02 o                         
   5  15   7      40845.47      41860.61       979.64 o                         
   6  15   7      11959.40      12124.19       337.10 o                         
   7  15   7        232.42        187.35        63.27 o                         
   8  15   7       1597.19       1512.38       110.86 o                         
 -10  16   7       5013.55       5202.09       190.16 o                         
  -9  16   7        995.02       1032.24        83.42 o                         
  -8  16   7       5936.48       5995.02       198.33 o                         
  -7  16   7         11.23         49.84        49.51 o                         
  -6  16   7         18.28         78.65        70.42 o                         
  -5  16   7       6316.91       6143.85       177.48 o                         
  -4  16   7       3027.59       2919.21        80.43 o                         
  -3  16   7      37764.03      36885.77       853.73 o                         
  -2  16   7       9222.20       8861.15       241.53 o                         
  -1  16   7       3897.94       3769.48       130.28 o                         
   0  16   7       6449.25       6356.84       187.59 o                         
   1  16   7       1851.98       1716.12        87.39 o                         
   2  16   7        216.17        154.62        91.86 o                         
   3  16   7      19653.37      19623.31       567.60 o                         
   4  16   7      36742.58      37620.46      1016.85 o                         
   5  16   7         62.08         28.89        59.42 o                         
   6  16   7       4294.12       3962.42       226.24 o                         
   7  16   7        383.32        444.82        84.81 o                         
   8  16   7       2307.12       2340.69       206.36 o                         
  -9  17   7        239.46        245.88        66.43 o                         
  -8  17   7       2660.45       2623.12       177.31 o                         
  -7  17   7       1762.76       1709.81       116.61 o                         
  -6  17   7        252.87        387.94        87.90 o                         
  -5  17   7       6378.76       6215.77       188.18 o                         
  -4  17   7      83474.97      81405.87      1824.24 o                         
  -3  17   7       2475.68       2509.30       105.10 o                         
  -2  17   7      10725.38      10872.12       286.94 o                         
  -1  17   7       1458.85       1231.04        74.55 o                         
   0  17   7       7183.51       6983.87       202.73 o                         
   1  17   7       1599.07       1598.62        92.42 o                         
   2  17   7       5632.08       5248.76       204.32 o                         
   3  17   7        172.46        254.70        84.67 o                         
   4  17   7      20505.85      21566.96       774.62 o                         
   5  17   7       6244.87       6351.20       274.31 o                         
   6  17   7         44.35         35.30        61.44 o                         
   7  17   7         97.01         25.21       116.68 o                         
  -8  18   7       3143.54       2815.17       226.30 o                         
  -7  18   7          4.38        127.31        90.15 o                         
  -6  18   7       3385.76       3338.75       150.26 o                         
  -5  18   7      15124.04      14644.54       323.54 o                         
  -4  18   7        300.53        406.07        38.27 o                         
  -3  18   7      56378.50      56907.78      1288.88 o                         
  -2  18   7       4007.19       3658.95       130.39 o                         
  -1  18   7       1144.90       1300.29        76.62 o                         
   0  18   7       2472.26       2211.20       100.79 o                         
   1  18   7       4401.22       4495.49       182.35 o                         
   2  18   7      11111.18      10734.02       345.39 o                         
   3  18   7      43941.66      45960.29      1526.21 o                         
   4  18   7        642.10        663.24       116.73 o                         
   5  18   7       1011.79       1060.65       136.15 o                         
   6  18   7         94.76        117.97        61.72 o                         
  -7  19   7       5343.59       5169.85       340.16 o                         
  -6  19   7       5235.47       5065.41       273.98 o                         
  -5  19   7       4037.46       3936.24       247.61 o                         
  -4  19   7      31083.38      31033.80       858.49 o                         
  -3  19   7       1600.72       1570.76        80.14 o                         
  -2  19   7         58.07        102.85        41.88 o                         
  -1  19   7       2786.26       2717.57       109.54 o                         
   0  19   7       2066.45       1814.39        91.58 o                         
   1  19   7      12046.74      12182.11       378.80 o                         
   2  19   7       7924.74       8110.55       279.82 o                         
   3  19   7      10538.47      11412.87       466.54 o                         
   4  19   7      14274.62      15459.93       595.82 o                         
   5  19   7       2927.66       2967.01       214.99 o                         
  -6  20   7       1154.35       1394.83       151.97 o                         
  -5  20   7         90.66        135.06        81.35 o                         
  -4  20   7        255.19        363.64        68.93 o                         
  -3  20   7       4483.72       4385.05       188.41 o                         
  -2  20   7       2059.46       2073.02       131.36 o                         
  -1  20   7       8796.44       8221.96       231.56 o                         
   0  20   7       2593.98       2472.10       127.63 o                         
   1  20   7         16.97         54.70        45.26 o                         
   2  20   7       7257.85       7255.04       258.96 o                         
   3  20   7      25823.41      26458.35      1390.64 o                         
  -3  21   7        137.48        200.53        63.17 o                         
  -2  21   7       5642.40       5682.33       223.38 o                         
  -1  21   7         71.17        108.62        74.03 o                         
   0  21   7       1194.47       1484.75       250.12 o                         
   1  21   7        255.10        290.43        87.68 o                         
 -14   0   8      16083.35      15848.83       496.13 o                         
 -12   0   8       9896.21       9255.96       294.51 o                         
 -10   0   8      35993.88      37183.59       836.64 o                         
  -8   0   8      78128.01      80244.52      1299.06 o                         
  -6   0   8      41397.47      41511.95       692.95 o                         
  -4   0   8     185077.88     184573.28      2720.25 o                         
  -2   0   8       1936.00       1972.38        96.65 o                         
   0   0   8       8624.93       8784.10       206.37 o                         
   2   0   8      12074.06       8243.80       405.19 o                         
   6   0   8      22142.96      20917.52       774.07 o                         
   8   0   8      17646.02      17357.93       525.50 o                         
  10   0   8        680.84        378.91        85.04 o                         
  12   0   8      45708.29      43469.94      1958.40 o                         
 -15   1   8      22831.26      22735.31       585.16 o                         
 -14   1   8        673.20        689.30       184.90 o                         
 -13   1   8        978.50        972.69       141.79 o                         
 -12   1   8       7913.71       7681.27       184.66 o                         
 -11   1   8      50167.55      49782.75       772.29 o                         
 -10   1   8       6292.55       6157.49       155.26 o                         
  -9   1   8       1834.14       1757.46        58.56 o                         
  -8   1   8       1324.42       1359.29        50.35 o                         
  -7   1   8      39004.41      39817.05       479.25 o                         
  -6   1   8      17571.38      17383.91       221.78 o                         
  -5   1   8      74118.59      74212.09       792.70 o                         
  -4   1   8        423.57        446.65        25.64 o                         
  -3   1   8     115393.15     118491.22      1278.44 o                         
  -2   1   8       4390.74       4416.95        79.27 o                         
  -1   1   8      68382.37      69881.90       939.39 o                         
   0   1   8      27295.18      28821.71       385.98 o                         
   1   1   8      13994.32      13426.86       200.22 o                         
   2   1   8      26378.56      26718.94       415.24 o                         
   3   1   8      67833.96      65927.87      1047.26 o                         
   4   1   8      28339.90      28004.14       532.36 o                         
   5   1   8       6747.74       6694.93       202.36 o                         
   6   1   8        500.66        450.19        29.82 o                         
   7   1   8        366.11        295.55        35.73 o                         
   8   1   8       1072.13        962.42        53.77 o                         
   9   1   8       1123.61        911.43        64.27 o                         
  10   1   8       2688.66       2496.02       147.58 o                         
  11   1   8       4545.99       4359.72       329.60 o                         
  12   1   8       4420.44       4527.27       227.80 o                         
 -15   2   8       1421.55       1246.67       249.10 o                         
 -14   2   8       1407.27       1281.10       149.36 o                         
 -13   2   8       8882.07       8694.17       241.30 o                         
 -12   2   8       1804.56       1525.19       130.11 o                         
 -11   2   8      17184.23      17622.71       348.16 o                         
 -10   2   8      65554.30      65775.59      1048.59 o                         
  -9   2   8        753.50        682.51        42.34 o                         
  -8   2   8      22791.24      22425.81       308.09 o                         
  -7   2   8      15362.00      15294.19       215.51 o                         
  -6   2   8        811.81        768.06        34.98 o                         
  -5   2   8        225.57        309.64        23.84 o                         
  -4   2   8      80202.27      83238.11       914.17 o                         
  -3   2   8       1015.36        938.70        38.39 o                         
  -2   2   8      39255.48      39359.67       546.94 o                         
  -1   2   8      10243.10       9819.06       148.95 o                         
   0   2   8      20574.17      20028.77       275.47 o                         
   1   2   8      72173.46      72456.08       975.14 o                         
   2   2   8      11080.72      10305.85       175.96 o                         
   3   2   8      21591.03      20955.33       331.89 o                         
   4   2   8       5798.43       5866.36       119.04 o                         
   5   2   8      38026.11      38130.82       587.18 o                         
   6   2   8      82607.44      82032.98      1227.18 o                         
   7   2   8       2737.66       2521.11        95.98 o                         
   8   2   8         38.43         13.83        19.96 o                         
   9   2   8        219.34        241.56        69.68 o                         
  10   2   8      14131.84      13607.05       409.65 o                         
  11   2   8      11892.01      11280.83       362.58 o                         
  12   2   8      19654.21      18999.63       823.18 o                         
 -15   3   8        198.65        588.05       490.23 o                         
 -14   3   8          7.38         93.87       182.13 o                         
 -13   3   8       6385.82       6058.95       213.88 o                         
 -12   3   8       4983.31       4579.23       255.01 o                         
 -11   3   8      24365.95      23183.90       431.99 o                         
 -10   3   8        487.75        550.28        64.23 o                         
  -9   3   8       2879.07       2770.06        85.10 o                         
  -8   3   8        346.19        363.33        32.89 o                         
  -7   3   8        106.21        107.68        22.35 o                         
  -6   3   8       2457.77       2529.77        55.37 o                         
  -5   3   8       1866.97       1793.65        44.07 o                         
  -4   3   8        246.07        301.04        23.09 o                         
  -3   3   8        128.04        166.65        18.76 o                         
  -2   3   8      14608.36      14949.20       197.92 o                         
  -1   3   8     154450.16     156420.28      1911.06 o                         
   0   3   8      21554.62      20890.21       288.89 o                         
   1   3   8        912.74        899.78        29.39 o                         
   2   3   8       2383.04       2224.95        53.47 o                         
   3   3   8      16552.94      16628.43       267.36 o                         
   4   3   8      21619.69      21366.03       366.03 o                         
   5   3   8      78614.31      78383.13      1336.72 o                         
   6   3   8        914.47       1138.33        67.22 o                         
   7   3   8      43843.28      42719.89       913.62 o                         
   8   3   8        125.56         99.92        58.51 o                         
   9   3   8      21313.75      22098.17       522.08 o                         
  10   3   8       3050.89       2763.22       152.79 o                         
  11   3   8       4710.96       4342.56       274.93 o                         
  12   3   8       6240.70       6076.69       292.83 o                         
 -15   4   8        256.53        893.11       515.24 o                         
 -14   4   8        409.30        281.53        86.50 o                         
 -13   4   8       1402.41       1204.34       222.09 o                         
 -12   4   8         38.09        113.24        84.20 o                         
 -11   4   8       3252.79       3014.62       170.25 o                         
 -10   4   8      25741.93      26240.92       468.52 o                         
  -9   4   8      53370.86      52530.37       756.73 o                         
  -8   4   8      11909.85      11755.63       173.18 o                         
  -7   4   8       1808.44       1837.71        54.17 o                         
  -6   4   8      24402.41      24179.44       306.18 o                         
  -5   4   8       7414.36       7392.37       102.77 o                         
  -4   4   8       4388.17       4699.73        80.44 o                         
  -3   4   8      60416.61      60554.86       714.58 o                         
  -2   4   8      69947.85      71492.34       835.29 o                         
  -1   4   8      23295.98      23732.87       294.91 o                         
   0   4   8      50620.36      50124.90       625.86 o                         
   1   4   8      16031.11      16710.95       269.22 o                         
   2   4   8        725.46        743.42        36.86 o                         
   3   4   8         30.46         65.85        21.83 o                         
   4   4   8        406.07        443.67        35.20 o                         
   5   4   8        196.32        222.19        31.92 o                         
   6   4   8     106347.05     107843.47      1977.53 o                         
   7   4   8      13564.92      13780.45       347.25 o                         
   8   4   8       8880.97       8490.18       247.23 o                         
   9   4   8         15.83         78.24        47.72 o                         
  10   4   8      17757.86      17396.00       438.32 o                         
  11   4   8       1235.65       1069.14       108.00 o                         
  12   4   8       7243.22       6308.65       357.82 o                         
 -15   5   8       2539.53       2594.51       230.59 o                         
 -14   5   8       7934.54       7672.28       256.96 o                         
 -13   5   8        306.15        521.62       146.70 o                         
 -12   5   8        116.41        150.22       116.99 o                         
 -11   5   8      13981.49      13663.80       307.53 o                         
 -10   5   8      81345.62      82859.66      1294.31 o                         
  -9   5   8       1228.76       1249.50        65.26 o                         
  -8   5   8      53348.89      52447.11       633.71 o                         
  -7   5   8       1001.74       1032.72        46.19 o                         
  -6   5   8       6224.20       6395.40       105.21 o                         
  -5   5   8        212.44        295.01        26.35 o                         
  -4   5   8       1772.09       1825.27        41.30 o                         
  -3   5   8       2212.76       2297.78        48.46 o                         
  -2   5   8      91336.35      92238.70      1067.43 o                         
  -1   5   8      76930.76      76803.33       891.49 o                         
   0   5   8       2943.20       2840.54        60.75 o                         
   1   5   8        587.09        570.29        34.68 o                         
   2   5   8      56467.16      57233.93      1117.23 o                         
   3   5   8       8615.76       8487.94       200.99 o                         
   4   5   8       9579.69       9543.78       223.08 o                         
   5   5   8      27936.03      27643.81       549.26 o                         
   6   5   8       2831.50       2731.81       121.39 o                         
   7   5   8       7638.78       7431.21       223.49 o                         
   8   5   8       1044.01       1013.11        84.60 o                         
   9   5   8       7168.87       7218.11       229.12 o                         
  10   5   8        879.99        959.20        93.17 o                         
  11   5   8          1.00        -44.19        56.56 o                         
  12   5   8        672.71        634.51       155.83 o                         
 -14   6   8       5997.91       5700.09       242.35 o                         
 -13   6   8        893.94       1100.13       198.32 o                         
 -12   6   8       4144.66       3878.69       266.03 o                         
 -11   6   8       2667.47       2967.73       128.07 o                         
 -10   6   8       9089.23       9064.90       205.54 o                         
  -9   6   8     150369.47     151104.72      2047.53 o                         
  -8   6   8      25949.15      26328.56       337.22 o                         
  -7   6   8       1990.82       1987.94        60.02 o                         
  -6   6   8       2530.64       2397.16        79.38 o                         
  -5   6   8       2288.62       2282.07        52.39 o                         
  -4   6   8      68493.99      70322.12       845.00 o                         
  -3   6   8      66127.52      68043.52       819.98 o                         
  -2   6   8        755.01        903.52        26.46 o                         
  -1   6   8      29705.62      29486.30       389.23 o                         
   0   6   8        188.34        248.18        21.21 o                         
   1   6   8      15363.96      15762.18       291.81 o                         
   2   6   8       3478.06       3621.10       104.40 o                         
   3   6   8       4940.61       5149.98       130.46 o                         
   4   6   8       8536.38       8369.87       237.51 o                         
   5   6   8      14544.55      14623.29       470.91 o                         
   6   6   8       2971.86       2958.61       128.73 o                         
   7   6   8      10901.75      10566.00       311.76 o                         
   8   6   8      11153.35      10998.84       375.55 o                         
   9   6   8       1985.49       1804.90       114.45 o                         
  10   6   8          3.75        138.75        65.66 o                         
  11   6   8       2815.65       2419.58       158.39 o                         
  12   6   8      14323.36      14698.01       584.30 o                         
 -14   7   8        128.63        127.53        77.23 o                         
 -13   7   8       1922.12       1690.20       120.84 o                         
 -12   7   8       8172.39       8181.95       242.27 o                         
 -11   7   8      11548.88      11393.34       288.65 o                         
 -10   7   8      18570.28      18302.92       340.85 o                         
  -9   7   8        990.50        893.74        55.76 o                         
  -8   7   8       9650.51       9372.83       178.95 o                         
  -7   7   8      29248.89      29047.96       374.65 o                         
  -6   7   8       8492.72       8743.95       131.19 o                         
  -5   7   8      28060.99      28536.11       349.93 o                         
  -4   7   8        128.44        189.87        18.46 o                         
  -3   7   8      44659.74      45236.89       571.82 o                         
  -2   7   8      73807.34      73940.96       961.38 o                         
  -1   7   8         99.41        224.65        31.17 o                         
   0   7   8      23215.22      23925.45       375.14 o                         
   1   7   8       3118.84       3240.92        74.04 o                         
   2   7   8       4585.28       4686.31       110.27 o                         
   3   7   8      12049.85      12287.75       231.07 o                         
   4   7   8      51074.32      51168.14       967.46 o                         
   5   7   8         58.82         95.22        38.56 o                         
   6   7   8         20.55        119.19        51.28 o                         
   7   7   8       2817.56       2725.13       129.87 o                         
   8   7   8       2069.00       2028.15       116.57 o                         
   9   7   8      14069.07      14144.89       375.46 o                         
  10   7   8       4202.31       3899.58       231.69 o                         
  11   7   8       2917.21       2919.71       208.76 o                         
 -14   8   8       4911.04       4338.39       218.52 o                         
 -13   8   8       6977.06       6699.65       234.01 o                         
 -12   8   8       1115.88       1026.70       107.38 o                         
 -11   8   8      16272.66      16387.81       379.22 o                         
 -10   8   8       5279.79       5233.21       153.54 o                         
  -9   8   8      16448.69      16114.62       277.46 o                         
  -8   8   8      12762.27      12860.53       240.48 o                         
  -7   8   8      19345.40      19069.43       267.33 o                         
  -6   8   8       5509.21       5601.50        97.70 o                         
  -5   8   8       4346.41       4488.83        75.71 o                         
  -4   8   8       6597.30       6530.88        96.74 o                         
  -3   8   8      41267.73      42623.93       566.90 o                         
  -2   8   8        115.59        158.99        20.40 o                         
  -1   8   8       1318.16       1315.95        67.04 o                         
   0   8   8        166.80        262.40        22.76 o                         
   1   8   8      22606.17      23243.25       358.13 o                         
   2   8   8        574.88        562.89        41.03 o                         
   3   8   8      38210.46      38690.09       880.57 o                         
   4   8   8       5729.30       5661.88       146.24 o                         
   5   8   8      85995.99      87658.04      1780.87 o                         
   6   8   8       2712.70       2365.23       140.48 o                         
   7   8   8      20550.60      20740.34       533.82 o                         
   8   8   8       7734.76       7829.30       243.49 o                         
   9   8   8        769.24        681.45       107.94 o                         
  10   8   8         56.66         69.59        59.54 o                         
  11   8   8      46646.16      48283.51      1210.58 o                         
 -14   9   8       1707.00       1454.37       184.81 o                         
 -13   9   8        638.11        632.15        84.14 o                         
 -12   9   8      33200.59      33677.85       690.28 o                         
 -11   9   8       1607.38       1744.73       117.45 o                         
 -10   9   8       2545.39       2236.66        88.65 o                         
  -9   9   8       1104.94       1149.58        74.28 o                         
  -8   9   8         59.88        106.86        32.29 o                         
  -7   9   8        194.33        213.80        34.40 o                         
  -6   9   8       4612.24       4428.56        75.49 o                         
  -5   9   8       1678.96       1608.23        48.44 o                         
  -4   9   8         88.97        150.65        19.01 o                         
  -3   9   8       1654.87       1695.92        59.19 o                         
  -2   9   8      27704.48      28381.18       388.62 o                         
  -1   9   8       9962.73       9876.27       165.73 o                         
   0   9   8      60329.91      60722.52       873.82 o                         
   1   9   8          1.75         38.84        18.93 o                         
   2   9   8       9175.06       9175.53       189.07 o                         
   3   9   8         85.68        183.03        34.94 o                         
   4   9   8     137375.55     140022.19      2569.68 o                         
   5   9   8       7365.07       7797.22       228.45 o                         
   6   9   8       2205.53       2129.99       113.24 o                         
   7   9   8        904.21        842.13        82.14 o                         
   8   9   8       3296.02       3496.71       157.22 o                         
   9   9   8       1383.14       1407.52       107.01 o                         
  10   9   8      16259.92      16524.34       416.70 o                         
  11   9   8         94.70        303.77       108.15 o                         
 -13  10   8       3903.17       4009.69       257.86 o                         
 -12  10   8       2879.11       3066.25       166.04 o                         
 -11  10   8       6897.75       7197.02       251.61 o                         
 -10  10   8         81.55         77.94        44.97 o                         
  -9  10   8      41564.16      42285.70       810.39 o                         
  -8  10   8       2711.68       2488.91        87.26 o                         
  -7  10   8       8651.74       8719.79       172.59 o                         
  -6  10   8      24871.64      25295.94       351.40 o                         
  -5  10   8       1230.17       1210.65        47.31 o                         
  -4  10   8      16757.66      15892.64       230.51 o                         
  -3  10   8      49436.09      49142.55       680.01 o                         
  -2  10   8      11135.99      11130.19       169.75 o                         
  -1  10   8         26.61        101.26        17.38 o                         
   0  10   8       2751.50       2792.75        78.94 o                         
   1  10   8       5833.19       5764.84       118.94 o                         
   2  10   8        686.98        695.40        42.85 o                         
   3  10   8      26308.77      25295.76       518.32 o                         
   4  10   8       6357.77       6739.80       203.57 o                         
   5  10   8      70203.34      72884.49      1495.71 o                         
   6  10   8      13068.45      13023.46       335.58 o                         
   7  10   8       6011.52       6185.44       203.15 o                         
   8  10   8       7973.07       8059.41       245.33 o                         
   9  10   8         39.81         68.09        86.13 o                         
  10  10   8       4206.15       4349.81       185.76 o                         
 -13  11   8       3559.82       3824.29       224.45 o                         
 -12  11   8       6172.15       6577.00       307.58 o                         
 -11  11   8        187.49        225.33        77.98 o                         
 -10  11   8      55848.45      55266.15      1041.25 o                         
  -9  11   8       2883.25       2954.90       123.18 o                         
  -8  11   8      28075.37      27962.60       545.36 o                         
  -7  11   8      13446.42      13398.58       280.99 o                         
  -6  11   8        976.20        977.63        85.76 o                         
  -5  11   8      18470.73      18326.02       310.01 o                         
  -4  11   8        616.51        671.06        38.82 o                         
  -3  11   8      23041.48      22744.58       332.39 o                         
  -2  11   8     107822.76     105534.19      1420.81 o                         
  -1  11   8        197.45        178.26        24.51 o                         
   0  11   8         51.72         56.07        20.42 o                         
   1  11   8       5171.92       5126.57       120.94 o                         
   2  11   8      17596.90      17318.28       331.93 o                         
   3  11   8       4965.08       4788.98       141.05 o                         
   4  11   8      34058.41      33739.02       677.45 o                         
   5  11   8      10104.95      10397.65       267.68 o                         
   6  11   8        111.05        140.26        55.10 o                         
   7  11   8      16126.83      16180.12       388.48 o                         
   8  11   8       3478.13       3381.01       190.53 o                         
   9  11   8       2265.78       2387.06       137.35 o                         
  10  11   8        903.67        722.80       111.80 o                         
 -12  12   8        549.36        579.90       120.47 o                         
 -11  12   8       1502.28       1683.00       184.76 o                         
 -10  12   8        544.97        523.40        71.72 o                         
  -9  12   8     105781.55     106334.47      2390.78 o                         
  -8  12   8       2980.30       2952.38       108.54 o                         
  -7  12   8       2886.80       2679.03       118.37 o                         
  -6  12   8        321.14        293.50        39.58 o                         
  -5  12   8       9364.08       9320.35       226.73 o                         
  -4  12   8      10732.77      10960.33       214.14 o                         
  -3  12   8      79256.02      78518.24      1258.27 o                         
  -2  12   8        163.75        317.35        29.26 o                         
  -1  12   8      25832.97      25006.23       406.36 o                         
   0  12   8       3590.26       3423.79        90.03 o                         
   1  12   8       9410.28       9365.36       223.49 o                         
   2  12   8         14.90         72.80        33.12 o                         
   3  12   8       4988.01       4899.20       131.90 o                         
   4  12   8        163.71        148.30        44.46 o                         
   5  12   8      13416.81      13767.54       322.57 o                         
   6  12   8        575.98        670.36        74.31 o                         
   7  12   8      13689.46      14251.67       352.34 o                         
   8  12   8        133.56         -8.22        56.76 o                         
   9  12   8       1892.81       1843.47       122.46 o                         
  10  12   8        110.10         94.02       142.67 o                         
 -12  13   8        328.49        459.35        95.75 o                         
 -11  13   8       1332.82       1394.28       131.88 o                         
 -10  13   8      33426.42      33662.98       814.53 o                         
  -9  13   8        406.30        397.26        57.95 o                         
  -8  13   8      22841.21      21733.45       636.31 o                         
  -7  13   8       2869.50       2628.73       118.41 o                         
  -6  13   8       3451.16       3367.53       113.31 o                         
  -5  13   8       4718.75       4555.16       133.59 o                         
  -4  13   8        720.56        692.60        49.27 o                         
  -3  13   8       3696.61       3541.99       107.56 o                         
  -2  13   8      84887.77      81184.57      1516.07 o                         
  -1  13   8      23386.07      22332.48       459.92 o                         
   0  13   8         56.98         93.19        28.41 o                         
   1  13   8       1850.87       2069.27        79.77 o                         
   2  13   8      12106.80      11917.78       244.48 o                         
   3  13   8        381.51        422.06        79.42 o                         
   4  13   8      13206.26      13519.85       303.48 o                         
   5  13   8      13373.17      13209.99       304.30 o                         
   6  13   8       3400.80       3578.10       135.87 o                         
   7  13   8       9644.45       9637.61       253.42 o                         
   8  13   8        293.42        311.79       125.89 o                         
   9  13   8       7931.65       8555.37       317.82 o                         
 -11  14   8        640.63        808.73       134.80 o                         
 -10  14   8       6080.27       5878.41       199.59 o                         
  -9  14   8      18754.98      18301.03       629.00 o                         
  -8  14   8        103.04        134.91        62.29 o                         
  -7  14   8       2316.60       2078.41       101.41 o                         
  -6  14   8      10332.95       9932.07       241.45 o                         
  -5  14   8       9087.13       8976.57       220.75 o                         
  -4  14   8         66.10        126.81        30.90 o                         
  -3  14   8      38619.57      37404.44       767.09 o                         
  -2  14   8      37575.55      36652.18       850.13 o                         
  -1  14   8       2813.57       2670.07       117.94 o                         
   0  14   8       8720.34       8636.23       229.65 o                         
   1  14   8       5047.21       4895.43       129.24 o                         
   2  14   8       2509.43       2525.17        90.77 o                         
   3  14   8       2877.61       2250.31       102.06 o                         
   4  14   8       1427.34       1418.09       101.80 o                         
   5  14   8      24920.49      25422.34       561.82 o                         
   6  14   8      38011.53      39142.07       833.81 o                         
   7  14   8       9476.33       9731.92       270.04 o                         
   8  14   8       6737.34       7184.07       227.75 o                         
 -11  15   8       6927.61       6613.77       482.72 o                         
 -10  15   8        287.43        230.81        73.11 o                         
  -9  15   8         24.14         55.89        58.45 o                         
  -8  15   8        279.57        229.72        66.69 o                         
  -7  15   8        177.00        126.49        54.46 o                         
  -6  15   8        908.49        747.49        60.28 o                         
  -5  15   8        473.31        431.74        42.13 o                         
  -4  15   8         21.78         68.49        27.20 o                         
  -3  15   8        158.13        170.12        42.54 o                         
  -2  15   8       8519.71       8001.96       239.93 o                         
  -1  15   8      35749.42      33698.00       797.11 o                         
   0  15   8      18434.91      18007.62       446.86 o                         
   1  15   8         54.75         80.41        41.42 o                         
   2  15   8      14627.45      14273.81       324.21 o                         
   3  15   8       2230.72       1941.90       106.83 o                         
   4  15   8      54724.54      56283.22      1296.00 o                         
   5  15   8      17788.45      18252.38       470.50 o                         
   6  15   8        204.08        232.47        63.19 o                         
   7  15   8      10616.04      10794.03       381.95 o                         
   8  15   8       1164.94       1186.81       120.89 o                         
 -10  16   8      10397.35      10146.05       363.99 o                         
  -9  16   8        329.75        334.96        74.98 o                         
  -8  16   8      16622.49      16080.86       496.83 o                         
  -7  16   8       9671.41       9284.78       316.61 o                         
  -6  16   8       2155.91       1879.54        88.71 o                         
  -5  16   8         30.39         71.04        35.92 o                         
  -4  16   8      15950.81      15674.55       347.11 o                         
  -3  16   8       8600.30       8282.00       235.39 o                         
  -2  16   8       1936.07       1812.59        93.80 o                         
  -1  16   8       5518.87       5320.15       170.77 o                         
   0  16   8       5452.94       5312.38       171.11 o                         
   1  16   8      17264.91      17054.25       427.48 o                         
   2  16   8        695.98        766.09       138.63 o                         
   3  16   8      10582.21       9969.17       378.58 o                         
   4  16   8       2211.76       2290.48       139.39 o                         
   5  16   8      20274.77      21031.85       615.37 o                         
   6  16   8      11139.34      11347.25       454.41 o                         
   7  16   8       1653.02       1746.45       140.95 o                         
  -9  17   8       3363.68       3340.68       189.15 o                         
  -8  17   8         55.73         95.67        89.76 o                         
  -7  17   8      17949.65      17392.18       783.09 o                         
  -6  17   8        430.02        536.33       131.80 o                         
  -5  17   8      19629.37      19212.27       418.75 o                         
  -4  17   8        183.27        231.95        44.04 o                         
  -3  17   8      35277.65      35074.89       820.43 o                         
  -2  17   8      11131.79      10622.16       286.52 o                         
  -1  17   8       9286.72       8881.32       249.50 o                         
   0  17   8       5288.16       5312.94       171.56 o                         
   1  17   8       1017.73        956.01        73.31 o                         
   2  17   8         60.30        -29.24        68.36 o                         
   3  17   8      19155.45      19598.89       716.11 o                         
   4  17   8       7454.46       7114.95       250.89 o                         
   5  17   8        725.11        653.96        84.03 o                         
   6  17   8         21.22        -27.79        63.22 o                         
  -8  18   8      21299.03      20670.21      1505.69 o                         
  -7  18   8       1331.12       1313.33       158.70 o                         
  -6  18   8       5188.16       4573.34       264.65 o                         
  -5  18   8       1758.52       1688.87        88.81 o                         
  -4  18   8      50820.09      49720.33      1140.50 o                         
  -3  18   8       5392.33       5460.93       175.49 o                         
  -2  18   8         18.09         73.20        44.04 o                         
  -1  18   8       2484.54       2434.94       110.33 o                         
   0  18   8        776.80        637.47        61.78 o                         
   1  18   8       2441.75       2038.29       124.72 o                         
   2  18   8       5209.81       4819.63       259.53 o                         
   3  18   8       2505.55       2889.62       205.82 o                         
   4  18   8       7577.60       7632.24       353.50 o                         
   5  18   8          2.54         65.24       107.55 o                         
  -7  19   8       3129.34       3073.92       233.13 o                         
  -6  19   8       1629.80       1588.94       167.76 o                         
  -5  19   8       5656.16       5785.39       231.85 o                         
  -4  19   8         95.20        137.17        60.23 o                         
  -3  19   8       8639.80       8384.51       238.84 o                         
  -2  19   8       6702.63       6900.33       207.16 o                         
  -1  19   8      14293.71      14342.12       369.88 o                         
   0  19   8       6189.12       6109.39       228.02 o                         
   1  19   8        410.96        487.83        69.14 o                         
   2  19   8      13077.50      13390.83       528.37 o                         
   3  19   8      11532.27      12164.21       496.51 o                         
   4  19   8       1235.86       1263.70       149.55 o                         
  -5  20   8         12.11         -1.00        79.06 o                         
  -4  20   8       5479.13       5427.19       220.48 o                         
  -3  20   8        624.22        669.84        86.26 o                         
  -2  20   8      16171.12      16339.66       570.16 o                         
  -1  20   8       2297.50       2449.82       171.12 o                         
   0  20   8       8417.70       8448.30       287.91 o                         
   1  20   8       5727.86       5745.40       292.94 o                         
   2  20   8       1463.61       1230.70       141.35 o                         
 -15   0   9      60081.15      61434.56      1925.11 o                         
 -13   0   9       2514.29       2434.11       151.53 o                         
 -11   0   9       6161.03       5940.26       225.14 o                         
  -9   0   9      31860.11      31703.56       558.68 o                         
  -7   0   9      72503.55      73449.65      1394.77 o                         
  -5   0   9      24534.65      25141.99       439.92 o                         
  -3   0   9      56585.34      57764.15      1069.90 o                         
  -1   0   9      63096.66      66617.49      1220.93 o                         
   1   0   9      21849.28      22955.36       880.87 o                         
   3   0   9       1446.30       1303.20        70.48 o                         
   5   0   9       5701.84       5267.82       165.00 o                         
   7   0   9      10424.60      10397.98       351.62 o                         
   9   0   9      43717.03      43565.07      1878.37 o                         
  11   0   9       4716.04       4479.48       372.67 o                         
 -15   1   9       1642.94       1683.45       170.38 o                         
 -14   1   9      24594.60      25657.91       526.51 o                         
 -13   1   9       3365.54       3039.62       246.74 o                         
 -12   1   9        112.31         94.42        58.64 o                         
 -11   1   9      10548.10      10065.87       219.09 o                         
 -10   1   9       4213.96       3874.89       164.70 o                         
  -9   1   9       1932.48       1821.90        64.90 o                         
  -8   1   9     103697.62     104181.60      1221.52 o                         
  -7   1   9       4810.99       4622.13        99.30 o                         
  -6   1   9       4583.40       4497.51        87.79 o                         
  -5   1   9        489.78        482.17        25.03 o                         
  -4   1   9      45839.64      47346.73       548.55 o                         
  -3   1   9       1006.68       1022.30        37.33 o                         
  -2   1   9      19454.56      19382.97       279.50 o                         
  -1   1   9      21489.03      21757.26       343.93 o                         
   0   1   9      10547.87      10250.72       165.86 o                         
   1   1   9      61202.86      62492.51       889.86 o                         
   2   1   9       4404.72       4326.69       116.25 o                         
   3   1   9      14585.94      14007.00       274.48 o                         
   4   1   9         56.30         47.79        19.16 o                         
   5   1   9       1468.81       1470.75        48.53 o                         
   6   1   9      28084.24      27857.12       444.86 o                         
   7   1   9         22.48         -9.83        25.80 o                         
   8   1   9      52897.45      52372.71      1003.06 o                         
   9   1   9       1877.26       1507.13        99.69 o                         
  10   1   9       4392.48       3918.82       206.28 o                         
  11   1   9       3933.76       3553.17       209.51 o                         
  12   1   9      18707.88      18290.17       620.73 o                         
 -15   2   9      23927.28      25137.23      1192.99 o                         
 -14   2   9       1070.96       1270.26       186.03 o                         
 -13   2   9         20.80         70.85        75.79 o                         
 -12   2   9      12464.00      12440.14       280.13 o                         
 -11   2   9       2243.98       2269.46       111.55 o                         
 -10   2   9       9425.49       9561.87       224.41 o                         
  -9   2   9      18508.69      17970.85       303.31 o                         
  -8   2   9       7845.01       7785.83       137.60 o                         
  -7   2   9      16629.05      16594.82       228.54 o                         
  -6   2   9       9701.72       9708.10       140.37 o                         
  -5   2   9      23143.54      23511.36       275.67 o                         
  -4   2   9       1260.87       1152.41        39.84 o                         
  -3   2   9        185.59        281.13        27.79 o                         
  -2   2   9       4264.23       4467.38        91.26 o                         
  -1   2   9     161773.94     165884.27      2027.89 o                         
   0   2   9      99143.88      99165.05      1329.63 o                         
   1   2   9       8805.53       8649.69       139.50 o                         
   2   2   9      33735.95      33495.59       517.79 o                         
   3   2   9        227.54        362.77        37.82 o                         
   4   2   9      15992.74      15698.96       276.61 o                         
   5   2   9      39358.27      38737.19       566.84 o                         
   6   2   9       1597.93       1430.95        73.21 o                         
   7   2   9       3366.89       3356.61        91.88 o                         
   8   2   9       4876.10       4881.09       172.62 o                         
   9   2   9       4739.84       4772.15       201.35 o                         
  10   2   9       4029.81       3741.64       178.43 o                         
  11   2   9         62.41         24.30        57.76 o                         
 -15   3   9        365.95        461.41       257.76 o                         
 -14   3   9       4524.67       4354.44       204.08 o                         
 -13   3   9          4.06        135.49        84.65 o                         
 -12   3   9       3209.29       3398.03       238.56 o                         
 -11   3   9       1539.83       1389.97        95.73 o                         
 -10   3   9       6073.97       6088.44       171.29 o                         
  -9   3   9       4195.28       4129.14       115.89 o                         
  -8   3   9      38901.95      38196.02       476.92 o                         
  -7   3   9      19149.05      19584.42       262.08 o                         
  -6   3   9      46042.14      46250.91       528.61 o                         
  -5   3   9         70.53        104.88        18.53 o                         
  -4   3   9       7153.20       6854.47       104.66 o                         
  -3   3   9       8681.54       8902.09       141.75 o                         
  -2   3   9     159593.44     164034.95      1870.89 o                         
  -1   3   9      10994.96      11351.94       170.10 o                         
   0   3   9      11245.68      11569.98       245.47 o                         
   1   3   9      11092.85      10560.97       164.02 o                         
   2   3   9      24895.73      24051.73       379.10 o                         
   3   3   9       3611.26       3395.18        89.44 o                         
   4   3   9      19093.07      18206.23       375.80 o                         
   5   3   9       5713.11       5677.45       140.64 o                         
   6   3   9      94283.48      94768.28      1926.77 o                         
   7   3   9      30294.15      29924.65       669.02 o                         
   8   3   9        277.57        436.06        78.75 o                         
   9   3   9         27.94        -81.41       107.26 o                         
  10   3   9       4563.74       4315.23       198.86 o                         
  11   3   9       1877.67       1772.99       233.93 o                         
 -15   4   9       4820.74       4935.93       486.59 o                         
 -14   4   9       8098.87       8055.85       295.99 o                         
 -13   4   9       4144.10       4216.69       168.77 o                         
 -12   4   9       4962.15       4853.40       192.27 o                         
 -11   4   9       1607.67       1657.03        95.86 o                         
 -10   4   9      22931.04      22447.51       389.07 o                         
  -9   4   9       5517.67       5628.81       135.50 o                         
  -8   4   9       8532.36       8257.37       135.58 o                         
  -7   4   9        780.01        796.26        38.21 o                         
  -6   4   9       3369.15       3164.69        66.70 o                         
  -5   4   9      37917.33      37541.53       456.84 o                         
  -4   4   9       3501.46       3623.49        68.56 o                         
  -3   4   9      24092.53      24318.38       307.71 o                         
  -2   4   9       8213.96       9012.63       130.88 o                         
  -1   4   9     165597.06     168353.94      2054.78 o                         
   0   4   9       5071.85       5426.93        91.68 o                         
   1   4   9       5338.61       5452.55        94.04 o                         
   2   4   9       3707.98       3528.12        93.91 o                         
   3   4   9       3269.59       3550.72       105.48 o                         
   4   4   9        191.49        239.00        31.93 o                         
   5   4   9      64159.29      62911.66      1182.56 o                         
   6   4   9      12554.71      11868.48       311.04 o                         
   7   4   9      19374.13      19570.97       467.54 o                         
   8   4   9       5415.58       5502.10       190.58 o                         
   9   4   9        783.60        606.95        73.19 o                         
  10   4   9       2856.56       2644.01       154.64 o                         
  11   4   9        233.59        222.16        83.63 o                         
 -14   5   9       2825.76       2746.37       193.49 o                         
 -13   5   9      17504.17      17536.14       416.83 o                         
 -12   5   9        755.42        799.25        82.92 o                         
 -11   5   9      23655.60      23652.67       464.83 o                         
 -10   5   9        499.41        493.05        63.70 o                         
  -9   5   9      97829.12      98237.97      1358.83 o                         
  -8   5   9      35537.91      35119.75       458.35 o                         
  -7   5   9       2594.10       2622.11        76.49 o                         
  -6   5   9       1266.14       1321.72        39.63 o                         
  -5   5   9         70.38         93.39        13.50 o                         
  -4   5   9         17.01         75.19        14.79 o                         
  -3   5   9      72678.10      72663.33       853.82 o                         
  -2   5   9      36206.53      36122.25       438.72 o                         
  -1   5   9       4424.10       4723.32        92.80 o                         
   0   5   9      17825.74      18284.78       269.79 o                         
   1   5   9       2582.26       2889.43        72.53 o                         
   2   5   9       6293.57       5987.56       149.29 o                         
   3   5   9       4209.05       3978.75       124.06 o                         
   4   5   9       1285.65       1096.48        65.27 o                         
   5   5   9       1756.60       1827.93       100.60 o                         
   6   5   9      47225.58      47720.28      1012.66 o                         
   7   5   9      41777.21      42231.02       910.40 o                         
   8   5   9       3233.72       3042.74       138.45 o                         
   9   5   9       2147.47       2118.93       121.14 o                         
  10   5   9         34.53          9.43        61.18 o                         
  11   5   9       2506.56       2261.47       308.30 o                         
 -14   6   9      13482.00      14568.06       387.14 o                         
 -13   6   9       1584.49       1485.86       173.62 o                         
 -12   6   9       8990.26       8900.69       255.20 o                         
 -11   6   9       1854.77       1721.42       108.54 o                         
 -10   6   9      54031.29      54112.20       868.12 o                         
  -9   6   9      14269.47      14530.19       252.56 o                         
  -8   6   9       7103.21       7230.68       148.74 o                         
  -7   6   9      30019.26      30259.56       393.29 o                         
  -6   6   9      24910.99      25087.59       324.00 o                         
  -5   6   9         97.71        239.47        21.29 o                         
  -4   6   9        246.63        310.20        21.98 o                         
  -3   6   9       2190.73       2372.41        62.20 o                         
  -2   6   9      67894.59      69336.52       812.01 o                         
  -1   6   9      13135.56      13191.34       194.14 o                         
   0   6   9      13704.58      14143.68       305.92 o                         
   1   6   9       8044.95       7754.86       161.72 o                         
   2   6   9       9065.62       8737.66       194.62 o                         
   3   6   9       3637.72       3649.29       119.91 o                         
   4   6   9       1056.99       1057.68        68.82 o                         
   5   6   9       3871.81       3488.38       140.62 o                         
   6   6   9      18541.63      18910.98       452.91 o                         
   7   6   9       4529.69       4943.83       181.99 o                         
   8   6   9       6847.91       6890.01       224.88 o                         
   9   6   9      11418.25      12014.88       333.50 o                         
  10   6   9       5821.12       5821.90       215.18 o                         
  11   6   9       2095.91       2030.33       326.74 o                         
 -14   7   9      16979.49      18307.35       528.35 o                         
 -13   7   9       6479.52       6394.00       229.83 o                         
 -12   7   9        639.03        595.59        81.35 o                         
 -11   7   9        238.05        249.77        88.71 o                         
 -10   7   9       2518.18       2547.90       115.35 o                         
  -9   7   9      39483.02      39470.54       607.14 o                         
  -8   7   9      63408.29      63271.30       930.80 o                         
  -7   7   9      42570.16      42515.79       579.08 o                         
  -6   7   9      14077.61      14479.09       200.84 o                         
  -5   7   9        503.42        458.34        30.05 o                         
  -4   7   9      17494.04      18200.60       240.86 o                         
  -3   7   9       8994.58       9401.27       131.79 o                         
  -2   7   9        375.43        405.56        26.88 o                         
  -1   7   9       8677.44       8689.32       173.03 o                         
   0   7   9        649.76        693.56        37.94 o                         
   1   7   9      16876.28      17499.74       285.06 o                         
   2   7   9       3797.87       3823.28       111.75 o                         
   3   7   9       2162.95       2049.97        90.18 o                         
   4   7   9      25713.44      25551.04       518.92 o                         
   5   7   9       8501.15       8244.90       239.42 o                         
   6   7   9       5170.81       5161.02       226.24 o                         
   7   7   9      46112.59      47854.04      1024.60 o                         
   8   7   9      30191.68      31079.62       705.74 o                         
   9   7   9        266.48        304.63       102.50 o                         
  10   7   9       5036.71       5063.36       201.12 o                         
  11   7   9       3031.95       3149.03       264.57 o                         
 -14   8   9        428.64        239.19       135.68 o                         
 -13   8   9        492.11        547.74        99.92 o                         
 -12   8   9       3622.96       3532.41       164.68 o                         
 -11   8   9       1153.72       1096.38        96.52 o                         
 -10   8   9       2980.52       2823.14       122.30 o                         
  -9   8   9      10295.85      10526.38       212.26 o                         
  -8   8   9      14244.48      13714.18       256.51 o                         
  -7   8   9      17648.41      17828.90       268.37 o                         
  -6   8   9      29857.79      29341.91       376.61 o                         
  -5   8   9       1316.29       1240.66        37.54 o                         
  -4   8   9         65.05         89.99        13.73 o                         
  -3   8   9       6046.26       5910.90       127.79 o                         
  -2   8   9        729.40        896.30        46.47 o                         
  -1   8   9       3137.19       2974.68        80.37 o                         
   0   8   9     113601.60     116215.12      1889.20 o                         
   1   8   9       2750.66       2636.45        76.85 o                         
   2   8   9       3542.24       3491.75       115.16 o                         
   3   8   9        876.14        933.66        61.79 o                         
   4   8   9      26475.04      26081.24       585.85 o                         
   5   8   9        404.13        422.47        62.19 o                         
   6   8   9       6063.80       5774.54       194.99 o                         
   7   8   9       2340.72       2373.08       126.88 o                         
   8   8   9      15067.17      15507.82       402.41 o                         
   9   8   9       4775.97       4646.55       187.21 o                         
  10   8   9       1258.88       1090.01       103.61 o                         
 -13   9   9         94.50        175.08       220.10 o                         
 -12   9   9       1296.34       1381.50       118.14 o                         
 -11   9   9       6591.56       6326.56       210.13 o                         
 -10   9   9        105.52         90.49        56.98 o                         
  -9   9   9       2384.64       2520.54        94.51 o                         
  -8   9   9        763.96        630.21        42.86 o                         
  -7   9   9      61825.49      59396.48       866.36 o                         
  -6   9   9       1800.77       1894.27        81.72 o                         
  -5   9   9       3125.81       3028.74        65.96 o                         
  -4   9   9       1454.35       1477.49        45.36 o                         
  -3   9   9       6125.14       5720.25       108.32 o                         
  -2   9   9       5586.90       5696.35       142.98 o                         
  -1   9   9      32926.97      32920.85       468.80 o                         
   0   9   9       4444.57       4810.72       113.77 o                         
   1   9   9      76077.81      76024.98      1152.09 o                         
   2   9   9         55.37         60.28        42.29 o                         
   3   9   9      20533.18      20928.29       434.93 o                         
   4   9   9       2719.46       2816.32       146.07 o                         
   5   9   9      21842.94      21264.72       497.59 o                         
   6   9   9       5070.39       5416.44       189.99 o                         
   7   9   9      51487.30      54084.52      1149.74 o                         
   8   9   9        329.50        314.26        80.95 o                         
   9   9   9        440.68        271.02        67.00 o                         
  10   9   9        662.83        518.88        82.37 o                         
 -13  10   9       4371.17       4216.28       245.75 o                         
 -12  10   9        738.82        687.40        93.88 o                         
 -11  10   9        241.36        201.42        99.64 o                         
 -10  10   9      13065.86      12732.94       324.21 o                         
  -9  10   9       2232.39       2057.99        92.24 o                         
  -8  10   9        853.65        838.46        57.23 o                         
  -7  10   9      11925.30      11575.17       232.51 o                         
  -6  10   9      28839.31      28080.50       405.15 o                         
  -5  10   9      15672.06      15148.51       225.80 o                         
  -4  10   9         16.91         55.72        22.34 o                         
  -3  10   9      21716.91      21327.40       303.43 o                         
  -2  10   9      21784.53      21778.66       321.07 o                         
  -1  10   9      16806.72      16358.58       240.42 o                         
   0  10   9     102625.55     103563.98      1760.08 o                         
   1  10   9       2304.39       2323.89        91.51 o                         
   2  10   9       8494.83       8105.63       203.38 o                         
   3  10   9       4258.82       4103.10       152.76 o                         
   4  10   9      41472.23      41799.52       893.62 o                         
   5  10   9      19294.12      19298.68       459.74 o                         
   6  10   9       6403.33       6563.41       215.02 o                         
   7  10   9      11301.42      12293.88       335.36 o                         
   8  10   9      10700.86      11210.00       319.21 o                         
   9  10   9       6514.53       6446.97       275.16 o                         
  10  10   9         22.79         28.83       119.82 o                         
 -13  11   9      14330.45      15514.46       529.62 o                         
 -12  11   9       2162.67       2064.96       210.54 o                         
 -11  11   9       4013.02       4152.21       279.51 o                         
 -10  11   9         40.74         73.89        48.53 o                         
  -9  11   9      53565.33      53830.04      1014.05 o                         
  -8  11   9      10649.96      10601.51       239.65 o                         
  -7  11   9      21008.36      21080.19       419.58 o                         
  -6  11   9       8663.78       8675.60       193.86 o                         
  -5  11   9        783.97        620.21        66.52 o                         
  -4  11   9      14789.92      14396.06       267.58 o                         
  -3  11   9      51728.79      51926.21       759.84 o                         
  -2  11   9       4238.51       4277.01        91.48 o                         
  -1  11   9         73.11         58.78        30.70 o                         
   0  11   9       2319.01       2351.99        85.96 o                         
   1  11   9       5160.08       4841.71       153.36 o                         
   2  11   9        905.46        881.15        88.37 o                         
   3  11   9       2376.77       2449.42       114.32 o                         
   4  11   9       5944.40       5998.54       188.72 o                         
   5  11   9        972.14        965.59        85.82 o                         
   6  11   9       1770.46       1595.10       105.55 o                         
   7  11   9      31643.44      32681.99       692.42 o                         
   8  11   9       8104.39       8506.96       258.96 o                         
   9  11   9       1263.07       1308.93       133.48 o                         
 -12  12   9       8319.16       8544.71       345.82 o                         
 -11  12   9         36.62        256.72       137.41 o                         
 -10  12   9      51467.54      51701.50      1212.03 o                         
  -9  12   9       1020.35        924.84        82.18 o                         
  -8  12   9       6285.75       6413.92       178.01 o                         
  -7  12   9       3408.30       3115.66       166.79 o                         
  -6  12   9       9429.67       9383.93       232.84 o                         
  -5  12   9        402.78        461.07        46.73 o                         
  -4  12   9       5522.88       5157.25       135.38 o                         
  -3  12   9        418.86        485.87        38.59 o                         
  -2  12   9      42875.52      41753.12       649.70 o                         
  -1  12   9       5277.38       4984.66       125.13 o                         
   0  12   9       5611.06       5225.07       140.04 o                         
   1  12   9       1117.62       1084.94        62.12 o                         
   2  12   9      17859.94      18088.72       350.56 o                         
   3  12   9         63.76        -20.27        40.72 o                         
   4  12   9         24.86        -48.23        47.60 o                         
   5  12   9        281.72        287.52        62.09 o                         
   6  12   9      12519.84      12324.95       315.39 o                         
   7  12   9          8.39        148.43        58.92 o                         
   8  12   9       3359.27       3145.41       159.80 o                         
   9  12   9        220.27        188.70        77.13 o                         
 -12  13   9       1503.35       1808.76       303.71 o                         
 -11  13   9       7066.33       7173.82       294.39 o                         
 -10  13   9        522.88        541.13        88.81 o                         
  -9  13   9      40680.82      41449.07       973.99 o                         
  -8  13   9       2619.82       2382.09       118.52 o                         
  -7  13   9       6757.08       6391.22       212.05 o                         
  -6  13   9       7683.51       7122.19       190.10 o                         
  -5  13   9         25.69         13.66        27.95 o                         
  -4  13   9       3472.80       3424.82       111.80 o                         
  -3  13   9      40616.36      38803.55       756.62 o                         
  -2  13   9      37510.57      36016.27       713.26 o                         
  -1  13   9        327.64        351.10        41.09 o                         
   0  13   9       2749.54       2660.54        93.97 o                         
   1  13   9       1817.36       1801.90        80.70 o                         
   2  13   9       1595.54       1498.42        86.69 o                         
   3  13   9      10611.49       9882.49       256.26 o                         
   4  13   9       3905.08       3733.60       137.04 o                         
   5  13   9        930.32        906.13        82.77 o                         
   6  13   9      17038.25      16997.21       385.71 o                         
   7  13   9      28079.96      29781.82       682.17 o                         
   8  13   9        568.80        511.17        83.75 o                         
 -11  14   9        119.49        302.46        83.17 o                         
 -10  14   9       6427.62       6557.00       273.53 o                         
  -9  14   9        939.27        769.89       123.91 o                         
  -8  14   9        321.51        295.66        51.63 o                         
  -7  14   9       3079.63       2899.75       156.68 o                         
  -6  14   9       5434.57       5022.56       148.64 o                         
  -5  14   9      23627.81      23156.83       500.25 o                         
  -4  14   9       3700.88       3389.73       162.89 o                         
  -3  14   9      16426.84      15285.21       340.67 o                         
  -2  14   9      15462.18      15193.55       372.43 o                         
  -1  14   9      48070.58      47545.78      1006.51 o                         
   0  14   9      42328.34      40709.43       840.69 o                         
   1  14   9       1782.97       1910.65        83.83 o                         
   2  14   9       1037.32       1027.00        72.91 o                         
   3  14   9       2584.63       2433.04       111.91 o                         
   4  14   9      12301.42      11779.04       299.26 o                         
   5  14   9      30865.45      31320.08       684.66 o                         
   6  14   9       8403.12       8712.56       249.60 o                         
   7  14   9       9943.59      10360.24       287.92 o                         
   8  14   9       3426.48       3877.49       215.88 o                         
 -10  15   9       1133.01        932.11       107.52 o                         
  -9  15   9         61.16        147.04        68.15 o                         
  -8  15   9      12853.59      13191.39       426.09 o                         
  -7  15   9      13711.84      14175.31       374.51 o                         
  -6  15   9       3374.74       3214.29       112.68 o                         
  -5  15   9        504.30        524.74        46.76 o                         
  -4  15   9       2392.88       1966.88        79.51 o                         
  -3  15   9       4315.02       4303.25       178.34 o                         
  -2  15   9      23017.29      22281.55       545.33 o                         
  -1  15   9      15713.30      15236.77       392.70 o                         
   0  15   9       8021.46       7804.10       232.61 o                         
   1  15   9      58261.56      57143.22      1162.95 o                         
   2  15   9       4716.06       4296.67       158.17 o                         
   3  15   9       3286.17       3313.77       146.63 o                         
   4  15   9       4583.92       4586.45       159.76 o                         
   5  15   9       3242.82       3038.62       146.72 o                         
   6  15   9      27823.79      29279.25       719.95 o                         
   7  15   9      10202.71      10262.37       359.88 o                         
 -10  16   9        362.14        304.28        83.11 o                         
  -9  16   9      11246.36      11366.75       390.61 o                         
  -8  16   9       4633.92       4417.06       204.91 o                         
  -7  16   9      15525.33      14773.69       385.38 o                         
  -6  16   9       8831.13       8242.00       211.40 o                         
  -5  16   9          0.99        -15.38        34.55 o                         
  -4  16   9        251.23        232.34        56.25 o                         
  -3  16   9       1672.44       1540.03       116.25 o                         
  -2  16   9          7.64        -33.96        37.98 o                         
  -1  16   9      22941.40      22715.97       555.93 o                         
   0  16   9      52093.36      52618.25      1208.39 o                         
   1  16   9       4384.22       4156.89       184.90 o                         
   2  16   9      10406.41      10417.70       293.03 o                         
   3  16   9        369.13        271.25        77.55 o                         
   4  16   9       9413.10       9084.06       313.10 o                         
   5  16   9       6429.13       6341.50       415.36 o                         
   6  16   9        806.04        813.34       136.29 o                         
  -9  17   9       1310.64       1627.62       196.57 o                         
  -8  17   9      40971.45      41022.03      1416.47 o                         
  -7  17   9       7591.15       7257.15       363.86 o                         
  -6  17   9       3615.33       3301.39       124.27 o                         
  -5  17   9          3.04         10.66        22.60 o                         
  -4  17   9      14844.47      14467.90       377.82 o                         
  -3  17   9       1824.30       1709.50        97.19 o                         
  -2  17   9       1844.80       1804.36        98.31 o                         
  -1  17   9       3643.59       3726.60       143.43 o                         
   0  17   9       1062.60       1067.28       109.75 o                         
   1  17   9       7068.41       7333.01       266.11 o                         
   2  17   9        882.08       1003.55       130.73 o                         
   3  17   9         25.98         -4.41        70.32 o                         
   4  17   9       1677.06       1605.07       117.51 o                         
   5  17   9       1922.87       1850.90       203.97 o                         
  -7  18   9      17061.62      16953.30       666.19 o                         
  -6  18   9        448.66        323.18       106.80 o                         
  -5  18   9       1633.67       1506.06        87.54 o                         
  -4  18   9       1029.82       1039.79        76.77 o                         
  -3  18   9       5909.40       5951.61       190.77 o                         
  -2  18   9       4432.75       4234.23       174.07 o                         
  -1  18   9      15127.14      15047.82       391.56 o                         
   0  18   9        168.75        142.34        47.08 o                         
   1  18   9       2729.16       2474.45       186.57 o                         
   2  18   9       5614.41       5864.67       307.64 o                         
   3  18   9       1588.06       1356.64       153.59 o                         
   4  18   9        104.94         86.37        79.53 o                         
  -6  19   9        163.84         32.13        91.76 o                         
  -5  19   9         28.36         32.65        55.68 o                         
  -4  19   9       2225.86       2071.82       172.35 o                         
  -3  19   9       4848.32       4830.12       166.34 o                         
  -2  19   9      12457.80      12545.97       378.34 o                         
  -1  19   9       3928.12       4034.00       152.37 o                         
   0  19   9       3332.64       3263.57       159.83 o                         
   1  19   9       5557.46       5802.50       360.17 o                         
   2  19   9       3350.63       3486.37       228.61 o                         
   3  19   9       6107.85       6515.23       326.49 o                         
  -3  20   9       1732.75       1631.43       125.74 o                         
  -2  20   9       2643.78       3007.05       164.44 o                         
  -1  20   9      36573.47      37984.84       894.29 o                         
   0  20   9       1729.78       1823.30       211.63 o                         
 -14   0  10      22063.20      23037.94      2266.78 o                         
 -12   0  10      14022.96      13879.91       507.88 o                         
 -10   0  10       1063.22       1021.23       123.98 o                         
  -8   0  10      85256.28      84218.59      1466.40 o                         
  -6   0  10       1124.48       1059.31       107.75 o                         
  -4   0  10      29642.46      29233.90       569.45 o                         
  -2   0  10        237.30        336.99        34.16 o                         
   0   0  10      15871.35      16471.67       367.31 o                         
   2   0  10      16445.43      16352.77       452.35 o                         
   4   0  10       3185.33       2987.93       112.96 o                         
   6   0  10       6889.51       6957.62       360.93 o                         
   8   0  10      99880.94     100542.50      2639.34 o                         
  10   0  10        926.67        847.56       120.06 o                         
 -15   1  10      45143.61      49026.63      2256.71 o                         
 -14   1  10       2036.86       2171.03       306.53 o                         
 -13   1  10       3810.86       3473.00       299.45 o                         
 -12   1  10       8870.26       8866.74       228.86 o                         
 -11   1  10       2785.26       2774.34       213.09 o                         
 -10   1  10       9085.25       8871.84       217.69 o                         
  -9   1  10      31859.29      32187.91       556.85 o                         
  -8   1  10       9047.35       8921.79       154.62 o                         
  -7   1  10       5999.20       6119.34       117.98 o                         
  -6   1  10       6418.74       6371.96       117.30 o                         
  -5   1  10      12564.19      12259.42       187.02 o                         
  -4   1  10      10748.17      10494.21       157.98 o                         
  -3   1  10      16081.58      16546.86       258.75 o                         
  -2   1  10      12080.77      12119.45       182.94 o                         
  -1   1  10      29504.26      30577.15       433.37 o                         
   0   1  10      10661.28      10266.52       169.58 o                         
   1   1  10      75665.19      77521.17      1154.82 o                         
   2   1  10      12053.41      11964.69       250.09 o                         
   3   1  10        150.77        144.03        25.19 o                         
   4   1  10       4201.43       3951.14        93.68 o                         
   5   1  10       3481.62       3460.39        82.69 o                         
   6   1  10         51.07         -3.00        28.19 o                         
   7   1  10      32342.27      31387.40       577.61 o                         
   8   1  10       2681.44       2943.62       114.51 o                         
   9   1  10      32805.70      32562.09       721.57 o                         
  10   1  10       1780.28       1715.66       130.65 o                         
  11   1  10       1186.73       1003.20       102.48 o                         
 -14   2  10       5762.84       5891.51       379.79 o                         
 -13   2  10       4305.38       4661.42       260.61 o                         
 -12   2  10      24679.74      24472.06       465.84 o                         
 -11   2  10      14999.50      15023.16       315.99 o                         
 -10   2  10        878.30        842.74        76.43 o                         
  -9   2  10       3083.36       3069.63       110.60 o                         
  -8   2  10      22095.44      22640.54       317.31 o                         
  -7   2  10      26130.65      26058.15       333.10 o                         
  -6   2  10      65487.78      65908.43       758.92 o                         
  -5   2  10        309.77        401.17        25.54 o                         
  -4   2  10      16153.37      16242.17       228.83 o                         
  -3   2  10      16524.98      16755.51       267.09 o                         
  -2   2  10      21034.87      21730.16       331.13 o                         
  -1   2  10      48093.94      49409.30       779.16 o                         
   0   2  10        124.51        184.08        34.43 o                         
   1   2  10      72086.70      73827.54       999.50 o                         
   2   2  10      92572.06      93279.38      1389.26 o                         
   3   2  10       3713.35       3450.09        79.34 o                         
   4   2  10       3271.60       3080.89        73.21 o                         
   5   2  10       9041.34       9196.62       192.42 o                         
   6   2  10      13584.24      13357.14       297.72 o                         
   7   2  10      10473.79      10302.25       283.00 o                         
   8   2  10      36134.95      36202.91       907.59 o                         
   9   2  10       1055.44        980.46        93.91 o                         
  10   2  10        438.44        372.19       139.83 o                         
  11   2  10       5071.06       4455.07       404.88 o                         
 -14   3  10       1858.35       1765.39       201.87 o                         
 -13   3  10      17404.40      17203.29       383.04 o                         
 -12   3  10        756.30        772.39        96.90 o                         
 -11   3  10       4977.39       4927.69       161.23 o                         
 -10   3  10        191.28        159.33        55.39 o                         
  -9   3  10       5939.28       5670.44       139.08 o                         
  -8   3  10       5043.36       4938.37       109.00 o                         
  -7   3  10      14974.78      15233.04       211.86 o                         
  -6   3  10       7266.98       7199.58       113.03 o                         
  -5   3  10     109027.76     111601.20      1256.25 o                         
  -4   3  10       5635.69       5653.56       106.80 o                         
  -3   3  10      24127.39      24799.33       347.32 o                         
  -2   3  10       3286.94       3129.86        80.05 o                         
  -1   3  10      32107.67      32596.72       459.38 o                         
   0   3  10      49333.96      50663.55       695.57 o                         
   1   3  10      64729.25      64479.88       876.26 o                         
   2   3  10        902.97        962.04        73.75 o                         
   3   3  10      11028.44      10747.73       187.55 o                         
   4   3  10        502.75        506.22        47.32 o                         
   5   3  10      24031.59      24230.23       552.28 o                         
   6   3  10       9854.61       9763.67       271.80 o                         
   7   3  10        727.16        789.03        84.67 o                         
   8   3  10       1424.43       1382.28        94.98 o                         
   9   3  10       1841.86       1426.88       128.89 o                         
  10   3  10        409.23        295.08        71.19 o                         
  11   3  10       2496.91       2581.65       370.59 o                         
 -14   4  10        184.38        355.38       208.05 o                         
 -13   4  10      16023.86      16246.88       382.16 o                         
 -12   4  10      18438.63      18634.38       396.89 o                         
 -11   4  10        546.60        560.07        69.05 o                         
 -10   4  10       1790.85       1748.69        97.52 o
[truncated: 186,868 more chars]
